# Supplementary material for: Improvements on GPS Location Cluster Analysis for the Prediction of Large Carnivore Feeding Activities: Ground-Truth Detection Probability and Inclusion of Activity Sensor Measures
Source: PLoS One. 2015 Sep 23;10(9):e0138915. doi: 10.1371/journal.pone.0138915 (PMC4580633; doi:10.1371/journal.pone.0138915)
Supplement: S1 Dataset — This dataset is a table of the unique clusters visited by the standard ground-truthing observer. This is used as the input data set for conducting the logistic regression analysis for predicting feeding sites. Independent variable field names are intuitive to the variable naming used in the manuscript. The dependent variable (binary response variable) is denoted as “FEEDING”. (CSV) [file pone.0138915.s001.csv]

UniqueClusterID	ClusterStartDateTime_GMT	InvestigationDateTime_GMT	SEARCH_LAG	SEAS	TIMEBIN24	POSCOUNT	CENTER	FIELDPROP	NIGHTPROP	FIXRATE	ACCX	ACCY	ACCXYDIFF	FEEDING
AF01-D1-2012.07.01T07:00.45	7/1/2012 14:00	8/22/2012 20:13	52.25881944	SUM	0	3	10.26604614	0.666666667	0	0.841269841	7.08108108	7.27027027	-0.1891892	0
AF01-S1-2011.01.24T04:01.15	1/24/2011 11:01	2/9/2011 17:50	16.28400463	WIN	1	13	34.41039079	0.846153846	0.538461538	0.496703924	19.27120339	20.80226076	-1.531057761	1
AF01-S1-2011.01.30T04:00.48	1/30/2011 11:00	2/28/2011 21:08	29.42179398	WIN	1	7	8.235515902	1	0.857142857	0.383227025	27.3086771	24.16632798	3.1423492	1
AF01-S1-2011.02.15T22:00.55	2/16/2011 5:00	3/17/2011 17:16	29.51115741	WIN	0	2	91.74514482	1	1	0.588235294	29.71052632	37.60526316	-7.894737	0
AF01-S1-2011.02.18T04:00.52	2/18/2011 11:00	3/22/2011 17:22	32.26534722	WIN	1	5	60.47721905	0.4	0.8	0.515197086	30.33880986	31.60708867	-1.268278794	1
AF01-S1-2011.03.20T16:03.23	3/20/2011 23:03	4/15/2011 21:09	25.92096065	WIN	0	2	7.01728077	1	0	0.315302144	29.41891892	30.48648649	-1.0675675	0
AF01-S1-2011.03.31T04:01.06	3/31/2011 11:01	5/3/2011 20:35	33.39858796	WIN	0	4	72.49893781	1	0.75	0.310283159	16.79676387	20.99484353	-4.1980795	0
AF01-S1-2011.04.06T01:01.18	4/6/2011 8:01	5/9/2011 21:54	33.57853009	WIN	1	6	11.90542144	0.833333333	1	0.3683992	36.94618302	37.74454718	-0.79836415	1
AF01-S1-2011.04.26T04:01.57	4/26/2011 11:01	5/26/2011 17:48	30.28200231	WIN	1	2	18.94727855	1	1	0.415077036	105.0245377	127.5956615	-22.571125	1
AF01-S1-2011.05.06T04:03.02	5/6/2011 11:03	6/6/2011 21:10	31.42170139	WIN	1	3	63.50223637	0.666666667	0.333333333	0.276761198	15.29160739	10.73447131	4.557134833	0
AF01-S1-2011.05.20T22:01.20	5/21/2011 5:01	6/8/2011 23:44	18.77989583	WIN	0	2	2.853889711	1	1	0.293103448	17.04054054	17.47297297	-0.4324324	0
AF01-S1-2011.06.08T19:02.05	6/9/2011 2:02	7/20/2011 19:41	41.73599537	SUM	0	4	95.68045815	1	0.5	0.270833333	33.15007112	29.18883357	3.961237725	1
AF01-S1-2011.06.29T19:01.53	6/30/2011 2:01	7/20/2011 17:30	20.64452546	SUM	1	6	55.12463859	0.666666667	0.833333333	0.286463426	16.66085823	13.7454955	2.915362775	1
AF01-S1-2011.07.15T01:02.12	7/15/2011 8:02	8/16/2011 19:29	32.47728009	SUM	0	3	39.20925177	1	0.666666667	0.409090909	21.25438596	18.32456141	2.929824667	0
AF01-S1-2011.07.17T22:03.06	7/18/2011 5:03	8/16/2011 22:04	29.7096412	SUM	0	2	93.24578324	1	1	0.409090909	49.125	54.79532164	-5.6703215	0
AF01-S1-2011.08.20T01:02.05	8/20/2011 8:02	9/5/2011 19:36	16.48217593	SUM	0	3	22.4039632	1	0.666666667	0.197454844	21.84210526	15.78947368	6.052631033	1
AF01-S1-2011.08.24T01:02.13	8/24/2011 8:02	9/5/2011 17:17	12.38564815	SUM	1	9	86.85717947	0.888888889	0.777777778	0.313643494	33.63553027	30.05847953	3.577050643	1
AF01-S1-2011.08.31T22:02.18	9/1/2011 5:02	10/10/2011 21:48	39.69846065	SUM	1	4	17.39638228	0.5	1	0.352875799	39.63052197	38.01753398	1.612988	0
AF01-S1-2011.09.15T19:01.47	9/16/2011 2:01	10/10/2011 20:17	24.7612037	SUM	1	4	70.71385909	0.75	0.75	0.312624271	41.80761024	44.42940967	-2.621799	1
AF01-S1-2011.10.17T04:01.38	10/17/2011 11:01	11/21/2011 16:48	35.24091435	FAL	0	2	65.64487333	1	1	0.431296572	79.01351352	99.14864865	-20.135135	0
AF01-S1-2011.10.21T17:04.23	10/22/2011 0:04	11/9/2011 18:39	18.77430556	FAL	0	2	39.00276506	1	0.5	0.284366577	48.20412518	58.27916074	-10.075034	0
AF01-S1-2011.11.01T01:01.57	11/1/2011 8:01	12/13/2011 17:04	42.37689815	FAL	1	2	77.41838503	1	1	0.523468057	94.49288763	121.9871977	-27.49431	0
AF01-S1-2011.12.12T19:01.45	12/13/2011 2:01	1/19/2012 19:26	37.72525463	FAL	1	4	2.622529049	0.75	1	0.279661017	41.9658606	42.25035562	-0.284495	1
AF01-S1-2011.12.27T15:01.42	12/27/2011 22:01	1/19/2012 20:45	22.94697917	FAL	0	2	89.41296047	1	0.5	0.525452977	52.47261736	71.99537696	-19.52275975	0
AF01-S1-2012.01.21T22:01.48	1/22/2012 5:01	2/13/2012 20:08	22.62988426	WIN	1	2	77.55433702	1	1	0.555815313	73.34384384	87.32957958	-13.985735	0
AF01-S1-2012.01.25T01:00.58	1/25/2012 8:00	2/13/2012 22:52	19.61916667	WIN	1	2	34.07836429	1	0.5	0.560035842	33.39260313	41.58428165	-8.19167975	0
AF01-S1-2012.02.13T04:02.22	2/13/2012 11:02	3/12/2012 22:33	28.47972222	WIN	0	2	15.30944399	1	0.5	0.401002506	77.89189189	82.93355856	-5.0416665	1
AF01-S1-2012.02.24T22:01.42	2/25/2012 5:01	3/10/2012 19:07	14.5871412	WIN	1	2	81.7560617	1	1	0.439185616	45.48273273	59.75225226	-14.269515	0
AF01-S1-2012.03.27T07:00.44	3/27/2012 14:00	4/2/2012 23:21	6.389363426	WIN	1	8	46.14493533	0.875	0.375	0.960026294	23.5226707	23.82112375	-0.2984531	0
AF01-S1-2012.03.28T01:01.19	3/28/2012 8:01	4/9/2012 21:17	12.5528588	WIN	0	2	6.539601393	1	1	0.976062468	12.31578948	19.22368421	-6.907897	0
AF01-S1-2012.04.04T22:01.15	4/5/2012 5:01	6/4/2012 18:14	60.55059028	WIN	0	3	105.2872848	0.666666667	1	0.888888889	41.82385017	53.19843528	-11.37458567	0
AF01-S1-2012.04.17T07:01.03	4/17/2012 11:00	4/17/2012 18:15	0.301574074	WIN	1	22	69.42591237	0.909090909	0.590909091	0.970406833	35.13177292	31.46282167	3.668951173	1
AF01-S1-2012.05.11T22:00.44	5/12/2012 5:00	7/1/2012 22:30	50.72923611	WIN	1	7	31.1576161	1	1	0.963535952	38.901646	42.65088397	-3.749237371	1
AF01-S1-2012.05.28T22:01.23	5/29/2012 5:01	6/4/2012 20:45	6.655405093	WIN	1	4	52.53064949	1	1	0.924347158	62.4639047	55.76084638	6.7030586	1
AF01-S1-2012.06.09T19:01.14	6/10/2012 2:01	7/3/2012 20:54	23.78696759	SUM	1	3	76.79211066	0.666666667	0.333333333	0.957151531	49.19155998	58.44926505	-9.257705	0
AF01-S1-2012.06.19T04:00.45	6/19/2012 11:00	7/1/2012 21:33	12.43956019	SUM	0	2	57.40529759	1	1	0.869354839	43.69736842	50.40789474	-6.710526	1
AF01-S1-2012.07.02T19:00.43	7/3/2012 2:00	8/6/2012 19:31	34.72969907	SUM	0	2	6.654695959	1	0.5	0.832053251	50.08499289	48.99004268	1.09495	1
AF01-S1-2012.07.21T04:00.44	7/21/2012 11:00	8/8/2012 21:00	18.41642361	SUM	1	9	37.14876413	1	0.666666667	0.82829564	38.61537854	36.79634898	1.819029078	1
AF01-S1-2012.08.06T15:01.00	8/6/2012 22:01	9/4/2012 21:40	28.98547454	SUM	0	3	9.716643804	1	0.333333333	0.920634921	47.46420104	47.18776671	0.276434667	1
AF01-S1-2012.08.19T04:00.44	8/19/2012 11:00	9/11/2012 18:06	23.29534722	SUM	0	4	102.9780256	0.5	0.5	0.7875	30.3977596	26.33997155	4.057786925	0
AF01-S1-2012.08.24T19:01.44	8/25/2012 2:01	9/10/2012 23:37	16.90012731	SUM	1	13	54.88275509	0.769230769	0.692307692	0.884573436	32.54498773	28.22593386	4.319054315	1
AF01-S1-2012.09.19T01:00.43	9/19/2012 8:00	10/17/2012 19:32	28.48068287	SUM	0	2	18.27784031	1	1	0.904761905	22.39331437	29.03805121	-6.644737	0
AF01-S1-2012.09.21T22:00.43	9/22/2012 5:00	10/17/2012 22:17	25.7202662	SUM	0	2	1.316325022	1	1	0.920634921	17.82894737	20.75	-2.9210525	0
AF01-S1-2012.10.27T01:00.46	10/27/2012 8:00	11/28/2012 17:57	32.41431713	FAL	0	2	30.47728166	1	1	0.761904762	57.60277383	77.56187767	-19.959105	1
AF01-S1-2012.10.29T19:00.43	10/30/2012 2:00	11/26/2012 20:39	27.77724537	FAL	0	2	14.68497898	1	1	0.807987711	23.02809389	30.06650071	-7.038407	0
AF01-S1-2012.11.05T22:00.43	11/6/2012 5:00	11/6/2012 19:45	0.614085648	FAL	0	5	81.63819509	1	1	0.936507937	43.99445234	47.91308677	-3.9186343	1
AF01-S1-2012.11.23T19:02.19	11/24/2012 2:02	12/15/2012 19:47	21.73990741	FAL	1	4	10.67684368	0.75	0.5	0.944188428	37.88433499	39.48048542	-1.5961495	1
AF01-S1-2012.11.28T04:02.08	11/28/2012 11:02	12/11/2012 20:05	13.37719907	FAL	0	2	16.65425964	0.5	1	0.936507937	17.27027027	24.93243244	-7.6621608	0
AF01-S2-2011.04.23T01:02.13	4/23/2011 8:02	5/4/2011 19:09	11.46350694	WIN	0	2	227.4058999	1	0.5	0.226927747	12.43918919	15.42994311	-2.99075415	0
AF01-S2-2011.05.16T19:02.54	5/17/2011 2:02	6/8/2011 19:50	22.74105324	WIN	0	2	171.1337435	1	0.5	0.186440678	29.21052632	34.05263158	-4.8421055	0
AF01-S2-2012.02.20T11:00.54	2/20/2012 18:00	3/12/2012 19:21	21.05583333	WIN	0	2	204.6961777	1	0.5	0.398412698	24.61308677	32.65753912	-8.0444542	0
AF15-D1-2012.09.01T07:00.43	9/1/2012 14:00	10/2/2012 20:34	31.27313657	SUM	0	3	84.41543899	0.666666667	0	0.777777778	1.432432433	1.585585587	-0.153153133	0
AF15-S1-2010.04.12T04:01.49	4/12/2010 11:01	5/24/2010 18:00	42.29040509	WIN	0	2	54.66201294	1	1	0.896825397	45.17567568	48.89189189	-3.716216	0
AF15-S1-2010.04.29T15:00.50	4/29/2010 22:00	5/10/2010 18:00	10.83275463	WIN	0	2	38.62976729	1	0.5	0.739820201	24.58108108	33.81081082	-9.229731	0
AF15-S1-2010.04.30T22:01.11	5/1/2010 5:01	6/17/2010 18:00	47.54084491	WIN	0	3	7.578040745	1	1	0.786847053	9.07017544	12.74561403	-3.6754385	0
AF15-S1-2010.05.16T04:00.55	5/16/2010 11:00	6/21/2010 18:00	36.29103009	WIN	1	2	98.16465525	1	1	0.805526177	44.07602339	55.16447369	-11.0884495	0
AF15-S1-2010.06.18T19:00.56	6/19/2010 2:00	7/14/2010 18:00	25.66601852	SUM	1	22	122.3803395	1	0.409090909	0.86938872	16.78986163	17.15336868	-0.363507262	1
AF15-S1-2010.06.28T04:00.55	6/28/2010 11:00	7/26/2010 18:00	28.29103009	SUM	0	2	66.85557544	1	0.5	0.738095238	30.55263158	33.36842106	-2.8157893	0
AF15-S1-2010.06.30T04:00.56	6/30/2010 11:00	8/12/2010 18:00	43.29101852	SUM	0	2	29.77906448	1	1	0.772619048	43.75	43.03947369	0.7105263	0
AF15-S1-2010.08.09T15:01.51	8/9/2010 22:01	9/8/2010 18:03	29.83443287	SUM	0	2	64.28011418	1	0	0.546186441	32.46052632	37.28947369	-4.828947	0
AF15-S1-2010.08.20T01:00.54	8/20/2010 8:00	9/22/2010 20:29	33.51951389	SUM	0	2	13.28865058	1	1	0.823988735	43.66038407	37.64331437	6.0170695	1
AF15-S1-2010.09.03T11:02.18	9/3/2010 18:02	10/14/2010 18:00	40.99840278	SUM	1	3	42.78786584	1	0.333333333	0.78015873	19.04385965	19.29824561	-0.254385973	0
AF15-S1-2010.09.06T01:02.17	9/6/2010 8:02	10/14/2010 18:00	38.41508102	SUM	0	2	51.56828876	1	0.5	0.808115719	46.75	58.02631579	-11.276314	0
AF15-S1-2010.10.22T07:01.39	10/22/2010 14:01	11/10/2010 19:00	19.2071875	FAL	1	2	52.77900171	0	0.5	0.569011105	42.71052632	58.97368421	-16.263158	0
AF15-S1-2010.11.25T19:01.42	11/26/2010 2:01	12/9/2010 19:15	13.71760417	FAL	0	3	14.49380666	0.666666667	1	0.872333163	8.35158843	10.45116169	-2.099573333	0
AF15-S1-2010.11.26T07:02.23	11/26/2010 14:02	12/9/2010 18:01	13.16582176	FAL	1	14	12.12449426	0.857142857	0.928571429	0.916322933	30.98481	30.66337578	0.321433486	1
AF15-S1-2010.12.14T19:02.22	12/15/2010 2:02	1/5/2011 19:32	21.72912037	FAL	1	14	28.8946209	1	0.714285714	0.807969424	26.25127007	23.56177606	2.689494037	1
AF15-S1-2010.12.24T04:00.55	12/24/2010 11:00	1/11/2011 21:51	18.45145833	FAL	1	13	11.63925517	1	1	0.840055815	38.55006018	37.96159317	0.5884671	1
AF15-S1-2011.01.04T22:00.53	1/5/2011 5:00	1/5/2011 19:00	0.582719907	FAL	1	38	31.89381474	0.947368421	0.815789474	0.815942112	27.84152088	24.71654792	3.124972516	1
AF15-S1-2011.01.16T19:01.42	1/17/2011 2:01	2/24/2011 21:22	38.80636574	WIN	1	2	65.52933999	1	0.5	0.857142857	28.28947369	38.53947369	-10.250002	0
AF15-S1-2011.02.15T01:01.20	2/15/2011 8:01	3/2/2011 17:49	15.4083912	WIN	0	2	2.980874966	1	1	0.480030722	3.9071835	3.823613085	0.08357045	1
AF15-S1-2011.02.18T22:01.29	2/19/2011 5:01	3/29/2011 17:44	38.52965278	WIN	1	11	9.564022511	1	0.545454545	0.405090591	25.72539765	22.54099315	3.184403985	1
AF15-S1-2011.03.04T01:01.54	3/4/2011 8:01	4/23/2011 17:01	50.37484954	WIN	1	10	14.3174407	0.9	0.9	0.357868044	28.05910384	23.97816501	4.080939053	1
AF15-S1-2011.03.22T01:02.31	3/22/2011 8:02	4/18/2011 19:16	27.4678588	WIN	0	4	62.6618881	1	0.5	0.536911922	10.5752924	12.30482456	-1.729531945	0
AF15-S1-2011.04.16T22:01.44	4/17/2011 5:01	5/14/2011 19:15	27.59263889	WIN	0	4	42.38752054	0.75	0.75	0.400183348	22.43859649	16.97660819	5.461989	1
AF15-S1-2011.04.24T22:02.09	4/25/2011 5:02	5/16/2011 16:12	21.46561343	WIN	1	5	66.4064379	1	1	0.41300064	36.80701754	36.14502924	0.66198822	1
AF15-S1-2011.05.10T01:00.56	5/10/2011 8:00	6/5/2011 19:47	26.49077546	WIN	1	4	65.68150221	1	0.5	0.394967838	23.71853762	21.99383594	1.72470145	0
AF15-S1-2011.05.16T19:30.42	5/17/2011 2:30	6/19/2011 22:20	33.82640046	WIN	0	2	91.63036805	1	0.5	0.206557377	43.67105263	39.68421053	3.9868422	0
AF15-S1-2011.06.06T01:01.54	6/6/2011 8:01	7/16/2011 21:55	40.57899306	SUM	1	4	54.71685464	1	1	0.268088324	23.79907539	17.1116643	6.687411973	1
AF15-S1-2011.06.06T04:02.00	6/6/2011 11:02	7/16/2011 21:21	40.42991898	SUM	1	2	4.955083406	1	1	0.269509982	34.62162162	32.54054054	2.081081	0
AF15-S1-2011.07.04T22:00.47	7/5/2011 5:00	7/9/2011 18:00	4.541122685	SUM	1	3	39.612581	1	1	0.216984571	22.84376482	21.83736368	1.006401	1
AF15-S1-2011.07.09T01:02.18	7/9/2011 8:02	8/2/2011 20:49	24.53296296	SUM	0	2	15.40350496	1	1	0.206693989	35.84992888	35.72830726	0.1216215	0
AF15-S1-2011.08.16T07:01.18	8/16/2011 14:01	9/25/2011 21:18	40.30337963	SUM	0	2	35.09394383	1	0.5	0.357615019	34.73684211	38.39473684	-3.6578949	0
AF15-S1-2011.08.21T19:02.32	8/22/2011 2:02	9/19/2011 20:50	28.78309028	SUM	1	3	107.8847653	1	1	0.46965812	23.37150308	20.71953533	2.651967693	0
AF15-S1-2011.09.25T01:01.22	9/25/2011 8:01	10/4/2011 19:39	9.485092593	SUM	1	4	35.05313267	1	1	0.405966147	44.17105263	45.625	-1.4539475	0
AF15-S1-2011.10.03T22:01.48	10/4/2011 5:01	11/22/2011 16:35	49.4819213	FAL	1	5	13.08862854	0.6	1	0.233018868	37.81507824	31.60526316	6.209815	1
AF15-S1-2011.10.10T01:01.42	10/10/2011 8:01	11/29/2011 18:45	50.44733796	FAL	1	7	50.8291955	0.857142857	0.857142857	0.289799394	21.69772404	21.45630969	0.241414443	1
AF15-S1-2011.11.03T07:00.48	11/3/2011 14:00	12/9/2011 22:57	36.37277778	FAL	0	6	22.8818136	1	0.5	0.340854662	22.08665244	18.74110953	3.345542383	1
AF15-S1-2011.11.23T01:03.01	11/23/2011 8:03	12/9/2011 17:18	16.38550926	FAL	1	6	33.03254816	1	1	0.25229029	29.28603604	22.18598862	7.100046965	1
AF15-S1-2011.12.02T01:01.54	12/2/2011 8:01	1/21/2012 18:22	50.43106481	FAL	0	2	59.5778232	1	1	0.366666667	15.75462305	20.96621622	-5.211593	1
AF15-S1-2012.01.20T01:02.48	1/20/2012 8:02	2/7/2012 20:07	18.50359954	WIN	1	3	59.4681829	1	1	0.412226583	29.09388336	22.79516358	6.29872065	0
AF15-S1-2012.02.15T19:00.44	2/16/2012 2:00	3/14/2012 21:44	27.82193287	WIN	1	13	42.1030296	0.923076923	0.769230769	0.869761269	31.98101543	25.37044535	6.610570208	1
AF15-S1-2012.02.25T04:01.15	2/25/2012 11:01	3/13/2012 22:45	17.48899306	WIN	1	6	4.958196617	0.666666667	1	0.84743452	57.33665244	43.65220484	13.68444803	1
AF15-S1-2012.03.19T04:00.46	3/19/2012 11:00	4/5/2012 21:05	17.41966435	WIN	1	3	89.36994531	1	0.666666667	0.898873528	32.09815078	35.6913229	-3.5931721	0
AF15-S1-2012.03.23T22:00.45	3/24/2012 5:00	4/10/2012 17:53	17.53640046	WIN	1	6	41.2001246	0.833333333	1	0.820715083	40.31401138	28.57171646	11.742293	1
AF15-S1-2012.04.05T19:00.44	4/6/2012 2:00	5/10/2012 18:00	34.66655093	WIN	0	2	94.94231915	1	1	0.96031746	52.60810811	55.54054055	-2.9324322	0
AF15-S1-2012.04.09T22:00.27	4/10/2012 5:00	5/9/2012 20:43	29.6546875	WIN	0	2	50.9304442	1	1	0.920634921	14.73328592	16.23755334	-1.5042675	0
AF15-S1-2012.05.02T01:01.15	5/2/2012 8:01	6/27/2012 20:57	56.53918981	WIN	0	2	12.21672025	1	1	0.91999488	25.92105264	22.0131579	3.9078945	0
AF15-S1-2012.05.02T19:00.44	5/3/2012 2:00	6/27/2012 18:56	55.70538194	WIN	1	42	11.43199671	0.761904762	0.5	0.937110604	25.08414618	19.2960103	5.788135815	1
AF15-S1-2012.06.16T15:00.44	6/16/2012 22:00	7/7/2012 18:02	20.83469907	SUM	0	2	60.12948651	1	0	0.904761905	37.0284495	30.74573258	6.282718	0
AF15-S1-2012.06.21T22:00.44	6/22/2012 5:00	7/7/2012 21:07	15.67108796	SUM	1	7	57.13899267	0.714285714	0.571428571	0.88841343	31.01798415	25.14885186	5.869132043	1
AF15-S1-2012.07.27T01:01.44	7/27/2012 8:01	8/17/2012 17:09	21.38065972	SUM	1	17	26.25334501	0.882352941	0.411764706	0.848455656	27.58246172	20.94728475	6.635176772	1
AF15-S1-2012.07.31T04:01.09	7/31/2012 11:01	8/1/2012 17:15	1.259618056	SUM	1	21	66.77916123	0.80952381	0.619047619	0.842229353	35.13137574	30.66077356	4.470602224	1
AF15-S1-2012.08.24T22:00.44	8/25/2012 5:00	9/22/2012 20:48	28.65829861	SUM	0	3	5.662696893	1	1	0.840744293	43.07017544	36.83333333	6.236842457	1
AF15-S1-2012.08.28T01:00.39	8/28/2012 8:00	9/8/2012 19:56	11.49699074	SUM	1	6	75.03926613	1	1	0.76556076	39.42792793	37.05654339	2.371384667	1
AF15-S1-2012.09.01T01:00.31	9/1/2012 8:00	10/2/2012 21:54	31.57893519	SUM	1	4	42.46019382	1	0.25	0.832565284	10.68243243	12.5945946	-1.912162225	1
AF15-S1-2012.09.26T15:00.43	9/26/2012 22:00	10/13/2012 22:07	17.00461806	SUM	1	8	56.71975988	0.875	0.25	0.904761905	21.1685633	22.13664652	-0.968083286	0
AF15-S1-2012.10.08T07:01.08	10/8/2012 14:01	11/17/2012 21:33	40.31413194	FAL	1	35	25.6267762	0.885714286	0.571428571	0.982283666	25.42182483	19.06994513	6.351879719	1
AF15-S1-2012.10.24T15:00.43	10/24/2012 22:00	11/13/2012 17:38	19.81771991	FAL	1	26	23.03749286	0.846153846	0.538461538	0.885866975	27.0894518	19.95639567	7.133056147	1
AF15-S1-2012.10.28T19:02.02	10/29/2012 2:02	11/13/2012 18:19	15.6790625	FAL	0	2	88.93753804	0.5	1	0.935995904	14.89473684	15.25	-0.355263	0
AF15-S1-2012.11.01T04:00.43	11/1/2012 11:00	12/14/2012 21:19	43.4296412	FAL	0	2	90.12685463	1	0.5	0.904761905	17.11628734	21.31365576	-4.1973685	0
AF15-S1-2012.11.02T22:00.43	11/3/2012 5:00	11/3/2012 18:30	0.562002315	FAL	1	7	41.1671373	1	1	0.917629876	42.43151798	32.39991872	10.03160047	1
AF15-S2-2010.12.29T22:01.40	12/30/2010 5:01	1/19/2011 20:27	20.64260417	FAL	0	2	164.2120355	1	1	0.674775251	64.25675676	45.0945946	19.16216215	0
AF15-S2-2011.01.01T07:01.41	1/1/2011 14:01	2/24/2011 18:37	54.1915625	FAL	0	2	243.094701	1	1	0.698412698	38.92105263	47.2631579	-8.3421065	0
AF15-S2-2011.03.20T19:01.44	3/21/2011 2:01	4/12/2011 21:16	22.80212963	WIN	0	2	142.8134525	1	1	0.625	12.10526316	13.40789474	-1.30263135	0
AF15-S2-2011.06.22T22:02.25	6/23/2011 5:02	7/16/2011 16:41	23.48572917	SUM	0	2	183.8404276	1	0.5	0.170527859	29.22510669	27.77204837	1.4530581	0
AF15-S2-2011.08.20T11:00.55	8/20/2011 18:00	10/4/2011 21:24	45.14128472	SUM	0	2	179.1967286	1	0.5	0.386937289	23.18314367	19.2272404	3.9559033	0
AF15-S2-2011.09.22T07:01.43	9/22/2011 14:01	10/12/2011 20:49	20.28333333	SUM	0	2	146.6109293	1	0.5	0.455446854	26.97368421	25.71052632	1.2631581	0
AF15-S2-2011.10.25T04:02.25	10/25/2011 11:02	11/29/2011 23:00	35.49862269	FAL	0	2	102.4825947	1	0.5	0.181444992	4.240753915	4.832503555	-0.59174965	0
AF19-S1-2010.02.01T19:00.50	2/2/2010 2:00	3/2/2010 23:15	28.88552083	WIN	0	3	59.48273096	1	1	0.89307049	17.38572783	17.56164059	-0.17591275	0
AF19-S1-2010.03.16T22:01.20	3/17/2010 5:01	4/7/2010 21:42	21.69497685	WIN	0	4	23.46039782	1	1	0.873015873	60.62268848	48.21372689	12.408961	0
AF19-S1-2010.03.23T15:01.23	3/23/2010 22:01	4/7/2010 17:04	14.79359954	WIN	1	27	12.61511978	1	0.481481481	0.853226672	24.33036692	19.72706479	4.60330212	1
AF19-S1-2010.04.03T19:01.28	4/4/2010 2:01	5/13/2010 18:00	39.66564815	WIN	1	8	75.71420611	1	0.75	0.916282642	19.27169275	17.42354197	1.8481507	0
AF19-S1-2010.04.19T22:01.41	4/20/2010 5:01	5/8/2010 18:00	18.54049769	WIN	1	8	26.19016033	1	1	0.789228111	30.20705903	24.62704481	5.58001425	1
AF19-S1-2010.05.14T19:01.39	5/15/2010 2:01	6/9/2010 18:00	25.66552083	WIN	1	4	46.39002742	1	0.5	0.794354839	28.41447369	26.43705548	1.9774184	0
AF19-S1-2010.05.17T07:00.54	5/17/2010 14:00	6/9/2010 18:00	23.16604167	WIN	1	27	140.4679326	1	0.444444444	0.845188275	22.60768663	19.66527053	2.942416078	1
AF19-S1-2010.06.05T22:03.07	6/6/2010 5:03	7/19/2010 18:00	43.53950231	SUM	1	9	20.14052892	1	0.666666667	0.763460773	29.07586534	24.78244033	4.293424942	1
AF19-S1-2010.06.10T22:01.24	6/11/2010 5:01	7/10/2010 18:00	29.54069444	SUM	0	3	31.04065054	1	1	0.755333675	42.70246562	33.49099099	9.211476333	1
AF19-S1-2010.07.09T19:02.14	7/10/2010 2:02	8/18/2010 18:00	39.66511574	SUM	1	6	12.47493234	1	0.666666667	0.559856631	27.48660503	21.49442864	5.99217607	1
AF19-S1-2010.07.14T04:01.26	7/14/2010 11:01	8/13/2010 18:00	30.2906713	SUM	0	3	84.60399158	0.666666667	1	0.627287709	21.34784785	22.5513013	-1.203453267	0
AF19-S1-2010.07.31T22:01.24	8/1/2010 5:01	9/21/2010 21:43	51.69581019	SUM	0	2	70.21424004	1	1	0.888888889	16.72581792	15.84068279	0.885135	0
AF19-S1-2010.08.01T04:01.31	8/1/2010 11:01	9/28/2010 13:16	58.09372685	SUM	0	2	85.54275391	0.5	0.5	0.888888889	21.12731153	22.60810811	-1.480797	0
AF19-S1-2010.08.13T19:01.03	8/14/2010 2:01	9/3/2010 18:00	20.6659375	SUM	0	4	34.36996286	1	0.25	0.841269841	17.64420341	17.28538407	0.358819425	0
AF19-S1-2010.09.09T07:00.56	9/9/2010 14:00	10/25/2010 18:00	46.16601852	SUM	1	6	15.05614406	1	0.5	0.952252944	25.69084874	22.38679469	3.304054083	1
AF19-S1-2010.09.28T22:01.12	9/29/2010 5:01	10/25/2010 18:00	26.54083333	SUM	1	5	38.02436233	1	0.4	0.890681004	31.38243243	26.7951952	4.58723676	1
AF19-S1-2010.10.20T15:00.47	10/20/2010 22:00	11/17/2010 19:00	27.87445602	FAL	1	15	49.06969627	1	0.333333333	0.983051715	20.43456615	22.6802276	-2.245661487	0
AF19-S1-2010.10.24T11:02.43	10/24/2010 18:02	11/16/2010 19:00	23.03978009	FAL	1	3	65.24596148	1	0.333333333	0.968253968	46.10573732	50.58724514	-4.4815073	0
AF19-S2-2010.06.12T19:01.56	6/13/2010 2:01	7/24/2010 18:00	41.66532407	SUM	0	2	172.8515021	1	0.5	0.758064516	43.84210527	39.28947369	4.55263	0
AF22-S1-2012.04.07T11:00.44	4/7/2012 18:00	5/24/2012 18:14	47.0094213	WIN	0	6	8.841278255	1	0.5	0.981762065	16.35514462	12.54895685	3.8061878	1
AF22-S1-2012.04.23T19:00.44	4/24/2012 2:00	5/14/2012 20:48	20.78293981	WIN	0	2	86.27828723	1	1	0.963636364	22.85064012	15.76209104	7.088549	0
AF22-S1-2012.05.03T07:00.44	5/3/2012 14:00	6/30/2012 21:30	58.3125463	WIN	1	2	67.13644433	1	0.5	0.909090909	27.56756757	31.14864865	-3.58108125	0
AF22-S1-2012.05.25T01:00.44	5/25/2012 8:00	6/13/2012 21:28	19.56085648	WIN	1	3	90.86930844	0.666666667	0.666666667	0.975757576	26.06908224	31.67186924	-5.602786933	0
AF22-S1-2012.06.14T19:00.44	6/15/2012 2:00	7/24/2012 18:39	39.6937037	SUM	1	6	86.78889475	1	0.5	0.828749029	30.42852063	28.68871503	1.73980645	1
AF22-S1-2012.06.14T22:00.45	6/15/2012 5:00	7/24/2012 19:55	39.62101852	SUM	1	5	51.84429958	1	0.6	0.784082333	49.10512091	42.82062589	6.2844956	1
AF22-S1-2012.07.04T22:01.02	7/5/2012 5:01	8/6/2012 20:41	32.65324074	SUM	1	4	60.51313612	1	0.75	0.740909091	50.99751067	48.64864865	2.348862025	1
AF22-S1-2012.07.16T22:00.33	7/17/2012 5:00	8/10/2012 22:58	24.74881944	SUM	0	3	1.787148504	1	1	0.818181818	17.96775723	17.42437174	0.543385597	0
AF22-S1-2012.08.04T11:00.47	8/4/2012 18:00	9/17/2012 21:21	44.13935185	SUM	0	3	80.98208107	0.666666667	0	0.853647587	15.55357989	11.85633001	3.697249667	0
AF22-S1-2012.08.28T01:00.43	8/28/2012 8:00	10/7/2012 16:17	40.3446875	SUM	0	2	2.852347176	1	1	0.927272727	40.18456615	36.11450925	4.0700545	0
AF22-S1-2012.09.03T04:00.44	9/3/2012 11:00	10/5/2012 0:34	31.56506944	SUM	1	22	43.78752827	1	0.454545455	0.946218618	22.34986422	18.26703737	4.082826732	1
AF22-S1-2012.09.27T04:00.44	9/27/2012 11:00	10/4/2012 15:35	7.190902778	SUM	0	4	103.1296317	0.75	0.75	0.963636364	35.49199858	30.4923542	4.9996436	1
AF34-D1-2011.03.09T11:01.32	3/9/2011 18:01	4/12/2011 20:36	34.10760417	WIN	0	2	7.908472584	0.5	0	0.759984639	0.57894737	0.55263158	0.0263158	0
AF34-D1-2011.06.14T07:00.48	6/14/2011 14:00	7/25/2011 22:40	41.36085648	SUM	0	2	18.85608376	0.5	0	0.80952381	7.378378375	6.837837835	0.54054054	0
AF34-S1-2010.01.23T22:00.54	1/24/2010 5:00	2/9/2010 21:15	16.67645833	WIN	0	3	3.38473452	1	1	0.968083291	23.5775249	22.82977714	0.7477479	0
AF34-S1-2010.02.03T01:00.53	2/3/2010 8:00	3/4/2010 23:10	29.63135417	WIN	0	2	22.90332332	1	1	1	39.11486487	48.93492176	-9.820057	0
AF34-S1-2010.02.03T19:01.28	2/4/2010 2:01	3/18/2010 18:00	42.66564815	WIN	0	2	82.71447056	1	1	1	24.31578947	30.59210526	-6.2763155	0
AF34-S1-2010.03.10T11:01.24	3/10/2010 18:01	4/30/2010 18:00	50.99902778	WIN	0	5	6.641535394	1	0.6	0.936507937	23.51578947	20.42105263	3.094736756	1
AF34-S1-2010.03.19T01:00.43	3/19/2010 8:00	4/9/2010 20:12	21.50851852	WIN	1	10	16.32075722	0.9	1	0.894930876	54.90739687	50.46109531	4.44630098	1
AF34-S1-2010.04.28T19:01.18	4/29/2010 2:01	5/25/2010 18:00	26.66576389	WIN	1	2	17.71987435	1	0.5	0.976190476	70.63157895	65.89473685	4.73684395	0
AF34-S1-2010.04.30T01:00.56	4/30/2010 8:00	5/25/2010 18:00	25.41601852	WIN	1	2	87.99544623	1	1	0.992063492	35.67780939	41.04480797	-5.3669985	0
AF34-S1-2010.05.12T19:02.03	5/13/2010 2:02	6/17/2010 18:00	35.66524306	WIN	1	2	8.18690712	1	0	0.936507937	35.72368421	38.80263158	-3.078947	0
AF34-S1-2010.05.20T22:00.53	5/21/2010 5:00	6/7/2010 18:00	17.54105324	WIN	1	3	80.64902507	1	1	0.978835979	36.77880512	40.78947368	-4.010668333	0
AF34-S1-2010.06.22T19:01.53	6/23/2010 2:01	7/22/2010 18:00	29.6653588	SUM	1	6	56.85008707	1	0.833333333	0.71031746	36.53460039	33.82504873	2.7095521	1
AF34-S1-2010.06.26T22:00.43	6/27/2010 5:00	7/22/2010 18:00	25.54116898	SUM	0	2	2.236542484	1	1	0.761904762	54.05263158	51.52631579	2.5263155	1
AF34-S1-2010.07.20T19:02.41	7/21/2010 2:02	8/4/2010 18:00	14.66480324	SUM	0	4	65.43292827	1	0.75	0.772017409	34.87233286	28.78627312	6.086060375	0
AF34-S1-2010.07.28T04:00.50	7/28/2010 11:00	8/4/2010 18:00	7.291087963	SUM	0	4	60.42973957	1	0.75	0.716042155	40.97332859	36.96372689	4.009601625	1
AF34-S1-2010.08.13T22:00.54	8/14/2010 5:00	9/14/2010 19:24	31.59965278	SUM	1	13	48.91187227	0.923076923	0.769230769	0.908326441	33.35840902	28.34369187	5.014716785	1
AF34-S1-2010.08.17T11:01.51	8/17/2010 18:01	9/20/2010 17:09	33.96378472	SUM	1	16	23.59935379	0.875	0.6875	0.868823605	32.09326102	29.94185633	2.151404663	1
AF34-S1-2010.09.12T22:01.24	9/13/2010 5:01	10/22/2010 18:00	39.54069444	SUM	0	2	94.47291126	1	1	0.918693813	46.04054054	54.35135135	-8.310811	1
AF34-S1-2010.09.25T01:01.47	9/25/2010 8:01	10/13/2010 18:00	18.41542824	SUM	0	2	28.94617068	1	1	0.91999488	46.82147938	56.15825036	-9.3367725	0
AF34-S1-2010.10.20T11:01.11	10/20/2010 18:01	11/9/2010 19:00	20.04084491	FAL	0	3	8.19431155	1	0.333333333	0.936166581	5.09009009	5.873873873	-0.783783967	0
AF34-S1-2010.11.01T19:01.54	11/2/2010 2:01	12/15/2010 16:44	43.61293981	FAL	0	2	4.136787948	1	1	0.952380952	16.9772404	21.18598863	-4.2087485	0
AF34-S1-2010.11.26T04:00.43	11/26/2010 11:00	11/29/2010 19:00	3.332835648	FAL	0	4	72.23659514	1	1	0.976190476	56.38157895	51.70394737	4.677631675	1
AF34-S1-2010.12.10T07:00.54	12/10/2010 14:00	1/17/2011 18:17	38.17791667	FAL	0	2	59.80826527	1	0.5	0.888888889	24.43421053	28.46372689	-4.029516	0
AF34-S1-2010.12.16T11:00.53	12/16/2010 18:00	1/14/2011 18:43	29.02971065	FAL	0	3	21.49397754	1	0.333333333	0.936507937	34.99525842	35.3074917	-0.3122333	0
AF34-S1-2011.01.13T19:02.21	1/14/2011 2:02	2/24/2011 18:09	41.67179398	FAL	1	10	11.67937904	0.9	0.8	0.762438308	26.89509246	22.42816501	4.46692763	1
AF34-S1-2011.01.20T11:01.59	1/20/2011 18:01	2/24/2011 20:34	35.10579861	WIN	1	14	41.12628608	1	0.857142857	0.78662863	34.12654666	30.41791415	3.708632654	1
AF34-S1-2011.02.05T04:01.18	2/5/2011 11:01	3/22/2011 23:28	45.51922454	WIN	0	2	38.28503258	1	1	0.601984127	21.09708393	25.31116643	-4.2140825	0
AF34-S1-2011.02.16T19:01.14	2/17/2011 2:01	3/2/2011 22:44	13.86357639	WIN	0	2	70.61396894	1	1	0.877150538	33.34210526	35.64473684	-2.3026315	0
AF34-S1-2011.03.06T19:00.42	3/7/2011 2:00	4/23/2011 21:36	47.81648148	WIN	0	2	36.15185236	1	1	0.743983615	11.75675676	13.83783784	-2.0810813	0
AF34-S1-2011.03.20T04:00.54	3/20/2011 11:00	4/23/2011 19:03	34.33479167	WIN	1	13	21.60119873	0.923076923	0.692307692	0.758808933	34.60044863	30.52735529	4.073092692	1
AF34-S1-2011.04.09T04:00.48	4/9/2011 11:00	5/18/2011 18:18	39.3040162	WIN	1	3	67.52960136	0.666666667	1	0.805936687	30.94404931	31.0751541	-0.131104667	0
AF34-S1-2011.04.12T01:00.54	4/12/2011 8:00	5/16/2011 21:59	34.58267361	WIN	0	2	6.062810446	1	1	0.725995316	23.44594595	27.94594595	-4.5	0
AF34-S1-2011.05.14T01:01.25	5/14/2011 8:01	6/6/2011 18:39	23.44325231	WIN	0	3	96.5401039	0.666666667	0.666666667	0.698412698	17.6754386	21.80701754	-4.131579	0
AF34-S1-2011.05.23T07:01.27	5/23/2011 14:01	6/5/2011 23:25	13.39180556	WIN	0	2	36.94308777	1	0.5	0.795130482	30.38157895	34.09210526	-3.7105265	0
AF34-S1-2011.05.25T15:01.20	5/25/2011 22:01	6/5/2011 18:00	10.83240741	WIN	0	2	59.9979248	1	0	0.698412698	25.01920342	26.03307255	-1.013869105	0
AF34-S1-2011.06.03T04:00.48	6/3/2011 11:00	7/22/2011 22:35	49.48261574	SUM	0	3	108.4991158	1	0.333333333	0.742328042	21.11356093	24.41939308	-3.305832333	0
AF34-S1-2011.06.03T22:01.12	6/4/2011 5:01	7/20/2011 20:37	46.65	SUM	0	2	77.53325313	1	1	0.720046083	21.39189189	22.70270271	-1.3108105	0
AF34-S1-2011.07.07T01:02.22	7/7/2011 8:02	9/8/2011 18:23	63.43119213	SUM	1	7	67.89052808	0.285714286	0.571428571	0.442544249	34.01598591	29.38144912	4.6345378	1
AF34-S1-2011.07.29T04:02.13	7/29/2011 11:02	9/1/2011 19:53	34.36915509	SUM	1	4	79.05568085	0.75	0.75	0.44068917	12.32038288	11.57376126	0.746621575	0
AF34-S1-2011.08.02T19:02.30	8/3/2011 2:02	9/19/2011 22:20	47.8459375	SUM	1	8	38.59138679	0.75	0.75	0.576811099	52.9773293	46.65665007	6.320679	1
AF34-S1-2011.08.25T01:00.28	8/25/2011 8:00	9/25/2011 16:46	31.36545139	SUM	0	2	32.83952034	1	1	0.577609277	20.68492176	24.09246089	-3.40753915	0
AF34-S1-2011.09.27T22:00.48	9/28/2011 5:00	10/22/2011 19:02	24.58456019	SUM	0	3	10.00007659	1	1	0.771292029	9.05263158	11.78070175	-2.728070067	0
AF34-S1-2011.09.29T07:00.53	9/29/2011 14:00	10/22/2011 17:55	23.16274306	SUM	0	3	42.26613077	1	0.666666667	0.724560505	33.1514936	42.59032717	-9.438834667	0
AF34-S1-2011.10.15T11:01.12	10/15/2011 18:01	11/28/2011 17:03	43.95960648	FAL	0	3	5.146993701	1	0.333333333	0.673749787	15.20625889	16.31104789	-1.104788973	0
AF34-S1-2011.10.25T01:01.48	10/25/2011 8:01	11/28/2011 21:29	34.56069444	FAL	0	2	64.50340171	1	1	0.65	32.41180655	39.5284495	-7.1166425	0
AF34-S1-2011.11.12T15:02.13	11/12/2011 22:02	12/9/2011 18:34	26.8556713	FAL	1	41	29.09378075	0.853658537	0.707317073	0.814857662	26.39638483	25.48596607	0.910418867	1
AF34-S1-2011.11.26T01:01.12	11/26/2011 8:01	1/4/2012 22:12	39.5908912	FAL	1	3	53.71338764	1	0.666666667	0.771377368	12.63940256	15.57302039	-2.933617733	0
AF34-S1-2011.12.10T15:02.16	12/10/2011 22:02	1/10/2012 19:58	30.91434028	FAL	1	19	28.78137239	1	0.631578947	0.794814214	29.75911507	29.89488658	-0.135771573	1
AF34-S1-2011.12.13T19:02.57	12/14/2011 2:02	1/10/2012 19:07	27.71140046	FAL	0	5	27.52472404	1	1	0.745996712	10.24395448	13.62830726	-3.384352662	0
AF34-S1-2012.01.13T04:00.21	1/13/2012 11:00	2/15/2012 20:50	33.41013889	FAL	1	39	94.73447603	0.897435897	0.743589744	0.993054079	25.8469068	20.64242979	5.204477092	1
AF34-S1-2012.01.20T19:01.21	1/21/2012 2:01	2/13/2012 19:52	23.74409722	WIN	0	4	3.22782983	1	1	0.961146732	11.44642857	12.78234127	-1.335912555	0
AF34-S2-2010.03.16T07:01.13	3/16/2010 14:01	4/28/2010 17:25	43.14186343	WIN	0	2	246.9183744	1	0.5	0.896825397	21.12837838	27.95732575	-6.8289475	1
AF34-S2-2011.08.24T11:02.17	8/24/2011 18:02	9/25/2011 19:34	32.0640625	SUM	0	2	227.5842956	1	0.5	0.563492063	28.88193457	25.7631579	3.11877665	0
AF34-S2-2011.10.16T22:02.48	10/17/2011 5:02	11/28/2011 18:59	42.58077546	FAL	0	2	135.6438803	1	0.5	0.639912954	46.05369844	55.46692746	-9.4132275	0
AF40-S1-2010.03.12T01:00.55	3/12/2010 8:00	4/20/2010 18:00	39.41603009	WIN	1	8	43.13563084	0.875	0.5	0.69602566	15.08303699	13.46310455	1.619932563	0
AF40-S1-2010.04.10T19:00.47	4/11/2010 2:00	5/21/2010 18:00	40.66612269	WIN	1	2	33.67710618	1	1	0.952380952	53.33997155	54.65576103	-1.3157895	0
AF40-S1-2010.04.14T22:02.50	4/15/2010 5:02	5/7/2010 18:00	22.53969907	WIN	1	6	9.648867108	1	1	1	30.03927612	26.55446894	3.48480745	1
AF40-S1-2010.05.16T04:00.41	5/16/2010 11:00	6/7/2010 18:00	22.29119213	WIN	0	4	25.5316735	1	0.25	0.9203149	21.43812234	28.36201992	-6.923897125	0
AF40-S1-2010.05.21T19:01.24	5/22/2010 2:01	6/15/2010 18:00	24.66569444	WIN	1	8	40.34454717	1	0.375	0.922619048	13.52764936	13.69372333	-0.16607399	1
AF40-S1-2010.06.20T04:01.12	6/20/2010 11:01	7/12/2010 18:00	22.29083333	SUM	0	4	5.648766663	1	0.5	0.760578198	29.12482219	28.02204837	1.102773475	1
AF40-S1-2010.06.30T01:02.27	6/30/2010 8:02	7/12/2010 18:00	12.41496528	SUM	0	2	35.2176845	1	1	0.782258065	46.64473685	52.82894737	-6.184211	1
AF40-S1-2010.07.19T07:00.49	7/19/2010 14:00	8/6/2010 18:00	18.16609954	SUM	1	12	42.48465682	1	0.333333333	0.92848609	20.58197013	18.92093409	1.661036092	1
AF40-S1-2010.07.21T04:00.24	7/21/2010 11:00	8/6/2010 18:00	16.29138889	SUM	0	3	74.58597152	1	0.333333333	0.936507937	16.77192982	20.23684211	-3.464913333	0
AF40-S1-2010.08.02T07:01.23	8/2/2010 14:01	9/27/2010 18:48	56.19938657	SUM	1	20	49.51046831	0.9	0.45	0.966641065	22.1735064	18.59854196	3.57496453	1
AF40-S1-2010.08.11T01:01.50	8/11/2010 8:01	9/27/2010 20:28	47.51851852	SUM	0	5	21.46826989	1	0.6	0.958627752	28.27496444	23.93399715	4.34096666	1
AF40-S1-2010.09.20T15:01.54	9/20/2010 22:01	10/11/2010 18:00	20.83201389	SUM	1	8	12.7092533	1	0.625	0.796434972	22.85630038	24.96455172	-2.108251688	1
AF40-S1-2010.09.24T01:02.45	9/24/2010 8:02	10/13/2010 18:00	19.41475694	SUM	0	2	44.5563262	1	1	0.784050179	37.76706971	47.75320057	-9.986133	0
AF40-S1-2010.10.04T19:00.54	10/5/2010 2:00	11/22/2010 19:00	48.70770833	FAL	1	20	38.41399882	0.95	0.7	0.895502296	23.55380512	22.85625889	0.697546245	1
AF40-S1-2010.10.08T22:01.46	10/9/2010 5:01	11/18/2010 19:00	40.58210648	FAL	0	2	52.65358612	1	1	0.888888889	34.82041252	41.51244666	-6.6920345	0
AF40-S1-2010.11.20T04:00.54	11/20/2010 11:00	12/7/2010 19:00	17.33270833	FAL	0	2	47.49926956	1	0.5	0.968253968	19.81578948	24.30263158	-4.4868419	0
AF40-S1-2010.11.21T07:00.42	11/21/2010 14:00	12/15/2010 20:15	24.2603588	FAL	1	36	48.18182792	0.972222222	0.611111111	0.977499004	23.07707049	22.59666904	0.480401469	1
AF40-S1-2010.12.01T07:01.23	12/1/2010 14:01	1/8/2011 21:48	38.32447917	FAL	0	2	0.184482011	1	0.5	0.968253968	22.92105263	29.59210527	-6.67105315	0
AF40-S1-2010.12.30T22:00.43	12/31/2010 5:00	1/25/2011 19:00	25.58283565	FAL	1	19	14.47849929	0.947368421	0.684210526	0.886288301	32.77992813	28.966759	3.813169298	1
AF40-S1-2011.01.14T04:01.12	1/14/2011 11:01	2/16/2011 22:27	33.47679398	FAL	0	3	64.18963163	1	1	0.91884136	20.58155524	15.74182077	4.8397349	0
AF40-S1-2011.01.22T04:01.33	1/22/2011 11:01	2/16/2011 21:44	25.4465625	WIN	0	3	4.092536835	1	0.666666667	0.888888889	23.92911332	28.39094358	-4.461830367	0
AF40-S1-2011.02.11T11:00.47	2/11/2011 18:00	3/10/2011 22:21	27.18099537	WIN	1	14	76.71988429	0.928571429	0.071428571	0.826459267	14.39554969	18.51839057	-4.122841333	0
AF40-S1-2011.02.20T04:01.17	2/20/2011 11:01	3/10/2011 23:11	18.50732639	WIN	0	3	85.77984172	1	0.333333333	0.968253968	11.8086771	14.32764343	-2.518966333	0
AF40-S1-2011.03.18T01:02.20	3/18/2011 8:02	4/7/2011 18:47	20.44803241	WIN	1	13	26.85284702	1	1	0.943694797	25.81048255	25.50957435	0.300908208	1
AF40-S1-2011.03.24T07:00.56	3/24/2011 14:00	4/7/2011 20:25	14.26696759	WIN	0	6	52.89037883	1	0.5	0.968168629	32.60704125	30.15801328	2.449027967	0
AF40-S1-2011.04.22T19:00.56	4/23/2011 2:00	5/9/2011 16:54	16.62059028	WIN	1	20	53.85282541	1	0.8	0.86153102	31.29192745	30.15700569	1.134921762	1
AF40-S1-2011.04.28T04:00.53	4/28/2011 11:00	5/9/2011 17:49	11.28400463	WIN	1	13	34.95512267	1	1	0.933788933	26.0579385	28.5108327	-2.452894615	1
AF40-S1-2011.05.08T19:01.53	5/9/2011 2:01	6/7/2011 20:23	29.76484954	WIN	1	49	41.65095418	0.979591837	0.489795918	0.988656907	22.76154672	21.03120736	1.730339348	1
AF40-S1-2011.05.27T22:00.55	5/28/2011 5:00	6/7/2011 17:56	10.53890046	WIN	0	2	5.717321903	1	1	0.984126984	26.30263158	27.13157895	-0.8289476	0
AF40-S1-2012.03.21T01:00.44	3/21/2012 8:00	4/19/2012 18:59	29.45716435	WIN	1	46	109.1364057	0.869565217	0.608695652	0.961274192	22.29808584	16.5115808	5.786505185	1
AF40-S1-2012.03.30T22:00.44	3/31/2012 5:00	4/19/2012 20:24	19.64172454	WIN	0	2	18.19836717	1	1	0.887992832	10.40220484	13.30369844	-2.901494	0
AF40-S1-2012.04.14T04:01.11	4/14/2012 11:01	5/25/2012 18:52	41.32717593	WIN	1	24	74.53729195	0.875	1	0.931750299	36.47451399	27.98470839	8.489806379	1
AF40-S1-2012.04.29T01:00.57	4/29/2012 8:00	6/7/2012 21:41	39.56952546	WIN	1	22	15.10097161	0.727272727	0.909090909	0.909402059	27.4715505	20.77188672	6.699663523	1
AF40-S1-2012.05.16T19:01.03	5/17/2012 2:01	6/7/2012 17:41	21.65322917	WIN	1	10	54.43265005	0.7	0.9	0.974603175	27.36799431	22.1359175	5.23207685	1
AF40-S1-2012.05.21T04:01.19	5/21/2012 11:01	6/7/2012 20:24	17.3909838	WIN	0	2	49.91127411	1	0.5	0.968253968	13.59174965	12.50924609	1.0825034	0
AF40-S1-2012.06.12T11:00.44	6/12/2012 18:00	6/14/2012 18:00	1.999490741	SUM	1	20	80.10607007	0.75	0.6	0.91010929	22.17034139	17.72891181	4.44142989	1
AF40-S1-2012.06.25T07:00.44	6/25/2012 14:00	7/12/2012 18:02	17.16792824	SUM	1	11	48.85264148	0.727272727	0.272727273	0.84840129	19.37230053	15.09970257	4.272598261	1
AF40-S1-2012.07.05T15:01.32	7/5/2012 22:01	8/27/2012 21:59	52.99884259	SUM	0	2	32.66952562	1	0	0.777777778	37.59210527	45.39473684	-7.8026315	0
AF40-S1-2012.07.22T19:02.23	7/23/2012 2:02	8/27/2012 23:31	35.89493056	SUM	1	5	93.68427615	0.2	0.8	0.359161018	20.22674253	19.08719772	1.139544786	0
AF40-S1-2012.07.30T22:00.43	7/31/2012 5:00	8/27/2012 22:56	27.74690972	SUM	1	5	35.61562068	0.6	0.6	0.521820237	19.23072546	19.52588905	-0.29516344	0
AF40-S1-2012.08.05T22:01.08	8/6/2012 5:01	9/7/2012 18:37	32.56664352	SUM	1	9	68.95380589	0.333333333	0.444444444	0.510366688	16.54299036	17.17788841	-0.634898056	0
AF40-S1-2012.08.15T22:00.43	8/16/2012 5:00	9/7/2012 22:53	22.74498843	SUM	0	2	3.338912831	1	1	0.666666667	41.32894737	30.44736842	10.881581	1
AF40-S1-2012.09.11T19:02.14	9/12/2012 2:02	10/24/2012 18:57	42.70524306	SUM	1	42	65.41184189	0.761904762	0.666666667	0.927168435	27.25738332	22.62463591	4.632747334	1
AF40-S1-2012.09.25T19:00.43	9/26/2012 2:00	9/27/2012 21:00	1.791168981	SUM	1	44	40.32670281	0.886363636	0.590909091	0.969295489	25.10060778	22.43912453	2.661483252	1
AF40-S1-2012.10.02T01:02.03	10/2/2012 8:02	11/7/2012 22:42	36.61173611	FAL	1	9	105.7353755	1	0.444444444	0.96998919	21.7083926	23.3978979	-1.689505233	0
AF40-S1-2012.10.05T07:00.43	10/5/2012 14:00	11/9/2012 21:27	35.31012731	FAL	1	14	47.20558962	0.785714286	0.142857143	0.921743861	17.07274944	17.75543589	-0.68268645	0
AF40-S2-2010.03.08T07:01.21	3/8/2010 14:01	4/13/2010 18:00	36.16572917	WIN	0	2	143.6231568	1	0.5	0.865079365	17.56223329	21.39900427	-3.836771185	0
AF40-S2-2012.08.10T15:01.14	8/10/2012 22:01	9/8/2012 21:32	28.98034722	SUM	0	2	179.7638592	1	0.5	0.548529794	31.17105263	32.84210526	-1.6710525	0
AF52-D1-2010.10.26T11:02.26	10/26/2010 18:02	11/24/2010 19:00	29.03997685	FAL	1	8	13.29527425	1	0	0.943097643	12.80005334	15.49146515	-2.691411796	1
AF52-S1-2010.02.23T04:00.50	2/23/2010 11:00	3/4/2010 21:28	9.436006944	WIN	0	3	55.47997295	1	0.333333333	0.576719577	21.20175438	25.84210526	-4.640349833	0
AF52-S1-2010.03.26T04:00.47	3/26/2010 11:00	4/10/2010 18:44	15.32178241	WIN	0	4	42.52551506	1	0.25	0.972643098	10.99591039	13.27311522	-2.277204695	0
AF52-S1-2010.03.29T22:01.59	3/30/2010 5:01	4/10/2010 21:17	11.67760417	WIN	0	2	42.13711251	1	1	0.981818182	49.93705548	45.38264581	4.55440955	1
AF52-S1-2010.04.11T07:02.58	4/11/2010 14:02	5/24/2010 18:00	43.16460648	WIN	0	4	69.101593	1	0.25	0.936111111	18.92763158	19.34868421	-0.421052725	0
AF52-S1-2010.04.13T07:01.23	4/13/2010 14:01	5/4/2010 18:00	21.16570602	WIN	1	7	24.4563259	1	0.142857143	0.934920635	10.5777281	9.553952449	1.023775643	0
AF52-S1-2010.05.02T04:00.44	5/2/2010 11:00	6/8/2010 18:00	37.29115741	WIN	0	2	43.87969491	1	0.5	0.862457912	20.07894737	21.88157895	-1.80263135	0
AF52-S1-2010.05.24T04:00.53	5/24/2010 11:00	6/7/2010 18:00	14.29105324	WIN	1	11	87.59415339	1	0.181818182	0.851137447	13.51797491	13.76942972	-0.251454673	0
AF52-S1-2010.06.09T04:00.53	6/9/2010 11:00	7/21/2010 18:00	42.29105324	SUM	0	2	29.75532014	1	0.5	0.706397306	31.17105263	37.97368421	-6.80263079	0
AF52-S1-2010.06.09T11:00.49	6/9/2010 18:00	7/19/2010 18:00	39.99943287	SUM	1	37	22.37213506	1	0.459459459	0.806258541	17.21735035	16.16195071	1.055399619	1
AF52-S1-2010.08.04T22:01.49	8/5/2010 5:01	9/22/2010 20:51	48.65949074	SUM	0	2	21.99595486	1	1	0.8	38.05263158	40.85526316	-2.8026315	1
AF52-S1-2010.08.31T01:00.56	8/31/2010 8:00	9/22/2010 18:50	22.45116898	SUM	0	2	3.440468669	1	1	0.899158249	11.02702703	12.41891892	-1.3918917	0
AF52-S1-2010.09.20T22:01.49	9/21/2010 5:01	10/14/2010 18:00	23.54040509	SUM	0	3	10.96064222	0.666666667	1	0.963636364	25.5694642	20.19938359	5.370080667	1
AF52-S1-2010.09.29T04:01.45	9/29/2010 11:01	10/4/2010 18:00	5.290451389	SUM	1	13	15.52458869	0.923076923	0.923076923	0.919938133	37.71747456	32.20828318	5.509191385	1
AF52-S1-2010.10.02T22:02.12	10/3/2010 5:02	11/10/2010 19:00	38.58180556	FAL	0	3	7.933054641	0.666666667	1	0.872727273	11.29824561	11.79682314	-0.4985777	0
AF52-S1-2010.11.11T01:00.56	11/11/2010 8:00	12/10/2010 20:29	29.52	FAL	1	2	68.08397075	0.5	0.5	0.854545455	26.14118066	33.27169275	-7.1305125	0
AF52-S1-2010.12.06T04:00.48	12/6/2010 11:00	1/13/2011 18:11	38.29887731	FAL	1	65	76.63442454	1	0.707692308	0.981522726	26.34779516	27.16208557	-0.814290482	1
AF52-S1-2010.12.25T19:01.17	12/26/2010 2:01	1/13/2011 20:02	18.75050926	FAL	1	29	91.94236461	1	0.793103448	0.861711454	24.55179772	24.18190514	0.369892384	1
AF52-S1-2011.01.11T22:03.04	1/12/2011 5:03	2/22/2011 21:27	41.68353009	FAL	1	4	80.9337263	1	0.75	0.867592593	33.5619073	34.47637111	-0.9144637	0
AF52-S1-2011.01.28T04:00.56	1/28/2011 11:00	2/21/2011 21:46	24.44836806	WIN	0	4	6.989558344	1	0.5	0.917845118	3.770981508	3.365220483	0.40576105	0
AF52-S1-2011.02.08T07:00.43	2/8/2011 14:00	3/29/2011 21:21	49.30585648	WIN	1	2	49.57033735	1	0.5	0.761616162	38.66216217	43.66216217	-5	0
AF52-S1-2011.02.21T22:00.44	2/22/2011 5:00	3/2/2011 19:10	8.589976852	WIN	1	13	24.57136136	1	0.769230769	0.829664796	23.05542182	20.55487471	2.500547101	1
AF52-S1-2011.03.11T19:01.45	3/12/2011 2:01	4/11/2011 20:01	30.75002315	WIN	1	13	28.65965334	0.923076923	0.923076923	0.908987309	30.49704563	24.8433089	5.653737337	1
AF52-S1-2011.03.20T11:00.56	3/20/2011 18:00	4/12/2011 16:57	22.95585648	WIN	0	3	85.76326037	1	0.333333333	0.963411897	22.50450451	26.13513514	-3.630632243	0
AF52-S2-2010.02.06T07:01.42	2/6/2010 14:01	3/15/2010 18:00	37.16548611	WIN	0	2	130.9802278	1	1	0.504098361	87.59210527	95.39473684	-7.802632	0
AF52-S2-2010.03.25T01:01.11	3/25/2010 8:01	4/27/2010 17:45	33.40609954	WIN	0	2	115.8381031	1	0.5	0.798148148	40.16216216	47.44594595	-7.283783	0
AF52-S2-2010.08.17T11:02.54	8/17/2010 18:02	9/13/2010 22:28	27.18415509	SUM	0	2	104.9676612	1	0.5	0.924501425	42.82894737	51.02631579	-8.1973705	0
AF52-S2-2011.01.02T04:00.25	1/2/2011 11:00	1/4/2011 19:00	2.333043981	FAL	0	2	231.1566228	1	0.5	0.816498316	39.58036985	53.84566145	-14.26529	0
AF52-S2-2011.03.07T07:01.57	3/7/2011 14:01	4/12/2011 16:11	36.08969907	WIN	0	2	142.7436555	1	0	0.944425386	14.78947369	17.31578948	-2.52631595	0
AF54-D1-2012.09.03T07:00.52	9/3/2012 14:00	10/17/2012 18:12	44.17451389	SUM	0	2	24.31899924	0.5	0	0.945454545	34.57142858	36.25714286	-1.68571445	0
AF54-D1-2012.10.23T11:00.33	10/23/2012 18:00	11/3/2012 21:10	11.13172454	FAL	0	2	6.770718945	0.5	0	0.853198653	6.374603175	7.661507935	-1.28690495	0
AF54-S1-2010.01.26T01:00.53	1/26/2010 8:00	2/18/2010 19:00	23.45771991	WIN	1	5	60.8934537	1	1	0.981818182	27.53726885	30.98492176	-3.4476536	0
AF54-S1-2010.02.04T04:01.50	2/4/2010 11:01	3/31/2010 18:00	55.29039352	WIN	1	18	27.65240199	1	0.722222222	0.936231991	22.6775306	21.86889082	0.808639983	0
AF54-S1-2010.02.27T07:01.24	2/27/2010 14:01	3/3/2010 19:00	4.207361111	WIN	0	4	86.88458764	1	0.25	0.94520202	27.80263158	31.13157895	-3.32894725	0
AF54-S1-2010.03.11T04:01.55	3/11/2010 11:01	4/15/2010 18:00	35.29033565	WIN	1	11	23.68480799	1	0.545454545	0.928548937	26.8578818	23.67606362	3.181818256	1
AF54-S1-2010.03.20T07:01.51	3/20/2010 14:01	4/9/2010 18:00	20.16538194	WIN	1	8	40.07369312	1	0.5	0.779992535	43.98230797	45.30360953	-1.32130135	1
AF54-S1-2010.04.08T22:01.26	4/9/2010 5:01	5/21/2010 18:00	42.5406713	WIN	0	3	21.46754195	1	0.666666667	0.963636364	24.79516358	19.75889047	5.036274737	1
AF54-S1-2010.04.11T19:01.43	4/12/2010 2:01	5/21/2010 18:00	39.66547454	WIN	1	2	95.98720942	1	0.5	0.981818182	40.571835	47.24253201	-6.6706965	0
AF54-S1-2010.05.25T11:01.54	5/25/2010 18:01	6/23/2010 18:00	28.99868056	WIN	0	3	56.63681642	1	0	0.909090909	18.85633001	21.16002845	-2.303698533	0
AF54-S1-2010.05.26T04:01.24	5/26/2010 11:01	6/23/2010 18:00	28.29069444	WIN	1	3	65.655712	1	0.666666667	0.884848485	20.38003793	22.92081555	-2.5407777	0
AF54-S1-2010.06.07T19:02.54	6/8/2010 2:02	7/27/2010 18:00	49.66465278	SUM	1	5	16.40715716	1	0.8	0.752727273	43.2428165	41.56970128	1.67311522	1
AF54-S1-2010.06.09T01:01.42	6/9/2010 8:01	7/27/2010 18:00	48.41548611	SUM	0	2	16.94017075	1	0.5	0.781818182	54.1155761	63.17460882	-9.0590345	0
AF54-S1-2010.07.01T01:00.53	7/1/2010 8:00	7/12/2010 18:00	11.41605324	SUM	0	2	70.52367841	1	1	0.813067785	48.91216216	49.80761025	-0.89544805	1
AF54-S1-2010.07.04T22:01.24	7/5/2010 5:01	8/6/2010 18:00	32.54069444	SUM	0	3	4.661826203	1	1	0.754831332	54.15860597	51.67686107	2.481744933	1
AF54-S1-2010.08.08T15:01.50	8/8/2010 22:01	9/22/2010 21:49	44.99136574	SUM	1	6	33.48648535	1	0.666666667	0.881301775	24.78034614	21.3844239	3.395922433	1
AF54-S1-2010.08.20T07:01.23	8/20/2010 14:01	9/28/2010 18:03	39.1678125	SUM	1	3	74.86240531	1	0.333333333	0.835241302	37.64675202	41.01991465	-3.3731624	0
AF54-S1-2010.08.31T19:00.44	9/1/2010 2:00	10/14/2010 18:00	43.66615741	SUM	1	12	34.28833503	1	1	0.698506758	32.54048127	31.14610005	1.39438119	1
AF54-S1-2010.10.02T04:01.53	10/2/2010 11:01	11/11/2010 19:00	40.33202546	FAL	0	2	63.09842859	0.5	0.5	0.852144082	27.08285918	29.02062589	-1.9377666	0
AF54-S1-2010.10.05T22:00.41	10/6/2010 5:00	11/11/2010 19:00	36.5828588	FAL	1	18	29.33661912	0.944444444	0.944444444	0.830482673	31.37644223	30.15057382	1.225868378	1
AF54-S1-2010.10.30T01:01.50	10/30/2010 8:01	12/6/2010 18:13	37.4249537	FAL	1	9	88.85789488	1	1	0.653059597	45.5254465	38.28259839	7.242847744	1
AF54-S1-2010.11.08T19:00.47	11/9/2010 2:00	12/21/2010 21:14	42.80121528	FAL	1	24	19.08920426	1	0.666666667	0.91867284	28.32206384	27.40231021	0.919753754	1
AF54-S1-2010.12.01T07:00.53	12/1/2010 14:00	1/11/2011 20:27	41.26833333	FAL	1	4	29.23187881	1	0.5	0.922727273	17.99768848	19.07325747	-1.075569063	0
AF54-S1-2010.12.20T01:01.24	12/20/2010 8:01	1/11/2011 22:03	22.58486111	FAL	1	3	21.88899784	1	1	0.945454545	39.55784732	46.5068753	-6.949028	0
AF54-S1-2011.01.11T04:00.56	1/11/2011 11:00	2/17/2011 20:51	37.41033565	FAL	1	9	51.49871057	1	0.888888889	0.747512895	19.61190138	24.96135609	-5.349455588	0
AF54-S1-2011.01.18T04:02.23	1/18/2011 11:02	2/14/2011 19:51	27.36774306	WIN	1	4	91.83729673	1	0.5	0.796368254	34.50160029	36.51173542	-2.01013525	0
AF54-S1-2011.02.04T04:00.41	2/4/2011 11:00	3/15/2011 20:04	39.37790509	WIN	1	31	18.66582528	1	0.64516129	0.803198669	27.99272702	25.99357592	1.999151243	1
AF54-S1-2011.02.06T04:01.24	2/6/2011 11:01	3/15/2011 20:40	37.40185185	WIN	1	3	77.14375228	1	1	0.813729128	50.45092461	55.59483167	-5.143907333	0
AF54-S1-2011.02.28T19:00.55	3/1/2011 2:00	4/20/2011 20:12	50.75778935	WIN	0	2	3.74680107	1	1	0.836363636	14.68243243	16.06401138	-1.381579	0
AF54-S1-2011.03.30T01:02.23	3/30/2011 8:02	3/31/2011 18:00	1.415011574	WIN	1	9	8.124495284	1	1	0.969659559	42.32930299	34.41836573	7.910936822	1
AF54-S1-2011.04.17T15:01.26	4/17/2011 22:01	5/24/2011 20:22	36.93104167	WIN	1	6	20.08380892	1	0.833333333	0.913994302	40.4357713	39.19435884	1.241412583	1
AF54-S1-2011.04.19T04:01.23	4/19/2011 11:01	5/17/2011 19:23	28.34835648	WIN	0	2	6.105078007	1	0.5	0.927272727	31.68207682	31.79267425	-0.11059745	0
AF54-S1-2011.05.28T22:00.33	5/29/2011 5:00	6/22/2011 19:35	24.60778935	WIN	1	10	5.376721148	0.9	0.5	0.708552189	29.81119048	27.20619048	2.60499993	1
AF54-S1-2011.06.26T07:00.53	6/26/2011 14:00	7/5/2011 22:24	9.349606481	SUM	1	15	38.86620607	0.866666667	0.266666667	0.906554433	20.89396825	20.91873016	-0.024761878	1
AF54-S1-2011.06.29T01:00.19	6/29/2011 8:00	7/5/2011 20:58	6.540358796	SUM	1	8	39.76941841	1	0.5	0.883543771	29.96706349	28.77013889	1.1969251	1
AF54-S1-2011.07.16T22:00.52	7/17/2011 5:00	8/11/2011 18:50	25.57616898	SUM	1	6	47.2492197	1	0.666666667	0.862962963	42.21851852	41.64312169	0.57539687	1
AF54-S1-2011.07.30T04:01.04	7/30/2011 11:01	8/10/2011 20:55	11.4125463	SUM	0	2	33.76638024	1	0.5	0.818181818	57.4734127	54.55674604	2.9166665	1
AF54-S1-2011.08.07T15:01.01	8/7/2011 22:01	9/20/2011 20:20	43.92996528	SUM	0	2	3.705215319	1	0	0.944949495	14.43015873	15.60674604	-1.17658735	0
AF54-S1-2011.08.11T01:01.14	8/11/2011 8:01	9/20/2011 18:24	40.43256944	SUM	0	5	61.55569161	0.8	0.4	0.974410774	29.33936508	31.44396825	-2.10460388	0
AF54-S1-2011.09.07T01:00.41	9/7/2011 8:00	10/20/2011 19:34	43.48158565	SUM	1	25	24.05666599	0.96	0.56	0.939542088	28.92419048	26.29285714	2.6313333	1
AF54-S1-2011.09.21T22:01.04	9/22/2011 5:01	10/21/2011 18:08	29.54678241	SUM	1	13	51.14922717	0.846153846	0.538461538	0.865371665	20.80274725	19.53693529	1.265812331	1
AF54-S1-2011.10.09T01:00.51	10/9/2011 8:00	11/14/2011 19:02	36.45953704	FAL	0	3	56.69021525	1	0.666666667	0.945454545	35.73492063	41.45449735	-5.719576667	0
AF54-S1-2011.10.27T19:01.14	10/28/2011 2:01	11/14/2011 20:59	17.79076389	FAL	1	12	10.6068934	0.916666667	0.666666667	0.927272727	27.03068783	24.01117725	3.019510317	1
AF54-S1-2011.11.05T22:00.21	11/6/2011 5:00	12/21/2011 19:47	45.61608796	FAL	1	8	10.48745285	1	0.875	0.872727273	39.06369048	38.31269841	0.75099165	1
AF54-S1-2011.11.20T04:01.04	11/20/2011 11:01	12/21/2011 16:28	31.22758102	FAL	0	4	5.871892693	1	0.75	0.94983165	19.6156746	23.9281746	-4.312499975	0
AF54-S1-2011.12.01T19:00.22	12/2/2011 2:00	1/7/2012 20:56	36.78913194	FAL	1	11	38.57579281	0.909090909	0.818181818	0.818943761	30.9005772	29.12395382	1.776623706	1
AF54-S1-2011.12.18T19:00.51	12/19/2011 2:00	1/16/2012 21:23	28.80766204	FAL	0	2	41.68999255	1	1	0.8	18.52738095	24.29603175	-5.7686505	0
AF54-S1-2012.01.08T11:00.33	1/8/2012 18:00	2/7/2012 21:56	30.16384259	FAL	0	3	5.550260588	1	0.333333333	0.969468268	25.59708995	26.98703704	-1.389947133	0
AF54-S1-2012.01.25T22:00.33	1/26/2012 5:00	2/15/2012 23:45	20.78116898	WIN	1	15	9.046595017	0.933333333	0.8	0.890909091	26.92365079	21.05835979	5.865291327	1
AF54-S1-2012.02.22T19:00.53	2/23/2012 2:00	3/5/2012 18:52	11.70239583	WIN	1	12	3.473397852	1	0.833333333	0.881649832	30.40535714	24.30992064	6.095436867	1
AF54-S1-2012.02.27T19:00.32	2/28/2012 2:00	3/6/2012 0:07	6.921805556	WIN	0	2	0.62740265	1	1	0.890909091	14.725	17.86230159	-3.13730145	0
AF54-S1-2012.03.19T01:00.57	3/19/2012 8:00	4/18/2012 16:14	30.34259259	WIN	0	2	1.702928622	1	1	0.963636364	6.03253968	5.026984125	1.00555555	0
AF54-S1-2012.03.21T01:00.33	3/21/2012 8:00	4/18/2012 17:32	28.39736111	WIN	0	2	43.96043634	1	0.5	0.963636364	44.97222223	57.31944444	-12.3472235	0
AF54-S1-2012.04.07T15:00.22	4/7/2012 22:00	5/26/2012 21:25	48.97609954	WIN	1	2	40.75347541	1	0.5	0.972558923	38.5	41.32857143	-2.8285712	0
AF54-S1-2012.04.22T01:20.52	4/22/2012 8:20	5/22/2012 18:55	30.44063657	WIN	1	2	9.123068077	1	1	1	60.09722222	65.43055556	-5.3333335	1
AF54-S1-2012.05.08T19:20.20	5/9/2012 2:20	5/9/2012 20:00	0.73587963	WIN	1	10	33.30357238	1	0.7	1	22.64119048	22.35484127	0.28634914	1
AF54-S1-2012.05.22T07:40.34	5/22/2012 14:40	6/30/2012 22:51	39.34068287	WIN	1	7	71.63188583	0.857142857	0.142857143	0.976575277	15.9185941	17.41780045	-1.499206343	0
AF54-S1-2012.06.01T01:00.33	6/1/2012 8:00	7/25/2012 0:18	53.67935185	SUM	1	11	65.36619845	0.909090909	0.181818182	0.941965106	17.02958153	16.31515151	0.714430064	0
AF54-S1-2012.06.11T07:00.58	6/11/2012 14:00	7/23/2012 20:43	42.27943287	SUM	0	4	58.4453046	0.5	0	0.849326599	19.09345238	18.25257937	0.840871858	0
AF54-S1-2012.07.07T15:00.33	7/7/2012 22:00	8/6/2012 22:21	30.01479167	SUM	0	2	30.02796191	1	0.5	0.899158249	43.34285715	35.05714286	8.285714	0
AF54-S1-2012.07.10T01:00.33	7/10/2012 8:00	8/6/2012 18:26	27.43438657	SUM	1	17	65.06837754	0.941176471	0.588235294	0.92711428	16.0353408	14.92250233	1.1128384	1
AF54-S1-2012.08.04T04:00.51	8/4/2012 11:00	9/9/2012 18:34	36.31487269	SUM	0	2	61.68238121	1	1	0.872727273	25.6	30.74285714	-5.1428575	0
AF54-S1-2012.08.18T11:00.22	8/18/2012 18:00	9/17/2012 22:59	30.20805556	SUM	0	3	81.73762195	0.666666667	0.333333333	0.85181797	14.20502645	18.43677249	-4.231745667	1
AF54-S1-2012.08.29T19:01.28	8/30/2012 2:01	9/9/2012 22:44	10.86287037	SUM	1	2	91.97286819	1	1	0.889536878	51.37142858	53.68571429	-2.3142865	0
AF54-S1-2012.09.04T07:00.33	9/4/2012 14:00	10/17/2012 17:48	43.15824074	SUM	0	3	35.89476632	1	0.333333333	0.945454545	8.018518517	7.87962963	0.138888867	0
AF54-S1-2012.09.13T04:01.09	9/13/2012 11:01	9/13/2012 19:15	0.342951389	SUM	0	2	53.85759497	1	0.5	0.890909091	19.22420635	21.39484127	-2.17063478	0
AF54-S1-2012.10.25T04:00.22	10/25/2012 11:00	11/9/2012 16:46	15.24020833	FAL	1	10	10.49455332	0.9	0.5	0.908787879	24.87452381	23.58722222	1.287301419	1
AF54-S1-2012.11.06T01:00.34	11/6/2012 8:00	12/14/2012 21:02	38.54269676	FAL	1	6	32.43863687	1	1	0.96352413	29.80661376	25.57433863	4.232274567	1
AF54-S1-2012.11.06T11:02.14	11/6/2012 18:02	12/14/2012 22:21	38.17991898	FAL	1	5	48.95645426	1	0.2	0.941616162	13.2584127	13.8615873	-0.603174662	0
AF54-S2-2010.02.15T19:01.26	2/16/2010 2:01	3/10/2010 19:00	22.70733796	WIN	0	2	137.1002019	1	0.5	0.789057239	35.064367	42.8844239	-7.8200565	0
AF54-S2-2010.04.23T07:00.48	4/23/2010 14:00	5/21/2010 18:00	28.16611111	WIN	0	2	229.6550401	1	0.5	0.88989899	44.04054054	55.44594595	-11.405406	0
AF54-S2-2010.08.01T07:01.53	8/1/2010 14:01	9/29/2010 17:43	59.15383102	SUM	0	2	103.9039083	1	0	0.727924528	39.19736842	41.72368422	-2.5263158	0
AF54-S2-2011.04.14T04:01.51	4/14/2011 11:01	5/17/2011 20:17	33.38616898	WIN	0	2	232.1533783	1	0.5	0.909090909	38.47897898	39.99512012	-1.5161412	0
AF54-S2-2011.05.09T19:00.56	5/10/2011 2:00	6/24/2011 19:11	45.71537037	WIN	0	2	200.2410152	1	0	0.43754717	24.05405406	29.3918919	-5.3378375	1
AF54-S2-2012.01.19T07:00.33	1/19/2012 14:00	2/7/2012 20:19	19.26346065	WIN	0	2	248.6166467	1	1	0.927272727	37.91428571	35.61428572	2.30000005	0
AF54-S2-2012.07.02T07:01.38	7/2/2012 14:01	8/9/2012 16:08	38.08836806	SUM	0	2	185.9638299	1	0	0.8	16.97301588	19.01746032	-2.04444445	0
AF56-S1-2010.03.20T04:00.41	3/20/2010 11:00	4/15/2010 16:59	26.2490625	WIN	0	4	78.15389149	1	0.25	0.844781145	28.90771693	25.90949502	2.9982223	1
AF56-S1-2010.03.28T22:00.47	3/29/2010 5:00	4/15/2010 18:11	17.54938657	WIN	0	2	3.537723618	1	1	0.954208754	41.07894737	37.61842106	3.4605265	1
AF56-S1-2010.04.15T22:00.44	4/16/2010 5:00	5/20/2010 18:00	34.54115741	WIN	1	3	31.02838257	1	1	0.993939394	52.84613561	81.18492176	-28.33878667	0
AF56-S1-2010.04.27T19:02.18	4/28/2010 2:02	5/20/2010 18:00	22.66506944	WIN	0	5	25.12552859	1	1	0.941818182	46.66870555	44.11465149	2.5540548	1
AF56-S1-2010.05.02T04:01.52	5/2/2010 11:01	6/14/2010 18:00	43.29037037	WIN	0	6	22.36141809	1	0.833333333	0.939393939	40.34625415	39.18693694	1.159316833	0
AF56-S1-2010.05.04T22:01.09	5/5/2010 5:01	6/15/2010 18:00	41.54086806	WIN	1	3	6.308001833	1	1	0.963636364	22.60550024	32.97178758	-10.36628947	1
AF56-S1-2010.06.04T01:01.52	6/4/2010 8:01	7/28/2010 18:00	54.41537037	SUM	0	2	9.920379109	1	1	0.909090909	33.39473684	46.47368421	-13.078945	0
AF56-S1-2010.06.26T19:01.52	6/27/2010 2:01	7/16/2010 18:00	19.66537037	SUM	0	2	97.75441809	1	0.5	0.854545455	60.34032717	71.62339972	-11.283071	0
AF56-S1-2010.07.07T04:01.18	7/7/2010 11:01	8/9/2010 18:00	33.29076389	SUM	1	2	8.648031004	1	1	0.963636364	39.8502845	51.29516359	-11.4448805	1
AF56-S1-2010.07.24T04:00.55	7/24/2010 11:00	8/12/2010 18:00	19.29103009	SUM	1	11	10.4627188	1	0.545454545	0.862411999	24.57739558	23.51920341	1.058192036	1
AF56-S1-2010.08.09T22:01.33	8/10/2010 5:01	9/17/2010 19:58	38.6231713	SUM	0	5	105.1890343	1	0.6	0.927003367	22.53243243	17.47368421	5.05874842	1
AF56-S1-2010.08.13T22:00.56	8/14/2010 5:00	9/6/2010 18:00	23.54101852	SUM	0	3	23.47152945	1	1	0.872727273	33.54528212	36.96941678	-3.424134543	1
AF56-S1-2010.09.11T11:01.58	9/11/2010 18:01	10/7/2010 18:00	25.99863426	SUM	0	3	51.44620015	1	0.333333333	0.981818182	24.95614035	36.69298245	-11.73684267	0
AF56-S1-2010.09.15T11:01.53	9/15/2010 18:01	10/6/2010 18:00	20.99869213	SUM	1	10	25.36814588	0.5	0.5	0.948922559	20.35369844	19.20625889	1.14743965	1
AF56-S1-2010.10.11T01:01.11	10/11/2010 8:01	11/15/2010 19:00	35.45751157	FAL	0	2	3.459307801	1	1	0.927272727	2.556899	2.704836415	-0.14793739	0
AF56-S1-2010.10.17T01:01.24	10/17/2010 8:01	11/15/2010 19:00	29.45736111	FAL	1	5	80.74148239	1	1	0.989090909	37.70896159	40.98065434	-3.27169218	0
AF56-S1-2010.10.30T04:00.42	10/30/2010 11:00	12/9/2010 18:56	40.33049769	FAL	1	9	39.72485221	0.888888889	0.888888889	0.896969697	34.97518571	35.61277066	-0.637584956	0
AF56-S1-2010.11.02T22:03.03	11/3/2010 5:03	12/9/2010 20:18	36.63545139	FAL	0	2	11.10263072	1	1	0.945454545	22.43136558	42.16038407	-19.729021	0
AF56-S1-2010.11.16T22:00.55	11/17/2010 5:00	12/16/2010 20:20	29.63854167	FAL	0	3	7.01412486	1	1	0.927272727	17.49146515	27.37980085	-9.888335363	0
AF56-S1-2010.12.09T01:01.18	12/9/2010 8:01	1/8/2011 21:30	30.56188657	FAL	0	3	78.13015363	1	1	0.981818182	30.02560455	48.11664296	-18.09103933	0
AF56-S1-2010.12.10T01:00.54	12/10/2010 8:00	1/8/2011 15:59	29.33224537	FAL	0	4	2.719243028	1	0.75	0.981818182	29.73381935	25.52347084	4.21034965	1
AF56-S1-2011.01.25T04:01.12	1/25/2011 11:01	2/15/2011 17:10	21.25644676	WIN	0	2	0.576243839	1	1	0.917508418	19.2972973	27.91891892	-8.62162215	0
AF56-S1-2011.01.28T19:00.50	1/29/2011 2:00	2/15/2011 18:20	17.68013889	WIN	0	2	97.29945095	1	1	0.945454545	28.98968706	42.73719773	-13.74751	0
AF56-S1-2011.02.11T15:01.23	2/11/2011 22:01	3/24/2011 21:43	40.98758102	WIN	0	2	68.87112928	1	0.5	0.745454545	24.57823614	31.98044097	-7.40220605	0
AF56-S1-2011.02.22T22:00.56	2/23/2011 5:00	3/16/2011 19:59	21.62414352	WIN	0	2	4.161998266	1	1	0.927272727	24.80654339	36.49004268	-11.6835	0
AF56-S1-2011.03.01T07:00.54	3/1/2011 14:00	4/5/2011 18:58	35.20652778	WIN	0	6	41.25207157	1	0.5	0.914927048	17.44025605	23.74585111	-6.305595867	0
AF56-S1-2011.03.08T04:00.43	3/8/2011 11:00	4/4/2011 19:05	27.33673611	WIN	0	2	1.276500377	1	0.5	0.963636364	9.828236135	12.4903983	-2.66216215	0
AF56-S1-2011.04.20T22:00.47	4/21/2011 5:00	5/6/2011 22:26	15.72644676	WIN	1	2	90.99694595	1	0.5	0.963636364	36.57539118	55.54231864	-18.966928	0
AF56-S1-2011.04.21T01:01.12	4/21/2011 8:01	5/6/2011 21:32	15.56320602	WIN	1	4	74.85180115	1	1	0.945454545	25.80280939	29.80405405	-4.001244725	1
AF56-S1-2011.05.06T07:00.56	5/6/2011 14:00	6/14/2011 21:04	39.29396991	WIN	1	6	85.88361043	1	0.166666667	0.936195286	12.13430536	13.71431958	-1.58001415	0
AF56-S1-2011.05.10T07:02.58	5/10/2011 14:02	6/14/2011 19:27	35.22503472	WIN	0	3	37.93545487	0.666666667	0	0.927272727	14.85633001	14.37648175	0.479848467	0
AF56-S2-2011.03.12T22:01.53	3/13/2011 5:01	4/25/2011 18:13	43.54967593	WIN	0	2	238.7379232	1	1	0.945454545	34.71621622	38.67567568	-3.959458	0
AF56-S2-2011.05.09T07:00.54	5/9/2011 14:00	6/29/2011 0:27	50.43511574	WIN	0	2	240.7670914	1	0	0.927272727	6.54445235	8.397581795	-1.8531294	0
AF57-D1-2012.01.27T11:00.53	1/27/2012 18:00	2/20/2012 21:15	24.13498843	WIN	0	2	2.091759915	0.5	0	0.761447811	9.58108108	11.54054054	-1.95945945	0
AF57-D1-2012.07.03T07:01.14	7/3/2012 14:01	8/12/2012 23:54	40.41216435	SUM	0	2	1.111165559	0.5	0	0.834848485	3.134779515	3.18847795	-0.053698435	0
AF57-S1-2010.11.15T19:01.24	11/16/2010 2:01	12/14/2010 17:09	28.63084491	FAL	1	29	69.87320477	0.931034483	0.655172414	0.919586671	37.41067837	37.53325649	-0.122578138	1
AF57-S1-2010.11.22T22:01.00	11/23/2010 5:01	12/7/2010 19:42	14.61246528	FAL	0	4	28.15173817	0.25	0.75	0.963636364	14.55209815	17.99466572	-3.4425681	0
AF57-S1-2010.12.17T04:00.42	12/17/2010 11:00	1/13/2011 19:34	27.35667824	FAL	1	2	38.04742063	1	1	0.890909091	67.14473684	84.31578948	-17.171055	0
AF57-S1-2010.12.22T19:01.50	12/23/2010 2:01	1/20/2011 23:43	28.90358796	FAL	1	3	56.61523306	1	0.666666667	0.804826038	16.80085349	22.73944998	-5.938595267	0
AF57-S1-2010.12.30T22:01.48	12/31/2010 5:01	1/14/2011 21:39	14.69311343	FAL	1	2	45.58457806	1	1	0.690909091	89.67567568	128.6486487	-38.972975	0
AF57-S1-2011.01.09T07:01.54	1/9/2011 14:01	2/8/2011 19:39	30.23424769	FAL	1	11	91.58501988	0.909090909	0.636363636	0.671785592	47.94290702	51.04254494	-3.099637682	1
AF57-S1-2011.01.14T11:00.54	1/14/2011 18:00	2/8/2011 21:22	25.14010417	FAL	1	6	11.33774962	1	0.333333333	0.89023569	5.5814367	4.926742533	0.654694105	0
AF57-S1-2011.02.18T11:00.42	2/18/2011 18:00	3/15/2011 18:02	25.00121528	WIN	1	41	18.10761845	1	0.56097561	0.946651012	30.26999271	30.15485897	0.115133869	1
AF57-S1-2011.02.26T22:01.25	2/27/2011 5:01	4/28/2011 22:25	60.72533565	WIN	1	21	50.81777001	0.952380952	0.857142857	0.908802309	39.04961729	35.98513175	3.064485605	1
AF57-S1-2011.03.10T11:01.12	3/10/2011 18:01	4/13/2011 23:54	34.24548611	WIN	1	12	110.4374722	1	0.416666667	0.848661954	18.93551446	21.12179943	-2.186284963	0
AF57-S1-2011.03.29T22:01.41	3/30/2011 5:01	4/18/2011 16:13	19.4668287	WIN	0	2	49.31954467	1	1	0.945454545	13.87588905	20.15540541	-6.27951475	0
AF57-S1-2011.04.05T22:00.48	4/6/2011 5:00	5/5/2011 19:59	29.62418981	WIN	0	3	2.69310517	1	1	0.927272727	1.822190613	2.252489333	-0.430298683	0
AF57-S1-2011.04.28T04:01.39	4/28/2011 11:01	5/5/2011 16:40	7.235451389	WIN	0	2	52.0174697	1	0.5	0.880808081	23.05618777	31.76458037	-8.7083937	0
AF57-S1-2011.05.02T01:02.14	5/2/2011 8:02	6/10/2011 0:15	38.67553241	WIN	1	2	48.22570542	1	1	0.963636364	44.78947369	69.07894737	-24.289475	0
AF57-S1-2011.05.26T19:00.48	5/27/2011 2:00	6/22/2011 18:36	26.69155093	WIN	1	7	63.55423908	1	0.428571429	0.798989899	21.35744767	23.50619793	-2.14875031	0
AF57-S1-2011.06.04T11:01.12	6/4/2011 18:01	7/5/2011 17:57	30.99730324	SUM	0	3	10.13008169	1	0	0.773063973	10.37837838	12.65765766	-2.2792793	0
AF57-S1-2011.06.25T07:00.53	6/25/2011 14:00	7/6/2011 22:14	11.34255787	SUM	0	3	78.47767231	0.666666667	0.333333333	0.784128497	23.63632053	33.38335704	-9.747036	0
AF57-S1-2011.07.09T07:01.24	7/9/2011 14:01	8/9/2011 19:20	31.22150463	SUM	1	11	49.52210626	0.909090909	0.272727273	0.868778696	21.16804604	21.08133971	0.086706209	1
AF57-S1-2011.07.26T07:01.47	7/26/2011 14:01	8/9/2011 23:25	14.39143519	SUM	0	5	69.20902078	1	0.6	0.687568769	23.49416785	24.60284495	-1.1086772	1
AF57-S1-2011.08.03T01:00.54	8/3/2011 8:00	9/21/2011 21:40	49.56909722	SUM	0	2	12.98094778	1	1	0.862457912	31.57716927	39.59992888	-8.0227595	0
AF57-S1-2011.08.13T19:01.35	8/14/2011 2:01	9/27/2011 17:19	44.63712963	SUM	0	4	59.40097711	1	1	0.694107744	37.01866999	38.52382646	-1.5051565	1
AF57-S1-2011.09.01T11:00.58	9/1/2011 18:00	10/20/2011 17:43	48.98768519	SUM	1	10	53.12403548	1	0.6	0.915439005	20.34395448	19.93179232	0.41216173	1
AF57-S1-2011.09.16T01:01.04	9/16/2011 8:01	10/20/2011 21:18	34.55386574	SUM	0	5	12.2184624	1	0.8	0.810909091	39.29459459	36.00554765	3.2890476	1
AF57-S1-2011.10.14T01:01.24	10/14/2011 8:01	11/14/2011 22:34	31.60641204	FAL	0	2	30.17838117	1	1	0.890909091	10.77062589	11.46052632	-0.68990021	0
AF57-S1-2011.10.22T15:00.41	10/22/2011 22:00	11/22/2011 19:26	30.89274306	FAL	0	4	57.57741332	1	0.25	0.824971412	4.849039828	5.150782365	-0.3017426	0
AF57-S1-2011.11.09T01:00.53	11/9/2011 8:00	1/3/2012 19:00	55.45771991	FAL	0	3	24.89498608	1	0.666666667	0.884175084	5.169274537	4.754148883	0.415125667	0
AF57-S1-2011.11.26T04:00.45	11/26/2011 11:00	12/30/2011 22:00	34.45803241	FAL	1	3	81.05250622	1	1	0.866666667	42.5	63.54385965	-21.04386	0
AF57-S1-2011.12.15T04:00.48	12/15/2011 11:00	1/7/2012 22:21	23.47288194	FAL	1	3	80.94295612	1	0.666666667	0.878787879	16.9487909	24.47392129	-7.525131667	0
AF57-S1-2011.12.16T07:00.41	12/16/2011 14:00	1/16/2012 18:50	31.20091435	FAL	0	4	30.61169688	1	1	0.872727273	12.82165718	18.7309744	-5.909319575	0
AF57-S1-2012.01.08T22:00.42	1/9/2012 5:00	2/20/2012 21:39	42.69375	FAL	0	3	1.719287061	1	1	0.814772463	10.81650071	13.7892366	-2.972735947	0
AF57-S1-2012.01.19T11:00.54	1/19/2012 18:00	2/20/2012 22:31	32.1878588	WIN	1	9	27.94206787	1	0.333333333	0.807295174	15.83657342	18.94807966	-3.111506053	0
AF57-S1-2012.02.17T01:00.44	2/17/2012 8:00	3/6/2012 20:47	18.53266204	WIN	0	5	19.49463826	0.6	0.4	0.872255892	3.785064008	4.164864864	-0.3798009	1
AF57-S1-2012.03.20T22:00.44	3/21/2012 5:00	4/12/2012 20:22	22.64043981	WIN	1	3	91.38962762	1	0.666666667	0.854545455	25.59649123	29.94736842	-4.350877367	0
AF57-S1-2012.03.29T01:00.44	3/29/2012 8:00	4/12/2012 21:34	14.56483796	WIN	0	3	66.04398223	1	0.666666667	0.909090909	11.18183973	11.58866761	-0.406827767	0
AF57-S1-2012.04.03T04:01.07	4/3/2012 11:01	5/24/2012 21:55	51.45474537	WIN	1	21	6.556661191	0.761904762	0.714285714	0.915889049	26.17056154	19.79438461	6.376177057	1
AF57-S1-2012.04.30T11:00.45	4/30/2012 18:00	5/23/2012 17:42	22.98710648	WIN	0	3	56.25712689	1	0.333333333	0.902469136	13.5341394	13.25438596	0.279753333	0
AF57-S1-2012.05.03T11:02.41	5/3/2012 18:02	6/19/2012 17:22	46.97190972	WIN	1	7	104.0832593	0.857142857	0.571428571	0.774222074	18.72678317	17.18349929	1.543283876	0
AF57-S1-2012.05.27T01:01.02	5/27/2012 8:01	6/11/2012 19:33	15.48061343	WIN	1	3	66.9597459	0.666666667	1	0.877415666	21.09009009	25.45045045	-4.360359767	0
AF57-S1-2012.06.04T01:00.44	6/4/2012 8:00	6/5/2012 19:30	1.478657407	SUM	1	11	40.97775542	0.818181818	0.909090909	0.784409154	44.6754817	43.05993793	1.615543573	1
AF57-S1-2012.06.15T04:01.49	6/15/2012 11:01	7/23/2012 19:58	38.37243056	SUM	1	2	29.48021123	1	1	0.818181818	34.78378378	44.06756757	-9.2837815	0
AF57-S1-2012.07.23T04:01.02	7/23/2012 11:01	8/12/2012 23:24	20.51613426	SUM	0	2	49.83428423	1	1	0.809090909	51.88406828	53.6383357	-1.7542675	1
AF57-S1-2012.07.30T07:00.43	7/30/2012 14:00	9/11/2012 18:13	43.1752662	SUM	1	19	18.0721434	0.789473684	0.473684211	0.838414599	22.933518	17.05704874	5.876469053	1
AF57-S1-2012.08.17T01:00.44	8/17/2012 8:00	9/10/2012 21:39	24.56841435	SUM	0	2	1.993101614	1	1	0.763636364	16.12162162	19.35135135	-3.22973	0
AF57-S1-2012.08.30T22:00.44	8/31/2012 5:00	9/10/2012 18:18	10.55372685	SUM	0	4	76.6040561	0.75	0.75	0.963636364	12.38691323	13.76831437	-1.381401225	0
AF57-S1-2012.09.25T19:01.10	9/26/2012 2:01	9/26/2012 19:15	0.717939815	SUM	0	3	2.779371824	1	1	0.612121212	41.61948791	33.07278331	8.546703333	1
AF57-S1-2012.09.27T19:00.43	9/28/2012 2:00	10/4/2012 22:31	6.854861111	SUM	0	4	29.42833339	0.75	0.75	0.618576794	36.88122333	26.17923187	10.70199175	1
AF57-S1-2012.10.02T04:01.14	10/2/2012 11:01	11/20/2012 19:57	49.37274306	FAL	1	11	11.83803963	0.909090909	0.545454545	0.631226386	37.44167852	32.46191646	4.979761947	1
AF57-S1-2012.10.06T22:00.44	10/7/2012 5:00	11/20/2012 18:41	44.56986111	FAL	1	3	17.11309746	0.666666667	1	0.701485443	60.71740161	61.62256994	-0.905168333	1
AF57-S1-2012.11.22T11:01.08	11/22/2012 18:01	12/5/2012 19:33	13.06380787	FAL	0	6	3.517635298	1	0.666666667	0.981818182	8.381223328	6.835348507	1.545874883	0
AF57-S1-2012.11.23T07:00.43	11/23/2012 14:00	12/5/2012 20:08	12.25541667	FAL	1	6	50.73539659	0.666666667	0.5	0.981818182	11.26801802	14.14829303	-2.880275047	0
AF57-S2-2011.07.29T11:00.54	7/29/2011 18:00	8/9/2011 21:33	11.14793981	SUM	0	2	107.4961623	1	0.5	0.763636364	25.54054054	30.08108108	-4.540541	0
AF57-S2-2012.08.18T07:02.21	8/18/2012 14:02	9/10/2012 20:22	23.26388889	SUM	0	2	242.5949728	1	0.5	0.763636364	31.63157895	33.98684211	-2.35526335	0
AF58-S1-2010.04.22T15:01.50	4/22/2010 22:01	5/14/2010 18:00	21.83206019	WIN	0	2	2.412540065	1	0.5	0.733309144	20.18421053	20.82894737	-0.644736895	0
AF58-S1-2010.04.27T01:01.18	4/27/2010 8:01	5/6/2010 18:00	9.415763889	WIN	0	2	76.14473167	1	1	0.781818182	84.17105264	95.93421053	-11.763158	0
AF58-S1-2010.05.24T04:01.54	5/24/2010 11:01	6/5/2010 18:00	12.29034722	WIN	0	2	28.17709776	1	1	0.872727273	119.1450925	116.9598151	2.18527735	1
AF58-S1-2010.05.26T22:00.48	5/27/2010 5:00	6/8/2010 18:00	12.54111111	WIN	0	2	83.77426844	1	1	0.872727273	39.62055477	39.5056899	0.114865	0
AF59-D1-2011.06.03T07:01.42	6/3/2011 14:01	7/25/2011 21:39	52.31758102	SUM	0	2	52.91444656	0.5	0	0.601886792	22.27631579	24.34210527	-2.06578955	0
AF59-D1-2011.07.21T11:01.54	7/21/2011 18:01	8/20/2011 21:57	30.16369213	SUM	0	2	1.35160845	0.5	0	0.601886792	11.92105263	11.13157895	0.78947375	0
AF59-D1-2011.09.28T07:00.59	9/28/2011 14:00	10/10/2011 22:28	12.3525	SUM	0	2	60.05746131	0.5	0	0.651654412	19.90825036	21.98933144	-2.081081	0
AF59-S1-2010.05.18T07:01.23	5/18/2010 11:02	6/5/2010 18:00	18.29015046	WIN	1	6	131.3172342	1	0.333333333	0.909090909	19.59376482	19.90184922	-0.308084367	0
AF59-S1-2010.05.19T04:02.37	5/19/2010 11:02	6/5/2010 18:00	17.28984954	WIN	0	5	33.29144313	0.8	0.4	0.883232323	41.2685633	39.76458037	1.50398288	1
AF59-S1-2010.06.01T04:00.53	6/1/2010 11:00	7/19/2010 18:00	48.29105324	SUM	0	2	7.737650541	1	0.5	0.945454545	13.94736842	15.61842106	-1.6710525	0
AF59-S1-2010.06.18T04:00.54	6/18/2010 11:00	7/21/2010 18:00	33.29104167	SUM	0	3	53.8957412	1	0.333333333	0.836363636	53.76315789	55.93859649	-2.175438433	1
AF59-S1-2010.07.01T07:01.54	7/1/2010 14:01	8/19/2010 18:00	49.16534722	SUM	0	6	10.26615327	1	0.333333333	0.917957351	28.59210526	26.84210526	1.749999912	1
AF59-S1-2010.07.10T07:00.44	7/10/2010 14:00	8/18/2010 18:00	39.16615741	SUM	0	5	46.80749336	0.8	0.4	0.857171717	27.78564881	26.93896001	0.8466888	1
AF59-S1-2010.08.22T04:01.24	8/22/2010 11:01	9/23/2010 21:44	32.44645833	SUM	1	2	51.11611553	1	0.5	0.862626263	12.97297298	15.52702703	-2.554054	0
AF59-S1-2010.08.28T15:01.54	8/28/2010 22:01	9/2/2010 18:00	4.832013889	SUM	1	20	17.69538178	1	0.7	0.866767677	28.1544808	26.23054765	1.92393337	1
AF59-S1-2010.09.07T22:01.53	9/8/2010 5:01	10/5/2010 18:00	27.5403588	SUM	0	2	20.09317934	1	1	0.872727273	26.62162162	29.13513514	-2.5135135	0
AF59-S1-2010.09.23T19:02.46	9/24/2010 2:02	10/5/2010 18:00	11.66474537	SUM	0	2	56.34190791	1	1	0.899158249	57.10526316	58.06578948	-0.960526	0
AF59-S1-2010.10.06T19:02.21	10/7/2010 2:02	11/8/2010 19:00	32.70670139	FAL	0	2	30.74718082	1	1	0.927272727	58.59388336	53.64509246	4.948791	0
AF59-S1-2010.10.11T19:01.40	10/12/2010 2:01	11/8/2010 19:00	27.70717593	FAL	1	16	24.53010257	0.75	0.5	0.879419192	20.08174787	19.87637802	0.205369963	1
AF59-S1-2010.11.09T01:01.34	11/9/2010 8:01	12/3/2010 18:40	24.44402778	FAL	1	7	36.22807456	1	1	0.963540164	32.49095712	30.97866287	1.5122943	1
AF59-S1-2010.11.20T19:01.42	11/21/2010 2:01	12/4/2010 16:20	13.59645833	FAL	1	12	9.886964184	0.916666667	0.916666667	0.942112424	30.09868421	28.5347321	1.563952183	1
AF59-S1-2010.12.11T11:00.50	12/11/2010 18:00	1/12/2011 18:13	32.00869213	FAL	0	3	25.68885429	1	0.333333333	0.932996633	16.30393552	17.19914651	-0.895210883	0
AF59-S1-2010.12.12T22:01.34	12/13/2010 5:01	1/12/2011 17:45	30.53027778	FAL	0	3	57.42511987	1	1	0.951290685	24.55026079	25.28757705	-0.737316367	0
AF59-S1-2011.01.16T04:02.07	1/16/2011 11:02	2/16/2011 22:07	31.46184028	WIN	1	7	19.58738774	0.714285714	0.428571429	0.675785884	10.63250469	9.084309873	1.548194929	0
AF59-S1-2011.02.03T07:00.54	2/3/2011 14:00	3/25/2011 21:48	50.32451389	WIN	0	2	65.69958943	1	0.5	0.706397306	24.22972973	33.24324324	-9.0135145	0
AF59-S1-2011.02.10T15:01.22	2/10/2011 22:01	3/7/2011 18:48	24.86611111	WIN	1	2	92.91717179	1	0.5	0.713036021	42.11842105	54.57894737	-12.4605265	0
AF59-S1-2011.03.23T01:03.02	3/23/2011 8:03	4/4/2011 18:39	12.4421412	WIN	1	10	18.36564519	0.9	0.8	0.57690158	26.7458037	21.95376956	4.792034391	1
AF59-S1-2011.04.01T04:01.42	4/1/2011 11:01	5/5/2011 17:50	34.28366898	WIN	0	3	77.06514493	0.666666667	0.333333333	0.674899943	26.46704599	27.85798957	-1.390943737	0
AF59-S1-2011.04.13T22:00.54	4/14/2011 5:00	5/5/2011 22:55	21.74599537	WIN	1	14	33.78974236	0.642857143	0.5	0.533334494	27.43375048	25.22944749	2.204303118	1
AF59-S1-2011.05.22T07:01.48	5/22/2011 14:01	6/16/2011 16:58	25.1227662	WIN	0	3	39.54840483	1	0	0.594968553	18.16666667	20.05263158	-1.885964633	0
AF59-S1-2011.05.23T22:01.12	5/24/2011 5:01	6/9/2011 21:21	16.68048611	WIN	0	2	15.81111651	1	1	0.587205387	10.04302987	12.91216216	-2.8691325	0
AF59-S1-2011.06.21T22:01.25	6/22/2011 5:01	7/22/2011 21:11	30.67384259	SUM	1	3	83.29664514	1	1	0.257740913	79.77477478	88.37837838	-8.603602333	0
AF59-S1-2011.06.29T01:03.04	6/29/2011 8:03	7/21/2011 18:51	22.45006944	SUM	0	2	93.64708476	1	0.5	0.437452759	59.35526316	65.10526316	-5.75	0
AF59-S1-2011.07.06T15:00.51	7/6/2011 22:00	8/1/2011 19:45	25.90585648	SUM	1	3	85.5291387	1	0.333333333	0.432040668	44.37102892	47.32788051	-2.956851667	0
AF59-S1-2011.07.25T01:01.07	7/25/2011 8:01	8/13/2011 20:31	19.52106481	SUM	0	4	5.385839578	1	1	0.600282537	28.64189189	28.70945946	-0.0675675	1
AF59-S1-2011.08.21T22:02.21	8/22/2011 5:02	10/6/2011 17:31	45.5203125	SUM	1	10	35.41616869	0.5	0.6	0.686199225	24.61467915	23.93725304	0.677426168	1
AF59-S1-2011.08.26T01:02.47	8/26/2011 8:02	10/4/2011 20:54	39.5358912	SUM	0	2	19.77516151	1	1	0.596296296	34.4014936	33.39971551	1.001778	0
AF59-S1-2011.08.31T22:01.47	9/1/2011 5:01	10/5/2011 19:25	34.59954861	SUM	1	8	46.5335868	0.875	1	0.596243966	36.60517426	34.77658251	1.82859175	0
AF59-S1-2011.09.18T22:00.54	9/19/2011 5:00	10/6/2011 16:44	17.48840278	SUM	0	2	52.13330662	1	1	0.47951505	45.22368422	44.03947368	1.1842105	0
AF59-S1-2011.10.05T01:01.12	10/5/2011 8:01	11/17/2011 22:09	43.58940972	FAL	1	4	95.9199052	0.5	1	0.620096383	32.97137269	36.08214794	-3.11077525	0
AF59-S1-2011.10.22T01:01.43	10/22/2011 8:01	11/21/2011 22:17	30.59443287	FAL	1	7	31.54098387	0.857142857	1	0.598051465	43.33499289	42.23755334	1.097439571	1
AF59-S1-2011.10.30T22:01.48	10/31/2011 5:01	11/23/2011 23:33	23.77208333	FAL	0	3	14.74765355	1	1	0.608395062	26.19796112	26.50900901	-0.311047733	1
AF59-S1-2011.11.11T04:01.24	11/11/2011 11:01	12/14/2011 21:48	33.44956019	FAL	1	29	15.21500636	0.862068966	0.689655172	0.789221491	21.96426644	18.23576299	3.728503448	1
AF59-S1-2011.11.27T01:02.18	11/27/2011 8:02	12/16/2011 21:13	19.54966435	FAL	0	2	18.35639479	1	1	0.711538462	64.30263158	52.40789474	11.89474	1
AF59-S1-2011.12.11T04:01.54	12/11/2011 11:01	1/7/2012 23:51	27.53424769	FAL	0	2	97.26259856	1	0.5	0.554545455	19.49964438	21.96657184	-2.4669272	0
AF59-S1-2011.12.25T01:00.49	12/25/2011 8:00	1/6/2012 22:18	12.59534722	FAL	0	2	69.14924556	1	1	0.657461407	17.07041252	23.37802276	-6.30761	0
AF59-S1-2012.01.15T04:01.14	1/15/2012 11:01	2/22/2012 22:21	38.47246528	WIN	0	4	58.57887504	0.75	0.5	0.73973064	12.3656746	15.19027778	-2.824603825	0
AF59-S1-2012.02.18T01:01.33	2/18/2012 8:01	3/8/2012 18:19	19.42885417	WIN	0	3	65.61210264	1	1	0.926823793	46.01772487	40.57089947	5.446824333	1
AF59-S2-2010.10.04T07:03.05	10/4/2010 14:03	11/8/2010 19:00	35.20619213	FAL	0	2	109.5920058	0.5	0	0.926599327	19.06578947	20.14473684	-1.078947395	0
AF59-S2-2011.02.16T07:01.19	2/16/2011 14:01	3/7/2011 22:11	19.34012731	WIN	0	2	124.9735547	1	0	0.609090909	37.05263158	43.97368421	-6.921053	1
AF59-S2-2011.04.27T07:01.42	4/27/2011 14:01	5/13/2011 18:45	16.19722222	WIN	0	2	104.2556131	1	0	0.688047138	4.434210525	4.97368421	-0.5394737	0
AF59-S2-2012.02.14T04:00.43	2/14/2012 11:00	3/8/2012 22:02	23.45931713	WIN	0	2	160.4301824	1	0.5	0.798148148	31.04285715	41.28571429	-10.2428585	0
AF61-D1-2011.08.06T11:01.24	8/6/2011 18:01	9/6/2011 21:43	31.15390046	SUM	0	2	57.08776341	0.5	0	0.798148148	6.61842105	5.78947368	0.82894745	0
AF61-D2-2010.12.03T11:00.56	12/3/2010 18:00	1/24/2011 18:17	52.01142361	FAL	0	2	157.563312	1	0.5	0.610977702	24.84743955	24.55583215	0.2916074	0
AF61-D2-2011.05.11T11:02.22	5/11/2011 18:02	6/6/2011 17:04	25.95989583	WIN	0	2	193.7100213	1	0	0.835016835	63.77631579	79.23684211	-15.460525	0
AF61-D2-2012.01.08T01:01.33	1/8/2012 8:01	2/8/2012 23:32	31.6468287	FAL	0	2	209.4897409	1	1	0.880808081	30.65714286	43.4	-12.742855	0
AF61-S1-2010.12.03T07:02.17	12/3/2010 14:02	1/15/2011 21:16	43.3015625	FAL	1	5	22.93588486	1	0.8	0.58983165	17.8685633	17.32403983	0.544523326	1
AF61-S1-2010.12.15T22:02.11	12/16/2010 5:02	1/17/2011 19:33	32.60482639	FAL	1	23	55.28038202	0.913043478	0.652173913	0.416364957	20.12202363	18.17026409	1.951759449	1
AF61-S1-2011.01.17T15:01.44	1/17/2011 22:01	2/10/2011 21:01	23.9584375	WIN	0	5	12.63271101	0.6	0.6	0.442379024	26.08421053	20.85405405	5.2301566	1
AF61-S1-2011.01.22T11:01.54	1/22/2011 18:01	2/7/2011 22:09	16.17196759	WIN	1	54	14.7558434	1	0.648148148	0.71984071	24.68098362	22.05084031	2.630143357	1
AF61-S1-2011.02.06T11:01.47	2/6/2011 18:01	3/17/2011 18:40	39.02721065	WIN	1	11	27.73076802	0.727272727	0.727272727	0.226047538	18.1116643	15.95105393	2.160609926	1
AF61-S1-2011.02.19T19:02.34	2/20/2011 2:02	2/20/2011 19:00	0.706550926	WIN	1	10	46.10740396	1	0.8	0.539435701	33.59623044	30.29338549	3.30284468	1
AF61-S1-2011.02.28T22:00.54	3/1/2011 5:00	4/7/2011 22:14	37.71746528	WIN	0	3	10.07605569	1	1	0.561855452	5.02631579	5.403508773	-0.3771929	0
AF61-S1-2011.03.19T01:00.24	3/19/2011 8:00	4/13/2011 22:13	25.59255787	WIN	0	2	3.039284498	1	1	0.618181818	32.85135135	32.72972973	0.1216215	0
AF61-S1-2011.04.07T22:01.51	4/8/2011 5:01	5/23/2011 19:01	45.58324074	WIN	0	3	4.552209923	1	1	0.677189163	37.48885728	25.60526316	11.88359467	0
AF61-S1-2011.04.24T22:00.23	4/25/2011 5:00	5/3/2011 22:08	8.714155093	WIN	1	17	33.36932817	0.823529412	0.764705882	0.723937962	20.85846373	19.22667559	1.631788455	1
AF61-S1-2011.05.27T11:00.53	5/27/2011 18:00	6/2/2011 22:03	6.168668981	WIN	0	2	42.5401102	1	0	0.676329331	28.3371266	36.67105263	-8.333924	0
AF61-S1-2011.05.27T15:01.43	5/27/2011 22:01	6/2/2011 22:38	6.025416667	WIN	1	2	75.05946031	1	0.5	0.658653846	68.11842105	80.56578948	-12.447366	0
AF61-S1-2011.06.08T15:02.18	6/8/2011 22:02	7/21/2011 19:00	42.87390046	SUM	0	2	63.13709433	1	0	0.663811189	45.28911807	45.17105263	0.11806545	0
AF61-S1-2011.06.12T04:01.20	6/12/2011 11:01	7/21/2011 19:42	39.36165509	SUM	1	3	104.7134829	0.666666667	0.333333333	0.582603816	19.26315789	16	3.263157367	1
AF61-S1-2011.06.24T04:01.48	6/24/2011 11:01	7/19/2011 20:10	25.38075231	SUM	0	3	4.702396672	1	0.333333333	0.567910015	19.18824087	15.25438597	3.933855	1
AF61-S1-2011.07.09T01:01.42	7/9/2011 8:01	8/18/2011 17:52	40.41033565	SUM	1	10	23.55191377	0.8	0.5	0.635212585	29.5512091	25.26977241	4.28143657	1
AF61-S1-2011.07.11T19:01.59	7/12/2011 2:01	8/18/2011 21:38	37.81726852	SUM	1	6	21.9709634	0.5	0.333333333	0.614956757	13.18515884	9.955784732	3.229374067	1
AF61-S1-2011.08.09T07:02.29	8/9/2011 14:02	9/15/2011 20:58	37.28880787	SUM	0	3	82.7970677	0.666666667	0	0.747675854	24.06140351	27.64035088	-3.57894721	0
AF61-S1-2011.09.13T19:01.47	9/14/2011 2:01	10/11/2011 18:52	27.70219907	SUM	1	7	17.23958409	0.714285714	0.571428571	0.571000209	14.87780826	12.18027614	2.697532699	1
AF61-S1-2011.09.19T22:01.54	9/20/2011 5:01	10/11/2011 19:57	21.62181713	SUM	0	3	18.41091116	0.666666667	1	0.641424322	48.02702703	36.52252252	11.50450513	1
AF61-S1-2011.10.03T04:00.49	10/3/2011 11:00	11/22/2011 18:57	50.33126157	FAL	1	11	59.22584312	0.909090909	0.454545455	0.635318617	23.03659641	18.9861632	4.050433255	0
AF61-S1-2011.10.24T19:01.53	10/25/2011 2:01	11/22/2011 21:18	28.80336806	FAL	0	3	7.15826113	1	1	0.619668382	24.1754386	18.45614035	5.719297267	0
AF61-S1-2011.11.08T22:01.19	11/9/2011 5:01	12/16/2011 19:29	37.60269676	FAL	0	3	75.94473868	1	1	0.831736817	45.54883831	50.58345188	-5.034613667	0
AF61-S1-2011.11.15T04:00.23	11/15/2011 11:00	11/17/2011 21:00	2.416400463	FAL	1	7	12.13329058	0.857142857	0.571428571	0.568940216	26.88406828	23.0133103	3.870757227	1
AF61-S1-2011.12.09T07:02.17	12/9/2011 14:02	1/6/2012 22:14	28.34210648	FAL	1	6	46.62222388	1	0.333333333	0.673766817	17.45435847	19.05525312	-1.60089465	0
AF61-S1-2012.01.16T07:01.02	1/16/2012 14:01	2/8/2012 18:26	23.18434028	WIN	0	5	48.13246924	1	1	0.883232323	46.90444445	41.32650794	5.577936734	1
AF61-S1-2012.01.22T19:00.44	1/23/2012 2:00	2/8/2012 21:12	16.79953704	WIN	1	34	5.420222863	0.823529412	0.705882353	0.969498911	21.50816993	15.21785714	6.290312531	1
AF61-S1-2012.02.08T01:00.46	2/8/2012 8:00	3/14/2012 18:01	35.41744213	WIN	0	5	77.18478059	0.6	1	0.757201426	19.75968254	28.59253968	-8.832856756	0
AF61-S1-2012.02.21T04:02.07	2/21/2012 11:02	3/12/2012 17:12	20.25737269	WIN	0	3	11.18624616	1	0.333333333	0.963636364	0.275661377	0.1994709	0.07619049	0
AF61-S1-2012.03.04T04:00.45	3/4/2012 11:00	4/6/2012 17:53	33.2865162	WIN	1	19	40.88113183	0.789473684	0.684210526	0.950203124	19.09369256	17.06896408	2.024728497	1
AF61-S1-2012.03.19T01:01.15	3/19/2012 8:01	4/19/2012 0:10	30.67314815	WIN	1	3	75.03315342	1	1	0.921212121	71.24973545	87.35555556	-16.10582	0
AF61-S1-2012.04.19T04:01.31	4/19/2012 11:01	4/23/2012 18:00	4.290613426	WIN	1	19	36.19254831	0.842105263	0.947368421	0.950150629	36.42188805	32.09707602	4.324812405	1
AF61-S1-2012.04.24T22:00.44	4/25/2012 5:00	4/25/2012 20:30	0.645324074	WIN	1	10	55.49676577	1	0.7	0.981818182	37.8718254	28.19777778	9.67404781	1
AF61-S1-2012.05.05T04:01.16	5/5/2012 11:01	6/25/2012 21:08	51.42172454	WIN	1	66	52.28991871	0.681818182	0.393939394	0.892963093	18.00145503	15.56869889	2.432756203	1
AF61-S1-2012.05.22T19:01.09	5/23/2012 2:01	5/23/2012 20:00	0.749201389	WIN	1	78	16.28333425	0.846153846	0.461538462	0.960453339	17.23703981	13.72371332	3.513326359	1
AF61-S1-2012.06.30T01:01.30	6/30/2012 8:01	7/25/2012 21:41	25.56920139	SUM	0	2	1.49371183	1	1	0.879759863	63.825	61.29563493	2.529365	1
AF61-S1-2012.07.08T15:00.43	7/8/2012 22:00	8/21/2012 18:20	43.84685185	SUM	1	7	40.51897027	0.857142857	0.857142857	0.64076417	35.92358276	28.67811791	7.245464514	1
AF61-S1-2012.07.17T01:02.21	7/17/2012 8:02	8/8/2012 16:46	22.36405093	SUM	1	7	17.17790855	0.714285714	0.428571429	0.72195111	31.21746032	28.3	2.917460857	1
AF61-S1-2012.08.21T07:00.43	8/21/2012 14:00	9/23/2012 0:09	32.42268519	SUM	1	4	71.24550998	0.75	0.5	0.890909091	29.87142857	32.91785714	-3.04642875	0
AF61-S1-2012.08.30T22:00.43	8/31/2012 5:00	9/6/2012 20:58	6.665219907	SUM	0	2	71.05329778	1	1	0.890909091	20.96230159	27.45555556	-6.493256	0
AF61-S1-2012.08.31T22:00.43	9/1/2012 5:00	10/15/2012 18:21	44.55618056	SUM	0	2	6.944914903	1	1	0.909090909	20.45238095	29.52460318	-9.072222	0
AF61-S1-2012.09.04T01:01.38	9/4/2012 8:01	9/6/2012 18:15	2.425949074	SUM	1	32	27.36426794	0.625	0.59375	0.957859848	22.61976687	20.68182044	1.937946511	1
AF61-S1-2012.10.17T01:00.44	10/17/2012 8:00	11/6/2012 18:26	20.43484954	FAL	1	2	85.97201207	1	0.5	0.926586621	48.92857143	80.1	-31.171427	0
AF61-S1-2012.10.20T01:00.53	10/20/2012 8:00	11/8/2012 19:03	19.4599537	FAL	1	5	55.54555331	1	1	0.901818182	53.15619048	63.86015873	-10.70396926	1
AF61-S1-2012.11.04T19:00.43	11/5/2012 2:00	11/6/2012 20:30	1.770335648	FAL	1	4	59.19367834	1	0.75	0.94520202	20.78075397	27.97956349	-7.1988089	0
AF61-S1-2012.11.25T19:01.11	11/26/2012 2:01	11/27/2012 17:45	1.655428241	FAL	1	10	79.78900285	1	0.8	0.969057239	26.02007937	28.63174603	-2.6116666	1
AF62-D1-2011.09.11T07:01.05	9/11/2011 14:01	10/18/2011 20:30	37.27047454	SUM	0	2	8.865056153	0.5	0	0.908249158	13.26388889	17.72222222	-4.45833345	0
AF62-D1-2011.10.25T07:00.32	10/25/2011 14:00	11/21/2011 22:03	27.33534722	FAL	0	2	27.91223567	0.5	0	0.872727273	20.91825397	32.27380952	-11.35555555	0
AF62-S1-2010.05.28T07:02.23	5/28/2010 14:02	6/22/2010 18:00	25.16501157	WIN	0	3	90.52379994	1	0	0.908529742	14.93219535	17.51303936	-2.580843933	0
AF62-S1-2010.05.31T07:01.12	5/31/2010 14:01	6/8/2010 18:00	8.165833333	WIN	0	4	97.82449537	1	0	0.945454545	10.8673542	12.29889758	-1.43154345	0
AF62-S1-2010.06.03T19:01.23	6/4/2010 2:01	7/23/2010 18:00	49.66570602	SUM	0	2	43.30311937	1	0.5	0.990909091	60.48684211	73.93421053	-13.44737	0
AF62-S1-2010.06.21T22:01.24	6/22/2010 5:01	7/12/2010 18:00	20.54069444	SUM	0	2	11.16627742	1	1	0.761447811	22.54694168	22.00248933	0.5444522	1
AF62-S1-2010.07.04T01:02.54	7/4/2010 8:02	8/11/2010 18:00	38.41465278	SUM	1	4	19.21713205	1	1	0.568771044	70.78325036	71.74875534	-0.9655047	1
AF62-S1-2010.07.08T04:03.02	7/8/2010 11:03	8/23/2010 18:00	46.28956019	SUM	1	3	50.13822365	0.666666667	0.666666667	0.761870845	72.32076813	80.05689901	-7.736132	1
AF62-S1-2010.09.02T11:03.04	9/2/2010 18:03	10/18/2010 18:00	45.99787037	SUM	0	2	57.01701193	1	0.5	0.927272727	44.93421053	63.35526316	-18.421055	0
AF62-S1-2010.09.08T01:01.11	9/8/2010 8:01	10/18/2010 18:00	40.41584491	SUM	1	8	22.6021347	1	1	0.829166667	35.34237198	36.77338193	-1.43100945	1
AF62-S1-2010.10.23T04:01.51	10/23/2010 11:01	11/24/2010 19:00	32.33204861	FAL	0	2	98.00074514	1	0.5	0.945454545	28.28733998	33.93847795	-5.65113825	0
AF62-S1-2010.10.28T22:01.24	10/29/2010 5:01	11/13/2010 19:00	15.58236111	FAL	0	3	13.49087269	1	1	0.927272727	3.476292083	5.035798957	-1.559506933	0
AF62-S1-2010.10.31T07:02.24	10/31/2010 14:02	11/11/2010 19:00	11.20666667	FAL	0	5	17.10105702	1	0.4	0.937979798	26.39487909	25.02460882	1.37027036	1
AF62-S1-2010.10.31T19:01.41	11/1/2010 2:01	11/11/2010 19:00	10.70716435	FAL	1	2	26.09006445	1	1	0.954545455	66.46052632	104.1973684	-37.73684	0
AF62-S1-2010.11.11T04:01.32	11/11/2010 11:01	12/3/2010 20:21	22.38902778	FAL	1	12	11.00139213	1	0.5	0.993939394	36.878734	39.37778568	-2.499051317	1
AF62-S1-2010.12.05T01:01.53	12/5/2010 8:01	1/5/2011 19:00	31.45702546	FAL	0	2	9.235759344	1	1	0.926599327	33.22866288	42.81081081	-9.5821465	0
AF62-S1-2010.12.26T04:02.24	12/26/2010 11:02	1/13/2011 18:56	18.3290162	FAL	1	17	14.28698169	0.941176471	0.647058824	0.948277691	22.5056899	22.364572	0.141117926	1
AF62-S1-2011.01.07T07:02.18	1/7/2011 14:02	2/4/2011 17:49	28.15796296	FAL	0	3	76.84218377	0.666666667	0.333333333	0.762177329	9.779753437	13.95708867	-4.177335407	0
AF62-S1-2011.01.15T01:00.53	1/15/2011 8:00	2/4/2011 22:53	20.61991898	WIN	0	2	91.38744848	1	1	0.963468013	74.7027027	113.527027	-38.82432	0
AF62-S1-2011.04.21T11:01.17	4/21/2011 18:01	5/26/2011 19:46	35.07293981	WIN	1	9	24.2357152	0.666666667	0.111111111	0.973737374	10.12328042	12.2861552	-2.162874339	0
AF62-S1-2011.04.26T22:00.34	4/27/2011 5:00	5/26/2011 18:35	29.56563657	WIN	1	8	85.31542545	0.875	0.625	1	24.00089286	24.01587302	-0.014979988	1
AF62-S1-2011.05.14T01:00.33	5/14/2011 8:00	6/3/2011 17:36	20.39997685	WIN	0	5	97.25173771	0.8	0.4	0.927272727	18.30539683	18.81301587	-0.50761906	0
AF62-S1-2011.05.30T22:00.34	5/31/2011 5:00	7/19/2011 22:41	49.73674769	WIN	1	14	19.06552107	0.928571429	0.5	0.945454545	23.90362812	23.77120181	0.132426191	1
AF62-S1-2011.06.03T07:00.33	6/3/2011 14:00	7/15/2011 21:19	42.30454861	SUM	1	8	67.61627243	0.75	0.25	0.959048822	9.666865079	11.31448413	-1.647618813	0
AF62-S1-2011.06.05T19:00.37	6/6/2011 2:00	7/15/2011 22:33	39.85633102	SUM	1	4	87.58826985	1	0.5	0.972727273	56.31309524	77.10615079	-20.793055	0
AF62-S1-2011.07.07T07:01.07	7/7/2011 14:01	8/18/2011 23:56	42.41320602	SUM	1	22	15.73025836	0.818181818	0.363636364	0.912682283	21.16053391	20.44253247	0.718001453	1
AF62-S1-2011.07.07T19:00.33	7/8/2011 2:00	8/19/2011 0:33	41.93936343	SUM	0	2	3.2316057	1	0.5	0.927272727	53.39325397	49.15992064	4.2333335	1
AF62-S1-2011.07.23T04:00.33	7/23/2011 11:00	8/24/2011 22:10	32.46539352	SUM	0	2	4.462555334	0.5	0.5	0.944444444	7.68611111	11.56666667	-3.88055555	0
AF62-S1-2011.08.10T07:01.18	8/10/2011 14:01	9/14/2011 18:00	35.16578704	SUM	0	3	48.45200544	0.666666667	0	0.925908985	35.61111111	29.34259259	6.2685174	1
AF62-S1-2011.09.01T01:01.58	9/1/2011 8:01	10/18/2011 22:16	47.59357639	SUM	0	3	79.41019685	1	1	0.877415666	32.38227513	35.08677249	-2.7044976	1
AF62-S1-2011.09.01T07:00.57	9/1/2011 14:00	10/18/2011 21:56	47.33015046	SUM	0	4	49.17721586	0.75	0.25	0.872727273	13.03174603	12.78055556	0.251190275	0
AF62-S1-2011.10.01T01:00.57	10/1/2011 8:00	11/23/2011 19:14	53.46762731	FAL	0	2	26.48194004	1	1	0.854545455	33.63928572	41.03015873	-7.3908735	0
AF62-S1-2011.10.09T22:01.34	10/10/2011 5:01	11/23/2011 20:14	44.6337037	FAL	0	5	30.90966331	1	0.6	0.927272727	20.77301587	22.13857143	-1.365555474	0
AF62-S1-2011.11.15T22:01.22	11/16/2011 5:01	12/15/2011 21:37	29.6919213	FAL	0	2	36.72229883	1	1	0.963636364	21.1420635	35.69761905	-14.555555	0
AF62-S1-2011.11.16T19:00.35	11/17/2011 2:00	12/15/2011 23:22	28.88996528	FAL	0	4	4.955396317	1	1	0.963636364	30.52123016	29.86269842	0.658531825	1
AF62-S1-2011.12.04T11:01.08	12/4/2011 18:01	1/6/2012 18:29	33.01983796	FAL	1	8	55.73943023	0.5	0.625	0.774442539	35.94821429	42.31835317	-6.370139385	1
AF62-S1-2011.12.23T15:00.56	12/23/2011 22:00	1/6/2012 23:08	14.04701389	FAL	0	2	3.007091279	1	0.5	0.889193825	23.83650794	31.47936508	-7.64285715	1
AF62-S1-2012.01.22T07:00.33	1/22/2012 14:00	2/21/2012 21:24	30.30833333	WIN	0	5	60.40268325	1	0.6	0.974478114	20.40285715	23.17269841	-2.76984126	0
AF62-S1-2012.01.27T01:01.33	1/27/2012 8:01	2/15/2012 21:29	19.5612037	WIN	0	2	28.06767742	1	1	0.981818182	26.91984127	31.98611111	-5.06627	0
AF62-S1-2012.02.12T19:01.03	2/13/2012 2:01	3/11/2012 21:03	27.79320602	WIN	1	2	99.47223499	1	1	0.909090909	30.08531746	50.22817461	-20.142855	0
AF62-S1-2012.02.26T01:00.58	2/26/2012 8:00	3/9/2012 22:43	12.6128125	WIN	1	2	50.90640798	1	1	0.918181818	45.8484127	64.94126984	-19.092855	0
AF62-S1-2012.03.08T22:00.34	3/9/2012 5:00	4/7/2012 21:26	29.68466435	WIN	0	2	37.45142699	1	1	0.981818182	30.30793651	45.64880952	-15.340875	0
AF62-S1-2012.04.10T01:00.34	4/10/2012 8:00	5/10/2012 20:56	30.53868056	WIN	1	2	68.31580918	1	1	0.963636364	39.34722223	50	-10.652776	0
AF62-S1-2012.04.18T04:01.21	4/18/2012 11:01	4/25/2012 3:11	6.673715278	WIN	1	30	21.93497167	0.8	0.9	0.987878788	32.29582011	30.6326455	1.663174452	1
AF62-S1-2012.05.19T22:02.07	5/20/2012 5:02	6/10/2012 22:21	21.721875	WIN	0	3	85.48277449	1	0.333333333	0.933333333	21.39417989	29.06613756	-7.671957667	0
AF62-S1-2012.06.07T04:00.49	6/7/2012 11:00	7/21/2012 19:17	44.34462963	SUM	1	2	85.84412612	1	1	0.899158249	35.54325397	52.20833334	-16.665075	0
AF62-S1-2012.06.16T04:00.34	6/16/2012 11:00	6/18/2012 18:30	2.312106481	SUM	1	16	65.99552713	0.8125	0.4375	0.936109523	25.68834325	26.04523809	-0.356895098	1
AF62-S1-2012.07.18T22:00.58	7/19/2012 5:00	8/2/2012 20:02	14.6258912	SUM	1	4	18.86480369	0.5	0.5	0.322519311	31.09384921	33.63154762	-2.53769825	1
AF62-S1-2012.07.23T22:00.33	7/24/2012 5:00	8/15/2012 20:25	22.64265046	SUM	0	2	80.80139002	1	1	0.374181669	63.98531746	93.40674604	-29.42143	0
AF62-S1-2012.08.01T22:01.04	8/2/2012 5:01	9/13/2012 22:16	42.71893519	SUM	1	2	36.2007197	0.5	0.5	0.611663808	36.47142858	48.74285714	-12.271427	0
AF62-S1-2012.08.15T22:00.35	8/16/2012 5:00	9/13/2012 20:28	28.64446759	SUM	0	2	84.88100952	1	1	0.917508418	21.68531746	31.28571429	-9.600396	0
AF62-S1-2012.09.15T01:02.21	9/15/2012 8:02	10/12/2012 20:18	27.51099537	SUM	1	3	12.97908645	0.333333333	1	0.957575758	62.55767195	62.16084656	0.396825287	1
AF62-S1-2012.09.25T19:01.44	9/26/2012 2:01	10/15/2012 21:53	19.82787037	SUM	1	2	94.6726981	1	0.5	0.926262626	54.18055556	72.68055556	-18.5	0
AF62-S1-2012.09.26T22:00.31	9/27/2012 5:00	10/15/2012 20:37	18.6509838	SUM	0	4	12.00189486	1	1	0.931818182	49.45119047	57.39404762	-7.942857225	1
AF62-S1-2012.10.21T04:00.34	10/21/2012 11:00	11/27/2012 19:24	37.3500463	FAL	1	6	74.48427329	0.833333333	0.666666667	0.900115484	26.05846561	37.01600529	-10.9575395	0
AF62-S1-2012.10.27T19:01.04	10/28/2012 2:01	11/28/2012 21:09	31.79734954	FAL	0	7	5.852898741	1	0.571428571	0.877633478	24.36938776	25.15283447	-0.783446786	1
AF62-S1-2012.11.23T01:00.56	11/23/2012 8:00	12/15/2012 19:29	22.4780787	FAL	1	16	39.97725046	0.875	0.8125	0.938573232	31.28062767	34.55436522	-3.273737806	1
AF62-S2-2011.05.07T07:00.33	5/7/2011 14:00	6/3/2011 18:29	27.18686343	WIN	0	2	126.2687243	1	0	0.926599327	2.194444445	2.194444445	0	0
AF62-S2-2011.06.25T07:00.33	6/25/2011 14:00	7/20/2011 21:59	25.33243056	SUM	0	2	114.8968397	1	0	0.890909091	19.5920635	24.97857143	-5.3865075	0
AF62-S2-2011.11.04T07:00.33	11/4/2011 14:00	12/16/2011 18:32	42.18866898	FAL	0	2	194.4074284	1	0	0.811253561	24.51428572	38.55714286	-14.042857	0
AF62-S2-2012.07.21T04:00.33	7/21/2012 11:00	8/2/2012 20:59	12.41608796	SUM	1	2	186.9581771	1	0.5	0.364814815	53.27777778	67.44444445	-14.166665	0
AF64-D1-2011.08.22T11:02.37	8/22/2011 18:02	9/12/2011 19:18	21.05278935	SUM	0	3	69.3830207	0.666666667	0	0.54985755	13.75438596	15.04385965	-1.289473667	0
AF64-S1-2011.01.30T11:01.51	1/30/2011 18:01	3/31/2011 18:24	60.01555556	WIN	1	15	41.92853547	0.933333333	0.733333333	0.777310209	36.93447131	32.93883357	3.995637793	1
AF64-S1-2011.02.11T22:02.12	2/12/2011 5:02	3/22/2011 19:44	38.61248843	WIN	0	4	9.942503611	1	0.75	0.593283895	15.73044097	18.87624467	-3.1458036	0
AF64-S1-2011.02.23T01:00.54	2/23/2011 8:00	3/22/2011 16:39	27.35990741	WIN	1	16	8.121651254	0.5625	0.6875	0.715277778	32.01105135	23.97188883	8.039162839	1
AF64-S1-2011.03.13T22:00.41	3/14/2011 5:00	4/11/2011 19:25	28.60032407	WIN	0	2	5.029919483	1	1	0.745454545	0.3844239	0.51778094	-0.133357	0
AF64-S1-2011.03.28T19:00.54	3/29/2011 2:00	4/28/2011 18:23	30.68222222	WIN	0	4	12.53361422	1	1	0.811538462	9.321301565	12.68794453	-3.3666434	0
AF64-S1-2011.04.12T01:01.48	4/12/2011 8:01	5/10/2011 17:26	28.3924537	WIN	0	2	1.932782643	1	1	0.781818182	11.37660029	14.82894737	-3.4523469	0
AF64-S1-2011.04.22T19:01.24	4/23/2011 2:01	5/9/2011 20:22	16.76469907	WIN	1	29	43.24084088	0.931034483	0.655172414	0.826192307	25.28878016	23.99318057	1.295599555	1
AF64-S1-2011.05.07T01:00.48	5/7/2011 8:00	6/7/2011 21:59	31.58224537	WIN	0	2	58.46118374	1	1	0.807239057	30.06756757	36.37837838	-6.3108105	1
AF64-S1-2011.05.12T22:02.12	5/13/2011 5:02	6/8/2011 19:56	26.62112269	WIN	1	3	84.48581911	0.333333333	0.666666667	0.668377534	6.268847797	8.34613561	-2.07728801	0
AF64-S1-2011.05.24T01:01.52	5/24/2011 8:01	6/7/2011 22:14	14.59215278	WIN	1	2	63.12738986	0.5	1	0.751851852	47.83072547	53.18527738	-5.354552	0
AF64-S1-2011.05.31T04:02.22	5/31/2011 11:02	7/20/2011 17:46	50.28086806	WIN	1	13	47.02028814	0.461538462	0.769230769	0.635630349	23.99403655	23.58223	0.411806652	1
AF64-S1-2011.06.24T19:01.24	6/25/2011 2:01	7/19/2011 21:47	24.82364583	SUM	0	2	6.099956585	1	0.5	0.553355958	9.039473685	7.63157895	1.4078945	0
AF64-S1-2011.06.25T22:02.20	6/26/2011 5:02	7/28/2011 19:17	32.59407407	SUM	1	9	45.07920654	0.555555556	0.666666667	0.519580646	22.5071914	21.01130078	1.495890644	1
AF64-S1-2011.07.10T22:02.22	7/11/2011 5:02	8/6/2011 21:38	26.69166667	SUM	0	3	15.29432973	0.666666667	0.666666667	0.420763187	17.39035088	12.78703704	4.603314233	0
AF64-S1-2011.07.30T11:01.18	7/30/2011 18:01	8/25/2011 18:41	26.02802083	SUM	1	9	78.26871182	0.444444444	0.111111111	0.418963183	22.93859649	21.09467362	1.843922814	0
AF64-S1-2011.08.22T01:01.43	8/22/2011 8:01	9/12/2011 18:58	21.45594907	SUM	0	2	21.092776	1	1	0.518181818	15.56543386	13.86877668	1.696656975	0
AF64-S1-2011.09.14T04:01.20	9/14/2011 11:01	10/22/2011 23:31	38.52096065	SUM	0	2	6.621951407	1	0.5	0.632122507	34.31081081	42.12162162	-7.8108105	0
AF64-S1-2011.09.15T15:02.21	9/15/2011 22:02	10/6/2011 21:50	20.99200231	SUM	0	5	5.034981261	0.8	0.8	0.653198653	22.80711238	18.42645804	4.38065474	0
AF64-S1-2011.10.04T22:01.48	10/5/2011 5:01	11/21/2011 21:46	47.69774306	FAL	0	2	28.29192211	1	1	0.683137255	41.40540541	37.75675676	3.6486485	0
AF64-S1-2011.10.31T15:01.54	10/31/2011 22:01	12/21/2011 23:01	51.04138889	FAL	1	13	25.1069932	0.538461538	0.615384615	0.642305522	34.19903709	27.89588576	6.303151031	1
AF64-S1-2011.11.20T01:00.33	11/20/2011 8:00	12/14/2011 20:42	24.52896991	FAL	0	2	7.759655006	1	1	0.818181818	15.64544808	19.66998578	-4.02453775	0
AF64-S1-2011.11.23T11:00.54	11/23/2011 18:00	1/4/2012 18:37	42.02561343	FAL	1	6	81.14461246	0.833333333	0.5	0.768496284	38.90161214	37.14758179	1.754030333	1
AF64-S1-2011.12.06T22:01.41	12/7/2011 5:01	1/19/2012 19:34	43.60612269	FAL	0	3	25.28199737	1	1	0.493330666	2.702702703	2.837837837	-0.135135167	0
AF64-S1-2011.12.18T15:00.53	12/18/2011 22:00	1/19/2012 22:00	31.99943287	FAL	1	22	17.11210434	0.636363636	0.727272727	0.742182128	17.97197077	15.16714083	2.804829899	1
AF64-S1-2011.12.27T07:01.24	12/27/2011 14:01	2/1/2012 21:12	36.29953704	FAL	1	12	48.04713794	0.75	1	0.59407423	45.77021759	41.62363021	4.146587492	1
AF64-S1-2012.01.10T22:00.47	1/11/2012 5:00	2/22/2012 20:50	42.65949074	FAL	0	3	86.28915738	1	1	0.756116723	34.49122807	41.92105263	-7.429825	0
AF64-S1-2012.01.13T19:01.24	1/14/2012 2:01	2/28/2012 21:00	45.79083333	FAL	1	41	14.4881116	0.731707317	0.804878049	0.714629882	18.07240745	15.11041529	2.961992096	1
AF64-S1-2012.02.03T22:01.54	2/4/2012 5:01	3/12/2012 18:18	37.55313657	WIN	0	4	16.97234299	0.75	0.5	0.509090909	30.90576103	33.73026316	-2.82450215	0
AF64-S1-2012.02.19T01:01.48	2/19/2012 8:01	3/11/2012 22:03	21.58450231	WIN	0	4	9.398067588	1	0.5	0.665238928	4.32610242	4.604018493	-0.277916063	0
AF64-S1-2012.03.10T01:01.29	3/10/2012 8:01	4/6/2012 21:06	27.54525463	WIN	0	2	67.72697337	1	1	0.74	27.1098862	30.30832148	-3.198435	0
AF64-S1-2012.03.17T01:00.48	3/17/2012 8:00	4/10/2012 20:38	24.52583333	WIN	1	9	46.85734918	0.888888889	0.888888889	0.65628156	52.76102418	50.20025288	2.560772078	1
AF64-S1-2012.04.04T01:01.12	4/4/2012 8:01	5/8/2012 20:32	34.52190972	WIN	0	2	44.3011892	1	1	0.854545455	35.09886202	47.92994311	-12.831081	0
AF64-S1-2012.04.11T22:01.37	4/12/2012 5:01	4/12/2012 18:00	0.540543981	WIN	1	10	62.14294695	0.7	1	0.628068835	30.96194879	25.94388336	5.01806568	1
AF64-S1-2012.05.29T07:03.00	5/29/2012 14:03	7/2/2012 20:19	34.26145833	WIN	1	2	61.62242431	1	0	0.718181818	28.35810811	31.72795164	-3.3698435	0
AF64-S1-2012.05.31T04:01.15	5/31/2012 11:01	7/2/2012 17:57	32.28887731	WIN	0	3	73.24110534	0.666666667	0.333333333	0.710037482	18.12280702	19.90872451	-1.785917597	0
AF64-S1-2012.06.08T04:00.48	6/8/2012 11:00	7/2/2012 18:24	24.30829861	SUM	0	7	63.69322292	1	0.571428571	0.758660278	22.48760414	19.45092461	3.036679429	0
AF64-S1-2012.06.28T07:01.24	6/28/2012 14:01	7/13/2012 20:15	15.26002315	SUM	1	3	17.58956154	0.666666667	0.333333333	0.662473795	23.36178284	22.44001897	0.9217638	0
AF64-S1-2012.07.06T01:01.57	7/6/2012 8:01	8/15/2012 18:52	40.45166667	SUM	1	2	24.62826402	1	1	0.523232323	22.72937411	23.43634424	-0.70697035	0
AF64-S1-2012.07.10T22:02.12	7/11/2012 5:02	8/16/2012 23:24	36.76541667	SUM	1	7	20.50452555	0.571428571	0.714285714	0.530605453	30.76193863	23.47195692	7.289980929	1
AF64-S1-2012.08.07T07:01.08	8/7/2012 14:01	8/8/2012 17:00	1.124212963	SUM	1	10	57.70702897	1	0.5	0.813265993	31.71280228	22.35049787	9.3623043	1
AF64-S1-2012.08.21T19:00.43	8/22/2012 2:00	8/22/2012 16:45	0.614085648	SUM	1	9	47.81235097	1	0.777777778	0.870173432	17.61308677	15.99739213	1.615694244	1
AF64-S1-2012.09.03T04:00.44	9/3/2012 11:00	10/16/2012 17:59	43.29074074	SUM	1	12	24.26324709	1	0.916666667	0.822541982	30.27216923	23.15056998	7.121598561	1
AF64-S1-2012.09.29T15:00.45	9/29/2012 22:00	11/14/2012 20:48	45.94961806	SUM	1	36	34.12486158	1	0.527777778	0.823067679	22.79702071	16.10500632	6.692014404	1
AF64-S1-2012.10.10T01:00.55	10/10/2012 8:00	11/5/2012 23:08	26.62997685	FAL	1	25	18.37588894	1	0.56	0.89102827	22.23174964	16.93140825	5.300341219	1
AF64-S1-2012.10.20T04:00.43	10/20/2012 11:00	11/5/2012 22:19	16.47143519	FAL	0	2	3.796946922	1	0.5	0.872727273	22.87944524	27.67745377	-4.7980085	0
AF64-S1-2012.11.05T19:01.32	11/6/2012 2:01	11/6/2012 17:30	0.644768519	FAL	1	8	57.8365099	1	0.875	0.863341751	35.44923542	26.11584282	9.3333938	1
AF64-S1-2012.11.29T01:00.44	11/29/2012 8:00	12/14/2012 16:29	15.35359954	FAL	1	9	19.87795062	1	1	0.901010101	40.72917654	33.20333491	7.525842011	1
AF64-S2-2011.08.25T07:01.18	8/25/2011 14:01	9/24/2011 23:01	30.3750463	SUM	0	2	168.0376679	1	0	0.588235294	28.37624467	36.83819346	-8.461949	0
AF64-S2-2012.02.19T15:00.54	2/19/2012 22:00	3/11/2012 20:46	20.94831019	WIN	0	2	152.5399931	1	0.5	0.641381766	33.45945946	42.31081081	-8.851351	1
AF64-S2-2012.07.15T04:00.48	7/15/2012 11:00	8/20/2012 17:29	36.26962963	SUM	0	2	153.9502812	1	0.5	0.523063973	40.02631579	42.86842106	-2.8421055	0
AF69-D1-2012.03.24T07:01.53	3/24/2012 14:01	4/9/2012 20:00	16.24936343	WIN	0	3	45.90802519	0.666666667	0	0.981818182	9.797060217	11.02299668	-1.2259366	0
AF69-D1-2012.09.06T07:01.13	9/6/2012 14:01	10/11/2012 21:46	35.32320602	SUM	0	3	5.640849928	0.333333333	0	0.888863478	8.606685633	8.81626363	-0.209578	0
AF69-S1-2010.12.28T07:00.23	12/28/2010 14:00	1/26/2011 17:25	29.14247685	FAL	0	2	89.20884855	1	0.5	0.763636364	28.39189189	33.13513514	-4.743243	0
AF69-S1-2011.01.02T19:03.02	1/3/2011 2:03	2/14/2011 19:13	42.71540509	FAL	1	6	72.27580327	1	1	0.736109523	42.59672831	41.93717402	0.659554817	1
AF69-S1-2011.01.29T07:00.54	1/29/2011 14:00	2/14/2011 17:21	16.13924769	WIN	0	3	26.93147898	1	0.333333333	0.858219512	20.96514936	24.53745851	-3.572308067	1
AF69-S1-2011.02.05T01:01.54	2/5/2011 8:01	3/8/2011 18:41	31.44384259	WIN	0	2	79.21699626	1	1	0.706397306	23.90753912	28.24715505	-4.3396159	0
AF69-S1-2011.02.21T01:01.18	2/21/2011 8:01	3/8/2011 17:15	15.38476852	WIN	1	15	18.91083699	0.866666667	0.733333333	0.749674523	26.59444971	21.42210105	5.172347841	1
AF69-S1-2011.03.09T22:01.12	3/10/2011 5:01	4/25/2011 22:39	46.73472222	WIN	1	2	21.33526916	1	0.5	0.720454545	22.66216216	23.94594595	-1.28378385	0
AF69-S1-2011.04.02T22:02.42	4/3/2011 5:02	5/5/2011 19:45	32.61288194	WIN	0	2	80.5108983	1	1	0.715656566	49.71096096	48.62575076	1.0852105	0
AF69-S1-2011.04.13T19:01.18	4/14/2011 2:01	5/4/2011 21:23	20.80707176	WIN	1	23	59.19280566	1	0.782608696	0.876977225	40.31229513	35.3481044	4.964190987	1
AF69-S1-2011.05.04T01:01.37	5/4/2011 8:01	6/13/2011 19:32	40.47975694	WIN	1	3	86.78288779	1	1	0.796569468	61.85964912	47.10526316	14.75438633	1
AF69-S1-2011.05.04T07:01.12	5/4/2011 14:01	6/13/2011 18:24	40.18274306	WIN	1	14	54.3137692	0.928571429	0.785714286	0.765677786	31.64331437	27.60526316	4.038050614	1
AF69-S1-2011.06.13T19:02.59	6/14/2011 2:02	7/21/2011 22:33	37.85434028	SUM	0	3	78.95453703	1	0	0.763636364	35.5877193	35.71929824	-0.131577667	0
AF69-S1-2011.06.13T22:01.41	6/14/2011 5:01	7/19/2011 17:56	35.5377662	SUM	0	2	45.28857429	1	1	0.768610635	53.3673542	42.91891892	10.4484355	1
AF69-S1-2011.07.03T22:00.42	7/4/2011 5:00	8/14/2011 2:02	40.87650463	SUM	0	2	26.16657662	1	1	0.759519726	14.21052632	16.25	-2.0394735	0
AF69-S1-2011.07.09T22:01.24	7/10/2011 5:01	8/4/2011 0:04	24.79371528	SUM	0	2	99.28472551	1	1	0.763636364	17.74324325	17.39438122	0.34886225	0
AF69-S1-2011.08.20T22:00.54	8/21/2011 5:00	9/11/2011 23:23	21.76560185	SUM	0	8	54.39887356	1	0.625	0.546711219	30.95803698	29.04489687	1.913140038	1
AF69-S1-2011.08.28T01:00.55	8/28/2011 8:00	9/15/2011 23:09	18.63077546	SUM	1	6	43.38133098	1	1	0.534511977	49.57539118	43.15066382	6.424728333	1
AF69-S1-2011.09.14T11:01.19	9/14/2011 18:01	10/6/2011 19:42	22.07048611	SUM	1	20	86.23856785	0.95	0.55	0.738287165	36.54381223	32.65263158	3.891181025	1
AF69-S1-2011.09.19T11:01.50	9/19/2011 18:01	10/6/2011 21:27	17.14271991	SUM	1	2	90.16908385	1	0.5	0.890909091	44.89082504	52.1589616	-7.2681365	0
AF69-S1-2011.10.07T22:01.41	10/8/2011 5:01	11/17/2011 19:40	40.61060185	FAL	1	42	17.83629279	1	0.571428571	0.968775052	28.75418275	27.9653695	0.788813088	1
AF69-S1-2011.10.15T11:02.23	10/15/2011 18:02	11/17/2011 18:25	33.01572917	FAL	1	20	18.22841229	0.95	0.55	0.850231879	30.82898491	28.38955666	2.439428145	1
AF69-S1-2011.11.07T19:00.53	11/8/2011 2:00	12/19/2011 16:33	41.60625	FAL	0	2	31.84332336	1	1	0.854545455	77.02702703	89.68918919	-12.662164	0
AF69-S1-2011.11.10T22:01.38	11/11/2011 5:01	12/13/2011 20:43	32.65408565	FAL	1	3	82.78258874	1	0.333333333	0.872727273	37.68041726	49.29516359	-11.61474533	0
AF69-S1-2011.12.03T22:03.05	12/4/2011 5:03	1/7/2012 21:44	34.69545139	FAL	0	4	41.03427497	1	1	0.771717172	11.76404694	15.86504268	-4.1009959	0
AF69-S1-2011.12.20T07:02.55	12/20/2011 14:02	1/7/2012 23:23	18.38930556	FAL	0	4	7.151599211	1	0.5	0.836363636	38.73684211	37.42105263	1.315788725	1
AF69-S1-2012.01.06T04:01.48	1/6/2012 11:01	1/8/2012 21:00	2.415416667	FAL	1	18	109.6369669	0.888888889	0.888888889	0.893943276	41.22522523	39.59929666	1.625928611	1
AF69-S1-2012.01.11T15:01.54	1/11/2012 22:01	2/16/2012 19:13	35.88284722	FAL	1	2	39.40924565	1	0.5	0.825757576	40.32894737	53.34210527	-13.0131587	0
AF69-S1-2012.02.12T15:00.49	2/12/2012 22:00	3/6/2012 22:17	23.0112963	WIN	1	3	82.41877797	1	0.333333333	0.869789397	42.8018018	60.74774775	-17.94594693	0
AF69-S1-2012.02.16T01:02.53	2/16/2012 8:02	3/11/2012 17:48	24.40650463	WIN	0	5	15.69662536	1	1	0.896446761	68.1631579	79.45263158	-11.2894726	1
AF69-S1-2012.03.10T04:00.54	3/10/2012 11:00	4/6/2012 16:08	27.21371528	WIN	0	4	24.13650363	1	0.25	1	53.23026316	52.15789474	1.0723685	1
AF69-S1-2012.04.18T07:00.46	4/18/2012 14:00	5/15/2012 22:04	27.33612269	WIN	1	5	17.04676871	0.6	0.2	0.92	14.15064011	19.86756757	-5.7169284	0
AF69-S1-2012.04.22T07:00.44	4/22/2012 14:00	5/16/2012 18:03	24.16869213	WIN	1	4	91.44186054	0.75	0.5	0.945454545	25.443101	32.70341394	-7.260314225	0
AF69-S1-2012.05.01T19:00.44	5/2/2012 2:00	6/23/2012 0:39	51.94346065	WIN	0	4	53.57481657	1	0.75	0.981818182	41.66731863	47.98061878	-6.31329925	1
AF69-S1-2012.05.17T01:00.44	5/17/2012 8:00	7/1/2012 18:27	45.43523148	WIN	1	8	82.77422942	0.625	1	0.927020202	44.6344239	46.64669274	-2.012268838	1
AF69-S1-2012.06.21T22:00.45	6/22/2012 5:00	7/1/2012 19:52	9.619537037	SUM	1	8	46.88077792	0.625	0.625	0.910298742	26.3277027	23.75044452	2.577258488	0
AF69-S1-2012.06.27T07:00.44	6/27/2012 14:00	7/26/2012 17:37	29.1506713	SUM	0	3	89.19119492	0.666666667	0	0.890909091	38.27738265	34.7140825	3.563300667	1
AF69-S1-2012.06.27T22:01.39	6/28/2012 5:01	7/26/2012 16:59	28.49880787	SUM	0	3	5.034653742	0.666666667	1	0.890909091	8.903745853	6.88667615	2.017069737	0
AF69-S1-2012.07.03T15:00.43	7/3/2012 22:00	8/8/2012 22:22	36.01502315	SUM	1	13	24.84264625	0.615384615	0.461538462	0.837081018	23.01367765	18.0356713	4.978007138	1
AF69-S1-2012.07.07T01:02.38	7/7/2012 8:02	7/7/2012 18:00	0.414837963	SUM	0	3	22.6634141	1	0.666666667	0.839696758	30.36842105	34.5877193	-4.2192983	0
AF69-S1-2012.08.05T22:01.09	8/6/2012 5:01	9/4/2012 19:11	29.59046296	SUM	1	6	94.36412376	0.666666667	0.666666667	0.981818182	34.28520626	30.83167378	3.45353295	1
AF69-S1-2012.08.10T22:00.44	8/11/2012 5:00	8/11/2012 20:15	0.634907407	SUM	1	12	11.92972415	0.833333333	0.583333333	0.954489338	27.66251778	22.86124941	4.801268208	1
AF69-S1-2012.09.03T01:01.36	9/3/2012 8:01	10/11/2012 19:36	38.48255787	SUM	0	2	9.229437547	1	1	0.854545455	68.70661451	57.16500711	11.541606	1
AF69-S1-2012.09.06T01:00.43	9/6/2012 8:00	9/6/2012 19:30	0.478668981	SUM	0	2	8.726816428	1	1	0.890909091	66.38157895	57.85384068	8.527739	1
AF69-S1-2012.10.02T19:00.43	10/3/2012 2:00	11/5/2012 17:04	33.62737269	FAL	0	4	109.7372428	1	1	0.908670034	37.79374111	28.18990043	9.60384	1
AF69-S1-2012.10.23T19:00.43	10/24/2012 2:00	11/13/2012 21:22	20.80671296	FAL	1	2	39.28107906	1	1	0.9	56.03698435	80.94594595	-24.90896	0
AF69-S1-2012.11.09T01:00.43	11/9/2012 8:00	12/6/2012 21:33	27.56414352	FAL	0	2	4.924389482	1	1	0.854545455	50.49679944	60.20412518	-9.7073235	0
AF69-S1-2012.11.28T15:01.15	11/28/2012 22:01	12/11/2012 22:59	13.04077546	FAL	1	4	71.57546016	0.75	0.75	0.945454545	26.15007113	33.28556188	-7.13549025	0
AF69-S1-2012.11.29T19:01.16	11/30/2012 2:01	12/11/2012 21:18	11.80391204	FAL	1	10	96.86427591	0.8	1	0.963429188	32.69537696	39.64822191	-6.9528454	1
AF69-S2-2011.03.17T11:01.21	3/17/2011 18:01	4/4/2011 20:54	18.12003472	WIN	0	2	200.6887028	1	0.5	0.777701544	38.44096728	34.20199147	4.23897575	0
AF69-S2-2011.04.18T07:01.52	4/18/2011 14:01	5/4/2011 23:26	16.39189815	WIN	0	2	220.940879	1	0.5	0.872727273	29.71052632	30.43421053	-0.72368425	0
AF69-S2-2011.05.02T07:00.54	5/2/2011 14:00	6/16/2011 23:17	45.38679398	WIN	0	2	122.0672273	1	0	0.88989899	18.40540541	22.5945946	-4.18918935	0
AF69-S2-2011.06.17T22:01.14	6/18/2011 5:01	7/21/2011 23:18	33.76175926	SUM	0	2	197.6966972	1	1	0.766422082	46.97297297	51.05405406	-4.0810835	0
AF69-S2-2011.10.01T07:01.45	10/1/2011 14:01	11/21/2011 22:53	51.36946759	FAL	0	2	210.3250024	1	0	0.818181818	49.93421053	32.64473684	17.289475	0
AF69-S2-2012.02.21T07:01.19	2/21/2012 14:01	3/6/2012 21:22	14.30606481	WIN	0	2	185.5724866	1	0.5	0.887762238	48.21906117	63.56294452	-15.343885	0
AF69-S2-2012.08.03T07:01.14	8/3/2012 14:01	9/23/2012 19:55	51.24623843	SUM	0	2	217.4889811	1	0	0.927272727	19.36842105	23.03947368	-3.6710525	0
AF73-S1-2011.03.14T01:00.23	3/14/2011 8:00	4/4/2011 17:29	21.39552083	WIN	0	2	45.04024532	1	1	0.836363636	65.58179232	85.99146515	-20.409675	0
AF73-S1-2011.03.18T22:00.51	3/19/2011 5:00	4/5/2011 18:44	17.57230324	WIN	1	8	24.09857121	0.625	0.875	0.743834572	32.60917496	28.6401138	3.9690614	1
AF73-S1-2011.04.09T04:00.49	4/9/2011 11:00	5/4/2011 19:15	25.34320602	WIN	0	8	17.05652474	0.75	0.625	0.831381394	16.01226885	13.78316145	2.229107415	1
AF73-S1-2011.04.11T04:00.43	4/11/2011 11:00	5/15/2011 19:25	34.350625	WIN	1	4	80.17780399	1	1	0.789983165	51.70199147	43.0019559	8.700036975	0
AF73-S1-2011.05.05T07:00.54	5/5/2011 14:00	6/16/2011 22:17	42.34497685	WIN	1	6	117.3801742	0.666666667	0.166666667	0.850280584	8.636794688	8.841868183	-0.205073433	0
AF73-S1-2011.05.06T22:00.58	5/7/2011 5:00	6/13/2011 22:47	37.74087963	WIN	0	2	10.70620323	1	1	0.872727273	55.45697013	46.87446657	8.5825035	0
AF73-S1-2011.05.09T04:00.54	5/9/2011 11:00	6/13/2011 22:01	35.45896991	WIN	0	4	8.68813815	0.75	1	0.77979798	49.8995377	50.64366998	-0.74413225	1
AF73-S1-2011.05.31T19:00.42	6/1/2011 2:00	7/21/2011 21:56	50.83016204	SUM	1	5	45.55332559	0.4	0.6	0.649422429	36.55533428	30.0772404	6.4780938	0
AF73-S1-2011.06.13T22:02.22	6/14/2011 5:02	7/26/2011 17:05	42.50228009	SUM	1	7	101.1888488	0.571428571	0.857142857	0.765031265	31.91898101	31.54545711	0.373524	1
AF73-S1-2011.07.04T22:00.48	7/5/2011 5:00	8/2/2011 0:25	27.80859954	SUM	0	3	47.52618528	1	1	0.808974359	40.20175439	39.74561403	0.456140333	0
AF73-S1-2011.07.05T22:00.41	7/6/2011 5:00	8/1/2011 22:36	26.73319444	SUM	0	2	5.958880642	1	1	0.818181818	46.3901138	41.76778094	4.62233271	1
AF73-S1-2011.08.12T04:01.29	8/12/2011 11:01	9/14/2011 21:11	33.42350694	SUM	1	8	39.80450035	0.875	0.5	0.724262277	21.16527383	20.46239332	0.702880873	1
AF73-S1-2011.08.16T04:00.53	8/16/2011 11:00	9/30/2011 21:07	45.42122685	SUM	0	3	13.59157229	0.666666667	1	0.792704826	31.68421053	31.03508772	0.649122833	1
AF73-S1-2011.09.03T01:01.24	9/3/2011 8:01	10/5/2011 19:12	32.46590278	SUM	0	2	15.33379038	1	1	0.871548822	43.185633	39.00462305	4.18101	0
AF73-S1-2011.09.09T04:01.18	9/9/2011 11:01	10/11/2011 18:36	32.31581019	SUM	0	6	83.21463717	0.666666667	0.666666667	0.721426407	42.97475107	39.72830726	3.246443617	1
AF73-S1-2011.10.03T22:00.33	10/4/2011 5:00	11/22/2011 23:02	49.75108796	FAL	0	3	46.01558447	0.666666667	1	0.798765432	85.86842105	78.16666666	7.7017543	0
AF73-S1-2011.10.13T11:02.05	10/13/2011 18:02	11/16/2011 20:10	34.0893287	FAL	1	6	19.95817859	0.333333333	0.5	0.803852995	21.73737553	17.67142143	4.0659535	0
AF73-S1-2011.11.20T04:00.58	11/20/2011 11:00	12/14/2011 23:39	24.52668981	FAL	1	9	69.76575285	0.888888889	0.444444444	0.827272727	25.03627311	19.64082503	5.395448114	1
AF73-S1-2011.11.23T19:02.22	11/24/2011 2:02	12/13/2011 21:38	19.81672454	FAL	1	5	8.916896907	0.8	1	0.824848485	51.7972973	42.17439545	9.6229024	1
AF73-S1-2011.12.02T07:01.46	12/2/2011 14:01	1/7/2012 18:47	36.1987037	FAL	0	2	58.08268615	1	0.5	0.738294899	49.75817923	52.96657184	-3.2083925	0
AF73-S1-2011.12.10T22:01.21	12/11/2011 5:01	1/9/2012 22:07	29.71253472	FAL	0	2	76.86733848	1	1	0.972727273	59.48079659	68.24644381	-8.7656496	0
AF73-S1-2011.12.18T07:02.04	12/18/2011 14:02	1/31/2012 19:47	44.23969907	FAL	0	3	15.30681026	0.333333333	0.333333333	0.981477246	18.62280702	18.1754386	0.447368567	0
AF73-S1-2012.01.25T07:01.05	1/25/2012 14:01	2/14/2012 19:52	20.24395833	WIN	0	2	27.32746101	1	0.5	0.871548822	25.68456615	27.40611664	-1.7215504	0
AF73-S1-2012.01.27T19:03.06	1/28/2012 2:03	2/6/2012 18:08	9.670532407	WIN	1	16	44.33847214	0.9375	1	0.774488994	36.3330765	28.15273826	8.180337181	1
AF73-S1-2012.02.19T01:02.11	2/19/2012 8:02	3/6/2012 23:13	16.63255787	WIN	1	12	18.79721224	1	0.75	0.805879306	49.08493362	46.61160503	2.4733291	1
AF73-S1-2012.02.21T15:03.03	2/21/2012 22:03	3/6/2012 20:08	13.92068287	WIN	1	4	59.00621325	1	0.25	0.827272727	33.61184211	39.84210527	-6.230263145	0
AF73-S1-2012.03.29T07:01.51	3/29/2012 14:01	4/9/2012 18:25	11.18334491	WIN	0	3	79.72916633	1	0.333333333	0.871941639	13.27074443	16.06851588	-2.797771343	0
AF73-S1-2012.03.31T11:01.52	3/31/2012 18:01	4/7/2012 22:58	7.206261574	WIN	0	3	47.3839839	1	0.333333333	0.865294454	16.05381698	19.49027975	-3.436462167	0
AF73-S1-2012.04.04T04:01.03	4/4/2012 11:01	5/10/2012 17:52	36.28560185	WIN	1	7	38.44129293	1	0.571428571	0.847846842	37.8476484	34.50262481	3.345023471	1
AF73-S1-2012.04.12T01:01.22	4/12/2012 8:01	5/10/2012 19:28	28.47725694	WIN	1	10	24.83783477	0.9	1	0.956363636	39.21337127	32.87361309	6.33975877	1
AF73-S1-2012.05.06T04:00.53	5/6/2012 11:00	6/10/2012 18:20	35.30525463	WIN	1	6	57.90686574	1	0.333333333	0.923905724	33.12529635	32.24964438	0.875652083	0
AF73-S1-2012.05.06T22:02.45	5/7/2012 5:02	6/10/2012 17:04	34.50152778	WIN	1	8	21.59921695	0.75	1	0.915909091	28.12411095	26.38620199	1.737909075	1
AF73-S1-2012.06.11T11:00.51	6/11/2012 18:00	7/22/2012 17:31	40.97976852	SUM	0	3	127.1025424	1	0	0.798765432	25.95471788	29.60170697	-3.646990167	0
AF73-S1-2012.06.28T22:01.05	6/29/2012 5:01	7/15/2012 18:37	16.56690972	SUM	0	3	7.591622149	1	1	0.810062893	32.11664296	30.59056425	1.526078667	1
AF73-S1-2012.07.18T11:01.33	7/18/2012 18:01	8/14/2012 18:10	27.00635417	SUM	0	3	58.90443288	0.666666667	0	0.847586981	23.16097677	24.80891418	-1.647937333	0
AF73-S1-2012.07.29T19:00.54	7/30/2012 2:00	8/17/2012 18:08	18.67208333	SUM	1	14	38.73960881	0.785714286	0.642857143	0.834337989	29.29374393	27.23010228	2.063641511	1
AF73-S1-2012.08.04T15:02.05	8/4/2012 22:02	9/22/2012 22:45	49.03033565	SUM	1	13	40.80101571	0.923076923	0.615384615	0.850652632	23.82153409	21.64306209	2.178471777	1
AF73-S1-2012.08.21T01:01.05	8/21/2012 8:01	8/21/2012 17:00	0.374247685	SUM	0	2	9.010881201	1	1	0.509090909	34.06009958	28.37695591	5.6831435	1
AF73-S1-2012.09.01T01:01.19	9/1/2012 8:01	10/18/2012 22:59	47.62402778	SUM	0	2	20.71811534	1	1	0.5	38.81365576	29.73435278	9.0793045	1
AF73-S1-2012.09.16T01:03.02	9/16/2012 8:03	10/18/2012 23:28	32.64292824	SUM	0	4	43.16775047	1	1	0.511883164	50.34050498	48.32894737	2.0115575	1
AF73-S1-2012.10.23T04:01.05	10/23/2012 11:01	11/27/2012 18:39	35.31844907	FAL	0	2	99.25516892	1	0.5	0.818181818	23.10526316	30.57894737	-7.473682	0
AF73-S1-2012.10.28T07:02.46	10/28/2012 14:02	11/5/2012 22:41	8.360474537	FAL	1	3	100.7935219	1	0.333333333	0.859371493	66.54125178	82.24276909	-15.70151667	0
AF73-S1-2012.11.28T04:01.04	11/28/2012 11:01	12/15/2012 17:49	17.28332176	FAL	0	2	1.866260874	1	1	0.909090909	9.013157895	9.18421053	-0.171053	0
AF73-S1-2012.11.30T04:01.22	11/30/2012 11:01	12/6/2012 22:06	6.461643519	FAL	1	5	37.38951434	1	1	0.930909091	53.30042674	54.28847795	-0.98805168	1
AF73-S2-2011.04.25T04:01.04	4/25/2011 11:01	5/5/2011 18:03	10.29304398	WIN	0	2	187.9437384	1	0.5	0.714259797	37.88762447	40.6514936	-2.763869025	0
AF73-S2-2011.11.18T07:02.52	11/18/2011 14:02	12/16/2011 22:46	28.36372685	FAL	0	2	110.1992909	1	0	0.888888889	13.75	15.56578948	-1.8157894	0
AF73-S2-2012.02.27T11:01.28	2/27/2012 18:01	3/9/2012 18:58	11.03967593	WIN	0	2	143.3212418	1	0.5	0.963299663	17.11273116	20.70234709	-3.58961605	0
AF73-S2-2012.06.25T07:01.48	6/25/2012 14:01	8/1/2012 21:17	37.30289352	SUM	0	2	144.5548997	1	0	0.827272727	28.97972973	34.68100996	-5.70128	0
AF77-S1-2011.03.18T19:02.13	3/19/2011 2:02	4/5/2011 23:18	17.88616898	WIN	1	5	33.59732204	1	1	0.941818182	54.47681365	50.16472262	4.31209032	0
AF77-S1-2011.03.24T07:01.40	3/24/2011 14:01	4/6/2011 17:16	13.13556713	WIN	1	8	67.19357307	1	0.125	0.887364208	19.33881579	20.28618421	-0.94736845	0
AF77-S1-2011.04.13T22:00.54	4/14/2011 5:00	5/25/2011 18:48	41.57443287	WIN	1	10	60.95184634	0.9	1	0.819231157	40.29992888	36.64658606	3.653342447	1
AF77-S1-2011.04.14T19:00.43	4/15/2011 2:00	5/25/2011 21:36	40.8165625	WIN	1	14	61.47218884	1	1	0.828138528	46.45148344	45.00736639	1.44411715	1
AF77-S1-2011.05.20T01:01.23	5/20/2011 8:01	6/14/2011 17:17	25.38606481	WIN	1	14	20.04044469	1	0.857142857	0.971329596	40.36424677	36.46763869	3.89660815	1
AF77-S1-2011.05.29T07:01.42	5/29/2011 14:01	6/15/2011 0:09	16.42177083	WIN	0	3	21.97513721	1	0	0.756117782	9.998577527	7.32266477	2.675912633	0
AF77-S1-2011.05.31T04:01.40	5/31/2011 11:01	7/7/2011 19:21	37.34702546	WIN	1	3	31.23323409	1	0.666666667	0.703846154	36.37466414	37.18075971	-0.806095653	0
AF77-S1-2011.06.05T07:03.05	6/5/2011 14:03	7/7/2011 22:27	32.35027778	SUM	1	44	34.24345214	0.977272727	0.545454545	0.651891545	30.06098772	25.53194732	4.529040361	1
AF77-S1-2011.06.28T11:01.24	6/28/2011 18:01	7/8/2011 19:47	10.07354167	SUM	0	3	68.02370952	1	0	0.858219512	21.78947368	24.33333333	-2.543858967	0
AF77-S1-2011.07.03T19:01.56	7/4/2011 2:01	8/20/2011 19:44	47.73815972	SUM	0	2	9.90335339	1	0.5	0.781818182	44.78520626	38.73826458	6.046942	1
AF77-S1-2011.07.12T15:00.53	7/12/2011 22:00	8/20/2011 20:28	38.93575231	SUM	1	13	73.6352566	1	0.538461538	0.722394236	35.28991137	28.08906883	7.200843515	1
AF77-S1-2011.07.30T07:01.53	7/30/2011 14:01	8/21/2011 0:04	21.41881944	SUM	1	2	87.35089774	1	0	0.615384615	52.06578948	52.17105263	-0.105263	0
AF77-S1-2011.07.31T19:00.54	8/1/2011 2:00	9/8/2011 18:27	38.68487269	SUM	1	5	30.34052447	1	0.8	0.650101516	38.94366998	31.03954481	7.9041265	1
AF77-S1-2011.08.17T22:00.54	8/18/2011 5:00	9/8/2011 21:04	21.66909722	SUM	1	2	55.36258803	1	0.5	0.740740741	32.84210527	36.56578947	-3.723684	1
AF77-S1-2011.09.01T22:01.08	9/2/2011 5:01	10/24/2011 20:07	52.62923611	SUM	1	15	36.58683388	1	0.666666667	0.731555549	31.078734	29.72484063	1.353893333	1
AF77-S1-2011.09.18T04:01.53	9/18/2011 11:01	10/24/2011 17:33	36.271875	SUM	0	2	80.06375229	1	0.5	0.818181818	19.58108108	22.5	-2.918919	0
AF77-S1-2011.10.09T19:01.17	10/10/2011 2:01	11/15/2011 20:17	36.76155093	FAL	0	3	31.17910939	1	1	0.945454545	49.28117591	49.53627311	-0.255097333	0
AF77-S1-2011.10.10T22:00.47	10/11/2011 5:00	11/15/2011 20:57	35.66428241	FAL	1	2	49.01831578	1	1	0.954208754	49.94736842	48.38157895	1.56578935	0
AF77-S1-2011.11.08T01:01.49	11/8/2011 8:01	1/5/2012 16:09	58.3384838	FAL	0	3	102.7955831	1	1	0.914590348	17.82195353	23.07017544	-5.248222	0
AF77-S1-2011.11.25T19:03.02	11/26/2011 2:03	1/4/2012 21:47	39.82277778	FAL	1	28	11.28682235	0.964285714	0.642857143	0.647062085	24.64836923	21.59319752	3.055171631	1
AF77-S1-2011.12.06T01:00.49	12/6/2011 8:00	1/23/2012 18:20	48.43001157	FAL	0	2	96.14368162	1	1	0.433407325	44.19883041	47.39108187	-3.1922515	0
AF77-S1-2011.12.15T19:01.46	12/16/2011 2:01	1/23/2012 20:39	38.77596065	FAL	1	20	47.52231989	0.95	0.75	0.772208674	29.72420183	25.51718034	4.207022075	1
AF77-S1-2012.01.19T07:01.24	1/19/2012 14:01	3/7/2012 18:11	48.17377315	WIN	0	3	60.60589792	1	0.333333333	0.89023569	18.03793267	19.95471788	-1.916785133	0
AF77-S1-2012.01.31T07:02.18	1/31/2012 14:02	2/22/2012 21:24	22.30707176	WIN	0	3	47.74367899	1	0.333333333	0.740681448	10.44784258	11.97226173	-1.524419267	0
AF77-S1-2012.02.09T11:02.09	2/9/2012 18:02	3/7/2012 18:38	27.0252662	WIN	1	40	47.8233867	0.95	0.55	0.677466186	21.30293385	18.70209815	2.600835841	1
AF77-S1-2012.02.22T04:01.11	2/22/2012 11:01	3/7/2012 21:47	14.44914352	WIN	0	2	17.75508617	1	0.5	0.550505051	19.69807966	20.87731153	-1.1792318	0
AF77-S1-2012.03.19T15:01.00	3/19/2012 22:01	4/20/2012 23:11	32.04878472	WIN	1	7	96.19293263	1	0.285714286	0.908898509	26.27900833	24.72292217	1.556085757	0
AF77-S1-2012.03.23T22:01.33	3/24/2012 5:01	4/2/2012 16:40	9.485671296	WIN	0	2	4.354232352	1	1	0.909090909	28.53769559	23.75604552	4.78165	0
AF77-S1-2012.04.08T22:00.56	4/9/2012 5:00	5/14/2012 17:46	35.5312963	WIN	1	5	65.25056827	1	1	0.905185185	31.78975818	32.68179232	-0.89203394	1
AF77-S1-2012.04.12T07:00.55	4/12/2012 14:00	5/5/2012 18:21	23.18074074	WIN	1	6	67.15349483	1	0.5	0.832828283	25.28378378	27.17958748	-1.895803983	0
AF77-S1-2012.05.09T22:01.24	5/10/2012 5:01	6/30/2012 17:49	51.53321759	WIN	1	3	85.45905128	1	1	0.878787879	51.87743006	59.62897108	-7.751542	1
AF77-S1-2012.05.27T01:01.11	5/27/2012 8:01	5/27/2012 18:30	0.436678241	WIN	1	14	15.22148766	1	1	0.72958153	44.05766105	35.74669783	8.310963649	1
AF77-S1-2012.06.10T22:01.03	6/11/2012 5:01	6/11/2012 21:30	0.686770833	SUM	0	5	92.40749435	1	0.6	0.798518519	35.8997155	30.10184922	5.79786538	1
AF77-S1-2012.06.26T19:00.55	6/27/2012 2:00	7/6/2012 19:38	9.734293981	SUM	0	2	61.74701436	1	0.5	0.729545455	30.64331437	35.82859175	-5.1852775	0
AF77-S1-2012.07.13T04:01.47	7/13/2012 8:00	8/12/2012 17:30	30.39563657	SUM	1	8	126.019247	0.875	0.625	0.39991453	30.05231547	31.50997214	-1.4576568	1
AF77-S1-2012.07.19T19:02.39	7/20/2012 2:02	8/23/2012 17:02	34.62497685	SUM	1	5	58.12185168	1	0.6	0.195695789	57.88976608	53.47280702	4.4169588	1
AF77-S1-2012.08.05T19:00.44	8/6/2012 2:00	8/7/2012 16:00	1.582824074	SUM	1	6	8.102972295	1	0.833333333	0.384221378	44.63987672	37.15587956	7.483997217	1
AF77-S1-2012.08.18T07:00.55	8/18/2012 14:00	9/5/2012 21:16	18.30246528	SUM	1	5	59.84165086	1	0.2	0.691272473	27.78691323	32.62091039	-4.833997	0
AF77-S1-2012.09.04T11:02.23	9/4/2012 18:02	10/10/2012 22:14	36.1753125	SUM	1	21	66.62347978	1	0.619047619	0.884367484	28.27717944	23.40821649	4.868963124	1
AF77-S1-2012.09.28T07:02.16	9/28/2012 14:02	10/10/2012 21:49	12.32418981	SUM	1	14	66.56069806	1	0.5	0.976575277	31.78871164	32.55984556	-0.771133943	1
AF77-S1-2012.10.09T19:01.24	10/10/2012 2:01	11/29/2012 17:31	50.64599537	FAL	1	28	58.66096651	0.964285714	0.571428571	0.946669072	28.88239179	26.58252896	2.299862974	1
AF77-S1-2012.10.14T15:01.23	10/14/2012 22:01	11/29/2012 18:23	45.84893519	FAL	1	26	17.20800265	1	0.538461538	0.945376845	35.32881059	33.38893752	1.939873058	1
AF77-S2-2011.03.27T07:03.06	3/27/2011 14:03	4/8/2011 22:54	12.36909722	WIN	0	2	131.4946363	1	0	0.890909091	25.38157895	26.56578948	-1.1842105	0
AF77-S2-2011.12.19T19:01.24	12/20/2011 2:01	1/23/2012 17:46	34.65636574	FAL	0	2	181.6463748	1	1	0.654195804	106.2784495	94.62197724	11.6564715	0
AF77-S2-2012.02.07T19:00.54	2/8/2012 2:00	3/7/2012 21:08	28.79693287	WIN	0	2	219.6848144	1	1	0.499828473	43.37837838	55.04054054	-11.662161	0
AF79-D1-2012.11.06T11:01.23	11/6/2012 18:01	12/4/2012 19:11	28.04899306	FAL	0	2	80.49830405	0.5	0	0.904753266	4.289473685	5.92105263	-1.63157885	0
AF79-S1-2011.04.03T22:01.29	4/4/2011 5:01	5/16/2011 17:09	42.50559028	WIN	1	5	30.09959288	1	0.8	0.614828791	50.61479374	43.8889047	6.7258906	1
AF79-S1-2011.04.09T04:01.54	4/9/2011 11:01	5/16/2011 19:49	37.36648148	WIN	0	3	11.43094821	1	1	0.596248813	35.90990991	25.82882883	10.08107967	0
AF79-S1-2011.05.23T15:02.11	5/23/2011 22:02	6/15/2011 23:59	23.08158565	WIN	1	12	30.661033	1	0.5	0.643012119	28.23980559	22.41939308	5.820412575	1
AF79-S1-2011.05.29T01:01.56	5/29/2011 8:01	7/12/2011 15:52	44.32704861	WIN	0	5	17.43495312	0.8	0.6	0.507276686	37.09715505	25.31024182	11.786912	1
AF79-S1-2011.06.05T11:01.48	6/5/2011 18:01	7/12/2011 22:08	37.17145833	SUM	1	18	17.34539543	0.944444444	0.388888889	0.632773086	23.28327011	19.34621464	3.937055856	1
AF79-S1-2011.06.20T01:02.11	6/20/2011 8:02	7/6/2011 19:29	16.47741898	SUM	1	7	41.67793853	1	0.571428571	0.383196969	26.35277383	24.83245275	1.520321011	1
AF79-S1-2011.07.17T07:01.18	7/17/2011 14:01	8/23/2011 18:48	37.19952546	SUM	0	4	7.045852854	1	0.75	0.434147752	29.25177809	22.96301565	6.28876275	1
AF79-S1-2011.07.29T15:01.54	7/29/2011 22:01	8/23/2011 23:24	25.05739583	SUM	1	5	114.8736013	1	0.6	0.54605587	4.853216376	6.208376796	-1.35516048	0
AF79-S1-2011.08.07T22:02.46	8/8/2011 5:02	9/9/2011 21:09	32.6712037	SUM	1	4	64.25187545	1	1	0.292411433	30.73702979	26.49199858	4.245031	1
AF79-S1-2011.08.14T07:01.25	8/14/2011 14:01	9/9/2011 19:00	26.2078588	SUM	1	11	18.34425819	0.727272727	0.818181818	0.355858987	27.31818182	23.15446787	4.163713482	1
AF79-S1-2011.09.03T07:00.59	9/3/2011 14:00	10/18/2011 21:44	45.32186343	SUM	1	2	39.74359406	1	0.5	0.207130125	72.63762447	73.71692746	-1.079303	0
AF79-S1-2011.09.14T11:01.23	9/14/2011 18:01	10/18/2011 19:10	34.04802083	SUM	1	20	46.08794272	0.75	0.5	0.44004425	32.24818635	25.0121266	7.236059295	1
AF79-S1-2011.10.07T04:02.21	10/7/2011 11:02	11/22/2011 17:47	46.28145833	FAL	1	2	51.55076259	1	0.5	0.502314815	92	84.08108108	7.918918	0
AF79-S1-2011.10.17T22:01.49	10/18/2011 5:01	11/22/2011 21:50	35.70027778	FAL	1	6	92.16024214	1	0.5	0.541943911	16.15398293	17.98624941	-1.832266433	0
AF79-S1-2011.11.15T19:01.52	11/16/2011 2:01	2/16/2012 18:53	92.70232639	FAL	0	5	46.39511537	1	0.4	0.368665739	14.11578947	15.81337127	-1.69758174	0
AF79-S1-2011.11.21T22:01.13	11/22/2011 5:01	2/16/2012 22:35	86.73185185	FAL	1	19	17.2085934	0.842105263	0.631578947	0.660279764	28.96937935	25.39451224	3.574867063	1
AF79-S1-2011.12.04T11:01.15	12/4/2011 18:01	2/16/2012 19:39	74.06796296	FAL	1	7	22.40655583	0.857142857	0.571428571	0.299396125	35.02540134	31.34606787	3.6793332	1
AF79-S1-2011.12.13T04:02.29	12/13/2011 11:02	2/16/2012 21:11	65.42273148	FAL	1	42	19.30209125	1	0.857142857	0.729397641	27.79684007	22.5908352	5.20600493	1
AF79-S1-2012.01.09T15:01.26	1/9/2012 22:01	2/16/2012 18:10	37.83980324	FAL	1	16	11.86342378	1	0.625	0.501347885	25.95925448	20.76549905	5.1937554	1
AF79-S1-2012.01.22T22:01.57	1/23/2012 5:01	2/17/2012 0:00	24.7903588	WIN	1	18	17.57417073	0.888888889	0.888888889	0.487718609	14.39227605	12.34382409	2.04845179	1
AF79-S1-2012.02.01T22:00.55	2/2/2012 5:00	3/13/2012 19:34	40.6069213	WIN	0	2	54.64830841	1	1	0.407407407	16.78947369	21.25	-4.460526	0
AF79-S1-2012.02.11T22:00.22	2/12/2012 5:00	3/13/2012 21:14	30.67665509	WIN	1	8	23.67657984	1	0.875	0.513618855	28.35206259	28.4110064	-0.0589439	1
AF79-S1-2012.03.19T01:00.45	3/19/2012 8:00	4/26/2012 22:08	38.58893519	WIN	0	2	2.05855563	1	1	0.981818182	48.31116643	42.60170697	5.7094595	1
AF79-S1-2012.03.20T04:01.10	3/20/2012 11:01	4/26/2012 20:00	37.37451389	WIN	1	8	80.53029856	0.875	0.125	0.990909091	9.757556899	13.72857397	-3.971017646	1
AF79-S1-2012.04.04T22:00.45	4/5/2012 5:00	5/3/2012 17:23	28.51592593	WIN	1	2	64.14628485	1	1	0.927272727	29.65469417	41.94950214	-12.29481	0
AF79-S1-2012.04.08T01:00.44	4/8/2012 8:00	5/3/2012 20:50	25.53483796	WIN	0	2	33.80058197	1	1	0.981306778	18.32859175	25.76849218	-7.4399	0
AF79-S1-2012.05.20T01:00.44	5/20/2012 8:00	5/22/2012 18:00	2.416157407	WIN	1	30	42.04954661	0.8	0.666666667	0.84905131	31.3038881	29.4790422	1.824845984	1
AF79-S1-2012.05.26T07:02.18	5/26/2012 14:02	6/26/2012 19:59	31.24790509	WIN	0	2	23.01737437	1	0	0.833276158	18.98257468	26.67532006	-7.6927455	0
AF79-S1-2012.06.05T01:01.15	6/5/2012 8:01	7/11/2012 18:23	36.4321875	SUM	1	13	23.35186082	0.384615385	0.384615385	0.966355866	19.15313492	17.21906117	1.934073752	1
AF79-S1-2012.06.11T11:01.15	6/11/2012 18:01	7/10/2012 19:07	29.04607639	SUM	1	2	96.68951919	1	0	0.890909091	31.49928877	36.37126601	-4.8719771	0
AF79-S1-2012.07.04T07:00.43	7/4/2012 14:00	8/30/2012 19:57	57.2478588	SUM	0	3	83.3395796	1	0.333333333	0.921212121	15.86936937	24.42792793	-8.558558	0
AF79-S1-2012.07.10T07:00.43	7/10/2012 14:00	8/28/2012 19:12	49.21674769	SUM	0	4	71.935006	0.75	0	0.899579125	10.89438122	13.87162162	-2.97724045	0
AF79-S1-2012.08.09T22:01.44	8/10/2012 5:01	8/10/2012 19:15	0.592546296	SUM	1	27	33.32007389	0.740740741	0.740740741	0.901126696	22.81360308	21.86539171	0.948211306	1
AF79-S1-2012.08.29T07:01.20	8/29/2012 14:01	9/28/2012 20:35	30.27342593	SUM	0	7	76.91161623	0.857142857	0.571428571	0.794276094	19.81924405	21.49756147	-1.678317361	1
AF79-S1-2012.09.08T19:01.14	9/9/2012 2:01	10/3/2012 22:30	24.85377315	SUM	0	3	57.34503574	1	1	0.828473413	15.89355145	15.06069227	0.83285907	0
AF79-S1-2012.09.15T01:00.43	9/15/2012 8:00	10/3/2012 20:09	18.50586806	SUM	0	2	1.864147969	0.5	1	0.890909091	27.3616643	28.73755334	-1.3758893	0
AF79-S1-2012.09.27T15:00.43	9/27/2012 22:00	9/28/2012 18:15	0.843252315	SUM	1	28	22.95941146	0.821428571	0.714285714	0.902173805	22.34218147	21.12720992	1.214971554	1
AF79-S1-2012.10.19T19:00.45	10/20/2012 2:00	11/8/2012 20:57	19.78944444	FAL	0	4	75.71539489	0.75	1	0.781818182	6.938122333	8.998221908	-2.060099593	0
AF79-S1-2012.10.28T22:00.43	10/29/2012 5:00	11/6/2012 20:24	8.64162037	FAL	0	3	2.388341236	0.666666667	1	0.867893171	5.9009009	8.450213373	-2.5493127	0
AF79-S1-2012.11.11T01:01.06	11/11/2012 8:01	12/4/2012 19:31	23.47920139	FAL	1	9	108.0214507	0.555555556	0.666666667	0.858323981	25.32479848	24.86541805	0.459380354	1
AF79-S2-2011.04.11T04:00.41	4/11/2011 11:00	5/12/2011 18:00	31.29119213	WIN	0	2	192.6090336	1	0.5	0.509090909	38.36842106	39.77631579	-1.40789479	0
AF79-S2-2011.05.06T07:00.52	5/6/2011 14:00	6/22/2011 19:11	47.21599537	WIN	0	2	131.3528385	1	0	0.610044018	17.85561878	16.37837838	1.47724065	0
AF79-S2-2011.06.03T22:01.32	6/4/2011 5:01	7/12/2011 17:39	38.52606481	SUM	0	2	248.8454067	1	1	0.509259259	50.64864865	56.36486487	-5.716216	0
AF79-S2-2012.02.05T22:01.48	2/6/2012 5:01	3/13/2012 20:38	36.65070602	WIN	0	2	137.7255175	1	0.5	0.263888889	29.01778094	38.33463727	-9.316856	0
AF79-S2-2012.07.26T07:00.43	7/26/2012 14:00	8/28/2012 21:41	33.31966435	SUM	0	2	237.3151483	0.5	0	0.871548822	18.54054054	26.06756757	-7.527029	0
AF79-S2-2012.09.11T07:00.43	9/11/2012 14:00	10/3/2012 19:12	22.2168287	SUM	0	2	237.4764957	1	0.5	0.881818182	35.54054054	46.27027027	-10.7297305	0
AF86-S1-2012.03.21T01:00.44	3/21/2012 8:00	4/14/2012 21:26	24.55959491	WIN	1	7	50.02352549	1	0.142857143	0.973977874	14.05415566	15.1458037	-1.0916479	0
AF86-S1-2012.03.23T04:00.45	3/23/2012 11:00	4/16/2012 22:30	24.4790625	WIN	1	4	28.54354669	0.75	0.75	0.954545455	29.33943812	33.23879801	-3.899360675	0
AF86-S1-2012.04.21T07:00.45	4/21/2012 14:00	5/15/2012 19:41	24.23635417	WIN	0	4	40.23834119	1	0.25	1	11.96461593	15.11041963	-3.145804368	0
AF86-S1-2012.04.28T01:00.45	4/28/2012 8:00	5/15/2012 0:54	16.70407407	WIN	1	11	28.6573828	1	0.727272727	0.981818182	25.72003104	25.03504461	0.684985695	1
AF86-S1-2012.05.15T01:01.15	5/15/2012 8:01	6/29/2012 23:33	45.64732639	WIN	1	12	108.3563368	0.583333333	0.416666667	0.981818182	10.37256994	7.164710763	3.207858793	0
AF86-S1-2012.05.21T11:00.44	5/21/2012 18:00	6/8/2012 17:53	17.99523148	WIN	1	7	94.17999891	1	0.285714286	1	20.17344036	22.44736842	-2.273927996	1
AF86-S1-2012.06.15T04:00.45	6/15/2012 11:00	7/22/2012 22:16	37.46899306	SUM	0	2	63.07684107	1	0.5	0.836363636	29.56258891	32.41891892	-2.85633005	0
AF86-S1-2012.06.24T15:00.44	6/24/2012 22:00	7/21/2012 22:11	27.0072338	SUM	1	2	33.91906345	1	0.5	0.927272727	23.22581792	31.04374111	-7.817923	0
AF86-S1-2012.07.19T15:00.43	7/19/2012 22:00	8/15/2012 23:02	27.04297454	SUM	0	2	4.826270664	1	0	0.945454545	8.2027027	10.63513514	-2.4324325	0
AF86-S1-2012.07.23T22:00.43	7/24/2012 5:00	8/21/2012 22:18	28.72083333	SUM	1	12	11.9980283	0.666666667	0.5	1	19.28129445	15.96105974	3.320234409	1
AF86-S1-2012.08.03T07:00.43	8/3/2012 14:00	8/3/2012 19:00	0.207835648	SUM	1	20	21.41909512	0.85	0.4	0.93599009	14.36753201	10.96468705	3.402845004	1
AF86-S1-2012.08.06T07:00.43	8/6/2012 14:00	9/3/2012 18:01	28.16721065	SUM	0	6	12.95371691	0.833333333	0.333333333	0.909090909	15.29148886	11.72700332	3.564485433	1
AF86-S1-2012.09.21T22:00.50	9/22/2012 5:00	10/15/2012 17:45	23.53123843	SUM	1	19	25.9095933	0.631578947	0.894736842	0.972231083	26.19484166	24.98712286	1.207718695	1
AF86-S1-2012.09.29T19:00.54	9/30/2012 2:00	10/18/2012 18:12	18.67478009	SUM	0	7	76.55249904	0.857142857	0.571428571	0.927272727	17.24933957	18.90825036	-1.658911229	1
AF86-S1-2012.10.09T04:00.43	10/9/2012 11:00	11/18/2012 22:11	40.46611111	FAL	1	14	43.49577813	0.714285714	0.571428571	0.958345358	22.33605974	19.49664702	2.839412839	1
AF86-S1-2012.10.22T19:00.43	10/23/2012 2:00	11/18/2012 19:16	26.71945602	FAL	1	2	7.302629179	1	1	0.878966132	14.95945946	26.40540541	-11.445947	0
AF86-S1-2012.11.17T19:01.15	11/18/2012 2:01	12/15/2012 22:59	27.87378472	FAL	0	2	13.63789291	1	1	0.945454545	42.75320057	49.97048365	-7.217282	0
AF86-S2-2012.09.18T07:00.43	9/18/2012 14:00	10/17/2012 18:40	29.19398148	SUM	0	2	215.6354506	1	0	0.927272727	40.79694168	52.01706971	-11.220128	0
AF87-D1-2012.07.13T07:00.54	7/13/2012 14:00	8/13/2012 18:22	31.18165509	SUM	0	3	86.51336023	0.333333333	0	0.798765432	10.03465608	11.23994709	-1.205291333	0
AF87-S1-2011.11.28T01:01.09	11/28/2011 8:01	11/30/2011 22:23	2.5990625	FAL	1	19	8.59170716	0.789473684	0.736842105	0.895727949	26.40643275	18.74745196	7.658981095	1
AF87-S1-2011.12.04T04:01.11	12/4/2011 11:01	1/6/2012 22:26	33.47604167	FAL	1	5	94.36117397	0.8	1	0.68969697	56.80857143	45.57396825	11.2346022	1
AF87-S1-2012.01.08T01:01.25	1/8/2012 8:01	2/28/2012 17:29	51.39475694	FAL	0	3	23.06017688	1	1	0.794216475	19.305291	19.86719577	-0.5619048	0
AF87-S1-2012.01.16T22:01.34	1/17/2012 5:01	2/28/2012 23:05	42.75292824	WIN	0	2	5.866688453	1	1	0.834848485	12.74920635	19.13571429	-6.3865057	0
AF87-S1-2012.02.26T01:01.15	2/26/2012 8:01	3/13/2012 23:23	16.6406713	WIN	0	2	1.813496106	1	1	0.818181818	10.68174604	13.93730159	-3.25555555	0
AF87-S1-2012.02.27T04:00.45	2/27/2012 11:00	3/5/2012 21:52	7.452314815	WIN	1	11	38.78055167	1	1	0.879254168	47.41190476	45.03405483	2.377850509	1
AF87-S1-2012.03.21T11:01.28	3/21/2012 18:01	3/22/2012 15:00	0.873981481	WIN	1	18	104.0402528	0.888888889	0.833333333	0.841096147	37.48769841	30.23478836	7.252909961	1
AF87-S1-2012.03.28T04:01.10	3/28/2012 11:01	4/5/2012 18:20	8.305127315	WIN	1	5	18.5558729	1	1	0.883636364	58.87031746	58.61650794	0.2538104	1
AF87-S1-2012.04.18T19:00.44	4/19/2012 2:00	5/31/2012 17:02	42.62613426	WIN	1	2	64.86483729	1	1	0.908080808	15.38095238	17.78968254	-2.40873	0
AF87-S1-2012.04.23T01:00.44	4/23/2012 8:00	5/31/2012 18:15	38.42681713	WIN	1	4	122.868795	0.75	0.5	0.972727273	24.97519841	37.94384921	-12.96865075	0
AF87-S1-2012.05.16T15:00.45	5/16/2012 18:00	5/17/2012 20:00	1.082824074	WIN	1	39	50.22070621	0.897435897	0.58974359	0.704703755	23.60046805	20.57547823	3.024989773	1
AF87-S1-2012.05.31T11:00.44	5/31/2012 18:00	6/25/2012 17:41	24.98678241	WIN	0	3	29.19737453	0.666666667	0	0.890909091	14.11084656	21.59338624	-7.4825386	0
AF87-S1-2012.06.17T04:01.11	6/17/2012 11:01	7/5/2012 0:56	17.58015046	SUM	1	2	98.35020499	1	0.5	0.701923077	34.56944445	48.06944445	-13.500002	0
AF87-S1-2012.06.24T04:00.27	6/24/2012 11:00	6/25/2012 20:30	1.395520833	SUM	1	11	49.54944936	0.636363636	0.363636364	0.8445484	20.88860029	17.56926407	3.319335927	1
AF87-S1-2012.07.01T22:01.12	7/2/2012 5:01	7/2/2012 16:15	0.467916667	SUM	0	4	6.761174828	1	1	0.802777778	46.81031746	36.95198413	9.858331825	1
AF87-S1-2012.07.08T04:01.34	7/8/2012 11:01	8/8/2012 19:36	31.35736111	SUM	1	11	118.9736038	0.818181818	0.363636364	0.794399108	30.23888889	30.67431458	-0.435425982	1
AF87-S1-2012.08.05T22:01.13	8/6/2012 5:01	9/9/2012 21:46	34.698125	SUM	0	2	1.516489766	1	1	0.909090909	34.96071429	45.09087302	-10.1301595	0
AF87-S1-2012.08.19T01:01.38	8/19/2012 8:01	10/7/2012 18:32	49.43825231	SUM	0	2	1.956855376	1	1	0.804370629	15.40753968	22.88690477	-7.479363	0
AF87-S1-2012.09.02T19:00.41	9/3/2012 2:00	10/5/2012 18:40	32.6940162	SUM	1	13	29.38832284	0.769230769	0.692307692	0.85977726	18.97032967	15.27515262	3.695176802	1
AF87-S1-2012.09.11T01:00.43	9/11/2012 8:00	10/5/2012 21:27	24.56025463	SUM	0	2	36.40263848	1	1	0.825757576	17.64285715	23.28253968	-5.6396815	0
AF87-S1-2012.10.22T19:01.14	10/23/2012 2:01	11/15/2012 19:40	23.73574074	FAL	1	9	52.93271952	0.666666667	0.888888889	0.957234822	25.13950617	23.84391534	1.295591444	1
AF87-S1-2012.10.25T04:00.43	10/25/2012 11:00	12/12/2012 22:23	48.47395833	FAL	1	9	84.08775365	0.777777778	1	0.927272727	42.57804233	39.00705467	3.570988469	1
AF87-S1-2012.11.11T22:00.41	11/12/2012 5:00	12/15/2012 16:54	33.49539352	FAL	1	18	8.5002071	0.833333333	1	0.784824743	34.22707231	27.16097884	7.066093883	1
AF87-S1-2012.11.18T04:00.43	11/18/2012 11:00	12/14/2012 17:53	26.28648148	FAL	0	2	38.7160751	1	0.5	0.870668954	19.58888889	25.19960318	-5.610715	0
AF87-S2-2012.11.04T07:00.38	11/4/2012 14:00	12/7/2012 19:36	33.23356481	FAL	0	2	153.3176916	1	0	0.836363636	18.67142857	31.35714286	-12.68571	0
AF88-S1-2011.10.31T01:00.22	10/31/2011 8:00	11/16/2011 17:48	16.40821759	FAL	0	4	40.63084617	1	1	0.657575758	52.89920635	41.52797619	11.3712295	1
AF88-S1-2011.11.13T04:01.06	11/13/2011 11:01	12/19/2011 17:12	36.25792824	FAL	0	3	88.84137721	1	1	0.884848485	72.31904762	63.51005291	8.808993667	0
AF88-S1-2011.11.22T01:00.33	11/22/2011 8:00	12/19/2011 21:11	27.54909722	FAL	0	2	2.85850448	1	1	0.981818182	23.0015873	27.54563493	-4.544047835	0
AF88-S1-2011.12.08T22:00.51	12/9/2011 5:00	1/31/2012 19:23	53.59881944	FAL	0	2	6.117969902	0.5	1	0.781818182	16.78849207	18.72857143	-1.94007915	0
AF88-S1-2011.12.21T01:00.33	12/21/2011 8:00	2/1/2012 19:57	42.49767361	FAL	1	2	73.53272983	1	1	0.863636364	63.94365079	79.05912699	-15.11548	0
AF88-S1-2011.12.22T07:01.23	12/22/2011 14:01	1/21/2012 19:05	30.21101852	FAL	1	4	27.93085018	0.75	0.5	0.854545455	32.17123016	36.00099206	-3.829762025	0
AF88-S1-2012.01.03T19:01.04	1/4/2012 2:01	2/6/2012 16:32	33.60508102	FAL	1	2	88.02819021	1	1	0.825757576	47.51388889	59.05873016	-11.5448405	0
AF88-S1-2012.01.05T11:01.04	1/5/2012 18:01	2/27/2012 17:33	52.98059028	FAL	0	3	5.46525014	0.666666667	0.333333333	0.85181797	4.018518517	4.12962963	-0.1111111	1
AF88-S2-2012.01.10T07:00.29	1/10/2012 14:00	2/20/2012 22:14	41.34314815	FAL	0	2	229.8158214	1	0.5	0.849444958	41.40277778	50.61111111	-9.208334	0
AF91-S1-2012.02.21T04:00.45	2/21/2012 11:00	3/6/2012 19:39	14.36009259	WIN	1	13	39.39725299	0.846153846	0.153846154	0.879355725	12.13814422	13.80222125	-1.664077081	0
AF91-S1-2012.02.21T22:00.45	2/22/2012 5:00	3/6/2012 22:45	13.73936343	WIN	1	8	55.14879839	0.875	1	0.886614685	37.25240043	36.48044097	0.771959553	1
AF91-S1-2012.03.09T04:00.45	3/9/2012 11:00	4/12/2012 22:01	34.45883102	WIN	0	4	42.10665875	1	0.25	0.945454545	8.324679943	7.377311523	0.9473686	0
AF91-S1-2012.03.10T22:00.44	3/11/2012 5:00	4/16/2012 20:20	36.63891204	WIN	1	13	30.05002002	0.846153846	0.692307692	0.983138106	33.66927454	32.52730058	1.141973954	1
AF91-S1-2012.04.28T01:00.49	4/28/2012 8:00	5/22/2012 18:01	24.41733796	WIN	0	2	88.71620929	1	1	0.954208754	9.627311525	12.55938834	-2.9320769	0
AF91-S1-2012.05.17T04:00.45	5/17/2012 11:00	6/14/2012 21:23	28.4321412	WIN	0	4	64.12007147	1	0.25	1	16.71301565	18.71283784	-1.99982225	0
AF91-S1-2012.05.23T22:00.38	5/24/2012 5:00	6/12/2012 0:52	18.82756944	WIN	1	6	128.1139144	0.833333333	0.5	0.996969697	24.94321954	29.11936937	-4.1761498	0
AF91-S1-2012.06.06T01:01.26	6/6/2012 8:01	7/29/2012 19:47	53.49045139	SUM	0	2	93.71860222	1	1	0.927272727	16.73684211	19.32894737	-2.59210515	0
AF91-S1-2012.06.22T15:00.38	6/22/2012 22:00	8/6/2012 22:58	45.0403125	SUM	1	8	68.22553317	0.75	0.5	0.775103906	27.06205548	25.84512802	1.2169274	1
AF91-S1-2012.07.03T22:03.03	7/4/2012 5:03	8/13/2012 22:06	40.71063657	SUM	1	5	7.953578056	0.8	1	0.752727273	31.28236131	34.95092461	-3.6685633	1
AF91-S1-2012.07.06T04:01.11	7/6/2012 11:01	8/9/2012 18:57	34.33054398	SUM	0	4	95.15509172	1	0.25	0.858501684	40.03947369	53.72368421	-13.684211	0
AF91-S2-2012.06.29T11:02.25	6/29/2012 18:02	8/2/2012 17:11	33.96452546	SUM	0	2	164.2979343	0.5	0	0.750085763	19.48755334	24.73115221	-5.243599	0
AF995-S1-2011.09.09T04:00.33	9/9/2011 11:00	10/4/2011 19:14	25.34334491	SUM	0	5	41.62855947	1	0.4	0.95986532	16.75111111	16.79714286	-0.0460317	1
AF995-S1-2011.09.30T04:01.05	9/30/2011 11:01	10/11/2011 17:19	11.26306713	SUM	0	3	57.85757167	0.333333333	0.333333333	0.909090909	35.04629629	39.81481482	-4.768518333	0
AF995-S1-2011.10.10T04:01.04	10/10/2011 11:01	11/21/2011 19:03	42.33503472	FAL	0	3	11.0015143	1	1	0.915151515	41.35555556	40.68201058	0.673544933	1
AF995-S1-2011.11.18T04:01.00	11/18/2011 11:01	1/3/2012 17:29	46.26988426	FAL	0	3	40.10691255	1	0.333333333	0.963636364	7.114814813	7.395238097	-0.280423267	0
AF995-S1-2011.11.18T22:01.06	11/19/2011 5:01	12/12/2011 20:26	23.64266204	FAL	0	6	12.03966475	1	0.5	0.963636364	24.10648148	20.14907407	3.957407567	1
AF995-S1-2011.12.15T07:01.19	12/15/2011 14:01	1/10/2012 23:36	26.39920139	FAL	0	3	51.91956664	1	0.333333333	0.890909091	16.65305011	19.5620915	-2.9090413	0
AF995-S1-2011.12.29T07:00.53	12/29/2011 14:00	1/17/2012 20:13	19.2587963	FAL	1	4	53.55332413	1	0.5	0.95	17.53253968	19.84761905	-2.3150794	0
AF995-S1-2012.01.01T01:01.22	1/1/2012 8:01	2/15/2012 19:20	45.47189815	FAL	0	2	52.47290013	1	1	0.981481481	30.31111111	33.65793651	-3.3468255	0
AF995-S1-2012.01.24T22:00.52	1/25/2012 5:00	2/20/2012 21:39	26.69321759	WIN	0	3	44.49636172	1	1	0.981818182	22.23650794	21.31375662	0.9227513	1
AF995-S1-2012.02.07T22:00.34	2/8/2012 5:00	3/15/2012 19:43	36.61305556	WIN	0	2	53.59360969	1	1	0.698889917	50.1968254	59.4484127	-9.2515895	0
AF995-S1-2012.02.27T22:00.58	2/28/2012 5:00	3/10/2012 18:29	11.56158565	WIN	1	36	40.25108077	0.944444444	0.611111111	0.869623362	30.63395062	28.67660935	1.957341156	1
AF995-S1-2012.03.11T07:00.51	3/11/2012 14:00	4/16/2012 17:47	36.15743056	WIN	1	9	71.97793769	0.888888889	0.333333333	0.970168912	11.92813051	11.04470899	0.883421826	0
AF995-S1-2012.03.15T01:00.35	3/15/2012 8:00	4/11/2012 21:24	27.5581713	WIN	0	2	3.17356049	1	1	0.981818182	28.18293651	31.55674604	-3.37380935	0
AF995-S1-2012.04.08T22:00.54	4/9/2012 5:00	5/8/2012 17:16	29.51056713	WIN	0	3	37.20499682	1	0.666666667	0.945454545	15.52037037	17.41216931	-1.8917989	0
AF995-S1-2012.04.15T22:00.43	4/16/2012 5:00	4/16/2012 16:30	0.478668981	WIN	0	3	53.00775106	1	1	0.963411897	59.51190476	61.7489418	-2.237038033	1
AF995-S1-2012.05.08T19:01.47	5/9/2012 2:01	7/5/2012 0:04	56.91880787	WIN	0	2	33.39364674	1	0	0.936363636	43.3579832	51.95630252	-8.5983195	0
AF995-S1-2012.05.10T22:00.33	5/11/2012 5:00	6/28/2012 23:16	48.76105324	WIN	0	2	1.408954528	0.5	1	0.927272727	54.05714286	47.26865079	6.7884945	1
AF995-S1-2012.05.12T11:00.33	5/12/2012 18:00	7/1/2012 16:00	49.91628472	WIN	1	4	8.035151112	0.75	0	0.917845118	6.254563495	7.98531746	-1.730753945	0
AF995-S1-2012.06.03T11:00.59	6/3/2012 18:00	7/22/2012 18:44	49.03028935	SUM	1	9	23.53607519	0.777777778	0.333333333	0.856303779	3.032923539	3.744128021	-0.711204543	0
AF995-S1-2012.06.19T01:00.33	6/19/2012 8:00	7/15/2012 16:32	26.35546296	SUM	0	2	50.01663066	1	1	0.738111888	63.7	69.27142857	-5.5714285	1
AM13-S1-2009.12.29T22:03.11	12/30/2009 5:03	1/25/2010 19:00	26.58112269	FAL	1	6	119.0001786	1	0.666666667	0.832039261	24.15394342	32.76384279	-8.6098985	0
AM13-S1-2010.01.10T01:00.54	1/10/2010 8:00	2/4/2010 19:00	25.45770833	FAL	1	46	15.01267818	1	0.717391304	0.880001671	26.75066228	23.9308562	2.819805904	1
AM13-S1-2010.01.21T19:01.54	1/22/2010 2:01	2/19/2010 20:10	28.755625	WIN	1	16	32.39965238	1	0.625	0.87984831	24.38131223	24.27500692	0.106305331	1
AM13-S1-2010.02.02T22:01.52	2/3/2010 5:01	3/15/2010 18:00	40.54037037	WIN	0	4	68.6881332	1	1	0.888888889	28.93261024	23.96568279	4.96692635	1
AM13-S1-2010.02.25T15:01.53	2/25/2010 22:01	3/18/2010 18:00	20.83202546	WIN	1	2	36.1938685	1	0.5	0.706792453	43.21503759	54.65676692	-11.441728	0
AM13-S1-2010.03.18T19:00.50	3/19/2010 2:00	4/27/2010 17:39	39.65201389	WIN	0	2	56.09379783	1	0.5	0.959653092	44.7688478	60.63371266	-15.864865	0
AM13-S1-2010.03.19T01:01.54	3/19/2010 8:01	4/27/2010 18:47	39.44862269	WIN	0	2	31.80905329	1	0.5	0.972200772	60.64473685	86.2631579	-25.61842	0
AM14b-S1-2010.03.26T22:01.47	3/27/2010 5:01	4/6/2010 21:27	10.68431713	WIN	0	6	49.62701417	0.833333333	0.5	0.819110434	15.84886202	21.44855382	-5.599691117	0
AM14b-S1-2010.03.29T04:00.42	3/29/2010 11:00	4/20/2010 15:44	22.1972338	WIN	1	6	58.41115915	1	0.333333333	0.925018677	8.698198197	10.09317212	-1.394974057	0
AM14b-S1-2010.04.05T04:01.17	4/5/2010 11:01	5/17/2010 18:00	42.29077546	WIN	1	22	59.2317769	1	0.590909091	0.906028442	25.72271434	21.45021337	4.272501001	1
AM14b-S1-2010.04.18T07:01.35	4/18/2010 14:01	6/1/2010 18:00	44.16556713	WIN	0	4	43.08563697	1	0.25	0.854850199	18.65931721	22.73381934	-4.07450325	0
AM14b-S1-2010.05.01T19:02.37	5/2/2010 2:02	6/8/2010 18:00	37.66484954	WIN	1	7	20.20334898	1	0.714285714	0.36514161	33.69040846	32.68045113	1.0099572	1
AM14b-S1-2010.05.11T04:01.09	5/11/2010 11:01	6/8/2010 18:00	28.29086806	WIN	1	2	16.83672654	1	0.5	0.624159268	23.03947369	26.48684211	-3.4473685	0
AM14b-S1-2010.06.05T01:02.58	6/5/2010 8:02	7/13/2010 18:00	38.41460648	SUM	0	2	3.381737885	1	1	0.94406042	11.69736842	15.77631579	-4.0789475	0
AM14b-S1-2010.06.21T11:03.52	6/21/2010 18:03	7/13/2010 18:00	21.99731481	SUM	0	5	11.19870658	1	0.4	0.298972923	21.45666983	20.73908645	0.7175838	1
AM14b-S1-2011.07.16T19:01.33	7/17/2011 2:01	8/4/2011 19:17	18.71954861	SUM	0	3	84.55368151	0.666666667	0.666666667	0.51393597	41.37102893	34.18847795	7.182551333	0
AM14b-S1-2011.07.26T11:01.28	7/26/2011 18:01	8/10/2011 18:04	15.00204861	SUM	0	5	21.94365174	0.6	0.2	0.472009055	16.64139402	14.11621622	2.52517778	1
AM14b-S1-2011.08.13T04:00.52	8/13/2011 11:00	9/13/2011 20:11	31.38248843	SUM	1	17	21.90262071	0.705882353	0.705882353	0.515661544	22.76652349	17.95159168	4.814931701	1
AM14b-S1-2011.08.29T19:01.34	8/30/2011 2:01	9/11/2011 19:36	12.73229167	SUM	0	3	3.305227075	0.666666667	1	0.446892655	46.06871345	40.26510721	5.803606333	1
AM14b-S1-2011.09.02T22:00.57	9/3/2011 5:00	10/3/2011 18:40	30.56890046	SUM	1	23	12.79716223	0.652173913	0.652173913	0.560505065	23.40763704	19.86114203	3.546495102	1
AM14b-S1-2011.09.20T11:02.22	9/20/2011 18:02	10/20/2011 20:05	30.08516204	SUM	0	5	8.987267988	0.4	0.6	0.471113713	17.63768769	14.30021337	3.33747446	0
AM14b-S1-2011.10.04T04:01.55	10/4/2011 11:01	11/4/2011 18:23	31.30658565	FAL	1	20	14.42408828	0.35	0.5	0.540352291	21.29352774	16.75259602	4.540931737	1
AM14b-S1-2011.10.18T19:01.14	10/19/2011 2:01	11/4/2011 20:05	16.75325231	FAL	0	3	2.451903926	1	1	0.815494632	19.7209578	20.79919393	-1.078236273	0
AM14b-S1-2011.11.02T01:00.54	11/2/2011 8:00	12/12/2011 21:47	40.57431713	FAL	0	3	3.200286986	0.666666667	0.666666667	0.677777778	11.34257942	15.2916074	-3.949027433	0
AM14b-S1-2011.11.21T01:00.59	11/21/2011 8:00	12/12/2011 23:40	21.65251157	FAL	1	14	39.10544292	0.285714286	0.714285714	0.913740765	26.73163265	21.17250567	5.55912725	1
AM14b-S2-2010.03.02T22:01.23	3/3/2010 5:01	4/20/2010 18:34	48.56461806	WIN	0	2	226.0617011	1	1	0.888888889	33.56756757	31.2972973	2.27027	0
AM44-S1-2010.04.17T19:00.54	4/18/2010 2:00	5/18/2010 18:00	30.66604167	WIN	1	22	26.52521934	0.954545455	0.727272727	0.787636316	26.54039326	21.11720872	5.423184595	1
AM44-S1-2010.05.06T04:01.23	5/6/2010 11:01	6/7/2010 18:00	32.29070602	WIN	1	4	68.9687215	1	0.75	0.872567844	35.84103841	46.99982219	-11.15878375	0
AM44-S1-2010.05.30T04:00.56	5/30/2010 11:00	6/16/2010 18:00	17.29101852	WIN	1	5	33.10658226	0.8	0.6	0.89287796	41.3940256	33.68221906	7.7118064	1
AM44-S1-2010.06.03T01:02.09	6/3/2010 8:02	7/22/2010 18:00	49.41517361	SUM	1	2	69.54062991	1	1	0.76454257	46.55369844	51.49253201	-4.9388335	0
AM44-S1-2010.06.03T22:03.06	6/4/2010 5:03	7/22/2010 18:00	48.53951389	SUM	1	5	74.25259583	1	0.8	0.739339478	54.06571835	58.08748222	-4.02176392	0
AM44-S1-2010.07.01T04:03.02	7/1/2010 11:03	7/10/2010 18:00	9.289560185	SUM	1	5	53.61065351	1	0.8	0.619047619	42.64096728	40.9227596	1.7182086	1
AM44-S1-2010.07.03T01:00.56	7/3/2010 8:00	8/21/2010 18:00	49.41601852	SUM	0	2	40.89830994	1	1	0.674775251	41.41891892	44.5945946	-3.1756756	1
AM44-S1-2010.08.06T22:02.23	8/7/2010 5:02	9/28/2010 20:05	52.62684028	SUM	1	6	13.72682935	1	1	0.710104113	32.68020652	31.24282177	1.43738475	1
AM44-S1-2010.08.29T22:01.53	8/30/2010 5:01	10/8/2010 18:00	39.5403588	SUM	1	29	33.05542682	0.896551724	0.793103448	0.824684205	25.41431359	20.87183281	4.542480818	1
AM44-S1-2010.09.28T19:03.06	9/29/2010 2:03	10/13/2010 18:00	14.66451389	SUM	1	7	44.62401253	1	0.714285714	0.900007315	29.43192441	33.51381833	-4.0818945	1
AM44-S1-2010.09.29T19:01.12	9/30/2010 2:01	10/13/2010 18:00	13.66583333	SUM	0	3	79.37858542	1	1	0.904761905	18.62707444	21.22048364	-2.593409333	0
AM44-S1-2010.10.17T04:00.50	10/17/2010 11:00	11/23/2010 19:00	37.33275463	FAL	0	2	11.99130097	1	0.5	0.873015873	18.31187767	21.32752489	-3.015647	0
AM44-S1-2010.10.22T11:01.56	10/22/2010 18:01	11/22/2010 19:00	31.04032407	FAL	1	10	17.47899238	0.9	0.5	0.861078794	14.8386202	12.0374111	2.80120917	1
AM44-S1-2010.10.29T22:01.49	10/30/2010 5:01	12/20/2010 19:00	51.58207176	FAL	1	2	92.93929228	1	1	0.857142857	45.2972973	53.18918919	-7.891892	0
AM44-S1-2010.11.05T07:02.56	11/5/2010 14:02	12/13/2010 20:22	38.26365741	FAL	1	2	49.0548942	1	0.5	0.887992832	55.51706971	71.7044808	-16.1874115	0
AM44-S1-2010.11.12T19:01.24	11/13/2010 2:01	12/13/2010 20:57	30.7891088	FAL	1	19	27.88058558	0.947368421	0.631578947	0.944739559	27.08830576	25.20483642	1.883469464	1
AM44-S1-2010.12.08T01:01.24	12/8/2010 8:01	1/8/2011 17:00	31.37428241	FAL	1	2	53.84693406	1	1	0.936507937	48.53769559	67.70981508	-19.17212	0
AM44-S1-2010.12.25T07:03.09	12/25/2010 14:03	1/18/2011 19:18	24.21916667	FAL	0	2	81.82026053	1	0.5	0.904761905	3.507467995	4.862019915	-1.354551975	0
AM44-S1-2011.01.04T19:01.18	1/5/2011 2:01	2/9/2011 20:40	35.7771875	FAL	0	5	28.92842141	1	1	0.923143881	44.97823613	46.23371266	-1.255477114	1
AM44-S1-2011.01.05T07:01.51	1/5/2011 14:01	2/9/2011 19:45	35.23862269	FAL	0	3	106.0149964	1	0.333333333	0.951504901	22.50995733	22.6389284	-0.1289709	0
AM44-S1-2011.02.18T04:01.13	2/18/2011 11:01	3/14/2011 21:41	24.44491898	WIN	1	16	103.143572	1	0.6875	0.897433436	21.52440434	20.54867532	0.975728856	0
AM44-S1-2011.02.20T22:01.28	2/21/2011 5:01	3/14/2011 20:08	21.63012731	WIN	0	2	18.31997155	1	1	0.888888889	5.699502135	6.30725462	-0.6077526	0
AM44-S1-2011.03.05T22:01.43	3/6/2011 5:01	4/17/2011 18:26	42.55869213	WIN	1	6	99.61067973	1	0.166666667	0.891278375	23.89615932	25.37458511	-1.47842595	0
AM44-S1-2011.03.15T01:02.18	3/15/2011 8:02	4/12/2011 22:24	28.59863426	WIN	0	2	52.76938344	1	1	0.920634921	31.13157895	33.98684211	-2.855263	0
AM44-S1-2011.04.02T04:00.48	4/2/2011 11:00	5/26/2011 18:03	54.29327546	WIN	1	4	37.84967723	1	0.25	0.956157194	34.33807939	36.56907756	-2.230998	0
AM44-S1-2011.04.14T04:01.47	4/14/2011 11:01	5/23/2011 15:30	39.18630787	WIN	0	2	89.7797381	1	0.5	0.920634921	23.3504598	28.17067651	-4.8202167	0
AM44-S1-2011.05.22T19:01.07	5/23/2011 2:01	6/7/2011 22:38	15.85899306	WIN	0	4	62.32834678	1	0	0.845238095	22.17498767	18.22707981	3.9479087	0
AM44-S1-2011.06.03T01:00.23	6/3/2011 8:00	7/7/2011 21:17	34.55342593	SUM	1	2	18.10152493	1	1	0.896057348	63.26331361	74.81065089	-11.5473385	0
AM44-S1-2011.06.17T01:00.47	6/17/2011 8:00	7/7/2011 19:06	20.46244213	SUM	0	2	72.73371873	1	1	0.936507937	33.11413426	28.85458933	4.2595445	1
AM44-S1-2011.07.04T01:00.24	7/4/2011 8:00	8/11/2011 22:55	38.62167824	SUM	0	2	4.018934708	1	1	0.825396825	40.68593266	28.77097422	11.914956	0
AM44-S1-2011.07.08T04:00.22	7/8/2011 11:00	8/10/2011 18:48	33.32523148	SUM	0	5	24.95825244	1	0.2	0.837583205	13.5443787	13.82721893	-0.282840076	0
AM44-S1-2011.08.06T19:01.24	8/7/2011 2:01	9/21/2011 20:18	45.7621412	SUM	0	2	75.09076135	1	0.5	0.871991807	49.42047267	44.13926585	5.28120605	0
AM44-S1-2011.08.07T11:00.41	8/7/2011 18:00	9/21/2011 18:06	45.00420139	SUM	0	3	61.7067421	1	0	0.857142857	19.42011834	20.86982248	-1.4497039	0
AM44-S1-2011.09.05T15:00.55	9/5/2011 22:00	10/21/2011 17:08	45.79665509	SUM	0	2	21.60892238	1	0.5	0.888888889	22.15430403	25.03833827	-2.884034	0
AM44-S1-2011.09.09T07:00.48	9/9/2011 14:00	10/13/2011 18:39	34.19319444	SUM	1	38	18.42182895	1	0.552631579	0.910229876	20.78360311	17.69988275	3.083720437	1
AM44-S1-2011.10.02T19:00.54	10/3/2011 2:00	11/4/2011 18:33	32.68952546	FAL	1	20	11.24969617	1	0.65	0.934586555	23.11256923	16.90725337	6.205315718	1
AM44-S1-2011.10.15T22:00.25	10/16/2011 5:00	11/4/2011 20:28	19.6443287	FAL	0	2	11.61259371	1	1	0.903993856	22.29881657	23.94970414	-1.65088745	0
AM44-S2-2010.07.10T04:00.53	7/10/2010 11:00	8/24/2010 18:00	45.29105324	SUM	0	2	148.0048503	1	0.5	0.807987711	21.77631579	25.55263158	-3.77631585	0
AM44-S2-2011.06.13T07:00.57	6/13/2011 14:00	7/18/2011 18:58	35.20631944	SUM	0	2	158.5844885	1	0	0.904761905	8.48510123	9.011744365	-0.52664315	0
AM70-S1-2011.02.03T19:01.24	2/4/2011 2:01	3/7/2011 17:46	31.65645833	WIN	0	5	76.30897683	1	1	0.699622642	11.19260313	14.49331437	-3.30071164	0
AM70-S1-2011.02.24T22:00.22	2/25/2011 5:00	3/7/2011 21:02	10.66813657	WIN	1	11	2.395416553	1	0.727272727	0.963636364	18.88083538	16.90016811	1.980667265	1
AM70-S1-2011.03.19T01:00.46	3/19/2011 8:00	4/4/2011 19:53	16.49488426	WIN	1	6	53.9678068	1	1	0.92704826	32.1907302	28.92271219	3.268018162	1
AM70-S1-2011.03.26T01:00.24	3/26/2011 8:00	4/5/2011 17:31	10.39677083	WIN	0	2	2.288590715	1	1	0.963636364	6.01493599	8.25391181	-2.2389755	0
AM70-S1-2011.04.01T04:00.24	4/1/2011 11:00	5/9/2011 22:49	38.49273148	WIN	1	2	22.83665911	1	1	0.909090909	24.70981508	33.34032717	-8.630512	0
AM70-S1-2011.04.23T04:00.42	4/23/2011 11:00	5/9/2011 23:29	16.52032407	WIN	0	7	3.275454269	1	0.571428571	0.909090909	26.32849014	25.13035968	1.198130229	1
AM70-S1-2011.05.02T04:00.23	5/2/2011 11:00	6/7/2011 19:02	36.33478009	WIN	0	4	5.071161832	1	0.25	0.945454545	9.963726885	9.844950213	0.118776775	0
AM70-S1-2011.05.20T04:01.24	5/20/2011 11:01	6/2/2011 21:27	13.43506944	WIN	0	5	60.35433971	1	0.2	0.963636364	15.00697013	18.04495021	-3.03797996	0
AM70-S1-2011.06.08T07:00.19	6/8/2011 14:00	7/13/2011 19:46	35.24017361	SUM	0	3	82.18468109	1	0.333333333	0.909090909	30.24513988	36.79421527	-6.549073967	0
AM70-S1-2011.06.24T01:00.23	6/24/2011 8:00	7/13/2011 19:53	19.49539352	SUM	0	2	8.454489713	1	1	0.981818182	63.09779516	76.13869133	-13.040897	1
AM70-S1-2011.07.04T07:00.54	7/4/2011 14:00	8/30/2011 16:12	57.09162037	SUM	1	12	70.86269529	1	0.666666667	0.846063359	49.85656709	52.8661688	-3.00960135	1
AM70-S1-2011.07.18T22:00.24	7/19/2011 5:00	8/30/2011 17:36	42.52484954	SUM	0	3	1.310860363	1	1	0.890909091	36.51730678	38.94452347	-2.427216667	1
AM70-S1-2011.08.06T01:00.23	8/6/2011 8:00	9/6/2011 20:05	31.50369213	SUM	1	3	62.52236821	1	1	0.96969697	50.18990043	64.13063063	-13.94073	0
AM70-S1-2011.08.12T01:00.41	8/12/2011 8:00	9/6/2011 18:16	25.42793981	SUM	0	6	36.33858315	1	0.666666667	0.981818182	30.56899004	33.42140825	-2.8524183	1
AM70-S1-2011.09.13T04:00.50	9/13/2011 11:00	10/13/2011 17:40	30.27762731	SUM	1	2	93.15311277	1	0.5	0.852144082	30.48008535	41.78307255	-11.3029885	0
AM70-S1-2011.09.18T01:02.13	9/18/2011 8:02	10/13/2011 18:30	25.43596065	SUM	0	2	14.25013145	1	1	0.890909091	17.19736843	21.52631579	-4.328947	0
AM70-S1-2011.10.07T22:02.09	10/8/2011 5:02	11/7/2011 20:19	30.63681713	FAL	0	3	7.079061968	1	1	0.945454545	17.00616406	16.24917022	0.756993767	1
AM70-S1-2011.10.16T04:00.23	10/16/2011 11:00	11/7/2011 18:41	22.32043981	FAL	0	2	87.46005364	1	0.5	0.899158249	18.73684211	22.28947369	-3.55263135	0
AM70-S2-2011.09.12T07:02.35	9/12/2011 14:02	10/31/2011 17:35	49.14792824	SUM	0	2	158.4946013	1	0	0.836363636	19.77880512	21.88904695	-2.1102415	0
AM71-S1-2011.02.07T19:01.48	2/8/2011 2:01	3/30/2011 20:00	50.7493287	WIN	0	6	34.81473937	0.5	0.833333333	0.798821549	16.34352774	19.87446657	-3.530938883	0
AM71-S1-2011.02.09T11:01.07	2/9/2011 18:01	3/31/2011 20:19	50.09609954	WIN	1	36	60.80698012	0.25	0.5	0.808489294	25.15153311	25.15287656	-0.001343426	1
AM71-S1-2011.03.06T19:00.26	3/7/2011 2:00	4/22/2011 23:20	46.88872685	WIN	0	2	63.23448488	1	1	0.963636364	25.48577525	34.59174965	-9.1059725	0
AM71-S1-2011.03.14T07:00.23	3/14/2011 14:00	4/22/2011 18:03	39.16853009	WIN	1	36	28.62855674	1	0.555555556	0.98989899	16.73518255	17.01471867	-0.279536233	1
AM71-S1-2011.04.15T22:00.27	4/16/2011 5:00	5/23/2011 20:00	37.62474537	WIN	0	2	1.699949682	1	1	0.963299663	14.50533429	19.35384068	-4.848506	0
AM71-S1-2011.04.21T04:00.44	4/21/2011 11:00	5/23/2011 18:47	32.32446759	WIN	0	2	59.66798303	1	1	0.9	41.76671408	50.37482219	-8.60811	0
AM71-S1-2011.05.13T11:00.41	5/13/2011 14:00	6/9/2011 17:55	27.16309028	WIN	0	4	115.6496262	1	0	0.909090909	9.817567568	11.5	-1.682432425	0
AM71-S1-2011.06.16T19:00.53	6/17/2011 2:00	7/20/2011 23:24	33.8915162	SUM	0	2	64.07663188	1	0.5	0.8	27.8730441	28.82859175	-0.95554785	0
AM71-S1-2011.06.18T04:00.48	6/18/2011 11:00	7/25/2011 16:59	37.24896991	SUM	1	9	49.24617281	1	0.444444444	0.860037835	26.70281246	32.19561667	-5.492804633	0
AM71-S1-2011.07.07T07:01.35	7/7/2011 14:01	8/24/2011 18:55	48.20438657	SUM	0	5	49.03750028	1	0.4	0.901144781	22.35561878	21.65917496	0.6964437	1
AM71-S1-2011.07.12T22:00.55	7/13/2011 5:00	8/30/2011 20:59	48.66601852	SUM	1	17	22.01545254	1	0.529411765	0.78170271	13.73680027	13.04995398	0.686846313	1
AM71-S2-2011.02.18T11:00.26	2/18/2011 18:00	3/30/2011 23:17	40.22037037	WIN	0	2	179.1500264	1	0.5	0.945454545	10.85135135	15.16216217	-4.3108106	0
AM71-S2-2011.07.27T07:00.54	7/27/2011 14:00	8/31/2011 18:11	35.17377315	SUM	0	2	158.8357204	1	0	0.807407407	16.17567568	18.58108108	-2.4054056	1
AM72-S1-2011.02.14T11:00.24	2/14/2011 18:00	3/3/2011 21:21	17.13980324	WIN	1	4	73.07946539	1	0.75	0.931818182	6.216927455	8.991642958	-2.7747154	0
AM72-S1-2011.02.19T22:01.24	2/20/2011 5:01	3/22/2011 17:29	30.51931713	WIN	0	4	77.31784114	1	0.75	0.981818182	27.53733997	31.08890469	-3.551564783	1
AM72-S1-2011.03.04T11:00.48	3/4/2011 18:00	4/11/2011 17:22	37.97310185	WIN	1	41	4.150154024	1	0.56097561	0.986696231	19.96429934	17.76008743	2.204211829	1
AM72-S1-2011.03.11T22:00.41	3/12/2011 5:00	4/27/2011 20:23	46.64076389	WIN	0	2	5.542146792	1	1	1	17.81152205	22.01600285	-4.20448105	0
AM72-S1-2011.04.22T07:00.23	4/22/2011 14:00	5/16/2011 23:10	24.38219907	WIN	1	6	55.41694407	0.666666667	0.166666667	0.854096521	15.54907539	18.27406354	-2.72498814	0
AM72-S1-2011.04.26T07:00.23	4/26/2011 14:00	5/14/2011 17:19	18.13822917	WIN	1	17	52.38129891	0.176470588	0.588235294	0.944325609	29.71947954	29.7621538	-0.042674413	1
AM72-S1-2011.05.01T19:00.23	5/2/2011 2:00	6/3/2011 21:44	32.82233796	WIN	0	2	45.50665544	1	1	0.927272727	42.70128023	53.31792319	-10.6166405	0
AM72-S1-2011.05.17T19:00.48	5/18/2011 2:00	6/3/2011 18:49	16.70076389	WIN	0	2	51.12093775	1	0.5	0.945454545	66.81081081	60.32432433	6.486485	1
AM72-S1-2011.06.02T07:01.17	6/2/2011 14:01	7/18/2011 20:58	46.28957176	SUM	1	24	26.35921063	1	0.5	0.872401955	22.33579303	20.11563537	2.220157754	1
AM72-S1-2011.06.09T01:00.40	6/9/2011 8:00	7/18/2011 20:06	39.50436343	SUM	0	5	68.92541883	1	0.4	0.864983165	5.456899004	6.392887624	-0.93598878	0
AM72-S1-2011.07.07T01:00.48	7/7/2011 8:00	8/1/2011 23:09	25.6309375	SUM	0	2	1.842159076	1	1	0.851851852	15.39829303	17.86770982	-2.469417	0
AM72-S1-2011.07.18T15:00.23	7/18/2011 22:00	8/3/2011 22:45	16.03144676	SUM	0	2	47.21973387	1	0	0.88989899	21.12162163	29.12162162	-8.000002	0
AM72-S1-2011.08.07T15:00.50	8/7/2011 22:00	10/6/2011 19:02	59.87635417	SUM	1	17	40.8462644	1	0.411764706	0.879713524	21.32348757	21.30056062	0.022926821	1
AM72-S1-2011.08.22T22:00.23	8/23/2011 5:00	9/8/2011 20:42	16.65396991	SUM	1	39	82.06722487	1	0.641025641	0.909803241	22.82319364	26.11750009	-3.294306414	1
AM72-S1-2011.09.21T07:01.49	9/21/2011 14:01	10/10/2011 19:45	19.23896991	SUM	1	13	9.399504914	1	0.461538462	0.892900461	4.108928768	5.283017837	-1.174089039	1
AM72-S1-2011.09.24T22:00.23	9/25/2011 5:00	10/20/2011 17:28	25.51944444	SUM	0	3	2.56965381	1	1	0.945454545	3.657894737	5.236842107	-1.5789474	0
AM72-S1-2011.10.04T01:00.54	10/4/2011 8:00	11/30/2011 18:19	57.42936343	FAL	0	2	3.375774791	1	1	0.945454545	10.92816501	13.59388336	-2.6657185	0
AM72-S1-2011.10.25T22:00.54	10/26/2011 5:00	11/21/2011 18:19	26.55445602	FAL	1	77	18.78217336	0.922077922	0.454545455	0.79430799	17.63999372	18.36250947	-0.722515739	1
AM72-S1-2011.11.12T01:00.23	11/12/2011 8:00	12/14/2011 17:16	32.3862963	FAL	0	2	2.472187983	1	1	0.945454545	17.57503556	20.52347084	-2.94843525	0
AM72-S1-2011.11.16T19:00.23	11/17/2011 2:00	12/9/2011 19:35	22.73305556	FAL	0	2	1.681913273	1	1	1	10.79587483	14.03769559	-3.2418206	0
AM72-S1-2011.12.16T04:00.47	12/16/2011 11:00	1/31/2012 22:39	46.48505787	FAL	0	2	4.040171207	1	1	0.981818182	14.63157895	19.25	-4.61842115	0
AM72-S1-2011.12.20T01:00.23	12/20/2011 8:00	1/6/2012 19:49	17.49260417	FAL	0	2	22.43606607	1	1	0.945454545	0.586059745	1.03769559	-0.45163585	0
AM72-S1-2012.01.04T22:00.23	1/5/2012 5:00	3/28/2012 16:02	83.45972222	FAL	0	2	1.655621202	1	1	0.836363636	12.13157895	13.73506401	-1.60348495	0
AM72-S1-2012.01.07T04:00.30	1/7/2012 11:00	2/21/2012 18:56	45.33021991	FAL	0	2	3.074727854	1	1	0.862457912	19.4071835	18.44736842	0.959815	0
AM72-S1-2012.02.24T07:00.48	2/24/2012 14:00	3/11/2012 19:30	16.22869213	WIN	0	8	9.653525379	1	0.5	0.936237374	33.806899	28.7972973	5.009601166	1
AM72-S1-2012.03.17T22:00.41	3/18/2012 5:00	4/10/2012 19:35	23.60744213	WIN	0	2	50.34941045	1	0.5	0.844107744	16.27702703	19.05405406	-2.777027025	0
AM72-S1-2012.03.21T11:00.54	3/21/2012 14:00	4/10/2012 22:19	20.34662037	WIN	1	8	134.2488616	1	0.375	0.903787879	19.10464082	25.78760669	-6.682967	0
AM72-S1-2012.04.13T07:00.24	4/13/2012 14:00	5/10/2012 22:57	27.37306713	WIN	1	4	31.16277859	1	0.25	0.959090909	12.80405405	12.12162162	0.682432425	0
AM72-S1-2012.04.21T07:00.41	4/21/2012 14:00	5/21/2012 17:07	30.12943287	WIN	0	5	74.99958573	0.6	0.4	0.952592593	6.656756756	9.263726884	-2.60697008	0
AM74-D2-2011.03.16T07:01.18	3/16/2011 14:01	4/26/2011 20:18	41.2621412	WIN	0	2	221.0194881	1	0	0.927272727	12.58392603	17.21834993	-4.63442379	0
AM74-D2-2011.04.06T07:03.07	4/6/2011 14:03	5/5/2011 17:27	29.1421412	WIN	0	2	186.9387121	1	0	0.918181818	37.93421053	38.38157895	-0.4473685	0
AM74-D2-2011.06.16T11:02.54	6/16/2011 18:02	7/8/2011 20:32	22.10395833	SUM	0	2	117.9904676	1	0	0.783778966	16.306899	20.32788052	-4.0209817	0
AM74-S1-2011.03.11T19:01.13	3/12/2011 2:01	4/26/2011 18:25	45.68357639	WIN	0	3	89.32412967	1	0.333333333	0.938936535	24.35585586	30.628734	-6.272877667	0
AM74-S1-2011.03.13T01:01.42	3/13/2011 8:01	4/21/2011 23:08	39.62938657	WIN	0	4	74.14588114	1	0.25	0.931818182	31.03289474	33.95394737	-2.921052625	0
AM74-S1-2011.04.05T01:02.40	4/5/2011 8:02	5/4/2011 23:04	29.62648148	WIN	1	9	5.942843237	1	0.666666667	0.922777742	20.61490438	18.61340288	2.001501111	1
AM74-S1-2011.04.27T11:02.11	4/27/2011 18:02	5/13/2011 16:13	15.92460648	WIN	0	5	96.90288179	1	0.6	1	20.14807966	24.18036984	-4.0322902	0
AM74-S1-2011.05.04T15:00.55	5/4/2011 22:00	6/8/2011 17:29	34.81136574	WIN	1	2	15.54719335	1	0.5	0.863636364	11.07645804	16.13335705	-5.05689915	0
AM74-S1-2011.05.27T04:02.37	5/27/2011 11:02	6/24/2011 22:47	28.48975694	WIN	1	2	69.73639218	1	0.5	0.953516295	14.13963964	15.746997	-1.6073572	0
AM74-S1-2011.06.01T01:00.54	6/1/2011 8:00	7/6/2011 19:20	35.47209491	SUM	0	3	6.279616159	1	0.666666667	0.853647587	12.00644065	15.18842527	-3.181984533	0
AM74-S1-2011.06.19T01:01.54	6/19/2011 8:01	7/8/2011 22:39	19.60940972	SUM	0	3	62.04497386	1	0.666666667	0.737822671	18.92176387	23.5592698	-4.637506	0
AM74-S1-2011.07.06T01:01.39	7/6/2011 8:01	8/10/2011 1:06	34.7115162	SUM	0	5	66.88903386	1	0.4	0.759226225	21.47083926	22.35633001	-0.88549112	1
AM74-S1-2011.07.16T01:01.18	7/16/2011 8:01	8/11/2011 1:14	25.71715278	SUM	0	2	37.83503797	1	1	0.781818182	36.17354197	46.7972973	-10.6237575	1
AM74-S1-2011.08.04T01:01.42	8/4/2011 8:01	9/28/2011 20:31	55.52092593	SUM	0	2	62.82104401	1	1	0.844107744	49.42105263	62.03947369	-12.61842	0
AM74-S1-2011.08.12T19:00.56	8/13/2011 2:00	9/27/2011 21:23	45.80722222	SUM	1	2	19.49155593	0.5	0.5	0.890909091	29.39153628	33.42247511	-4.0309385	0
AM74-S1-2011.09.17T15:01.53	9/17/2011 22:01	11/1/2011 20:53	44.95267361	SUM	0	6	53.92850983	1	0.666666667	0.865937149	29.09945472	29.08914177	0.010313017	1
AM74-S1-2011.09.21T01:01.12	9/21/2011 8:01	10/20/2011 18:44	29.44701389	SUM	0	2	8.548853522	1	1	0.844107744	31.58108109	24.04054054	7.5405405	1
AM74-S1-2011.10.18T22:01.48	10/19/2011 5:01	11/14/2011 17:44	26.52998843	FAL	1	16	10.58870071	1	0.625	0.870203211	19.64700391	15.54378556	4.103218281	1
AM74-S1-2011.10.25T01:00.48	10/25/2011 8:00	11/14/2011 21:26	20.55971065	FAL	1	5	40.92324638	1	1	0.813872054	41.84153628	40.72119488	1.12034102	0
AM74-S1-2011.11.05T19:00.49	11/6/2011 2:00	1/6/2012 20:09	61.75578704	FAL	0	3	54.32624707	1	1	0.876742265	16.51327644	21.90184922	-5.3885727	0
AM74-S1-2011.11.26T19:02.15	11/27/2011 2:02	12/30/2011 19:42	33.73635417	FAL	1	6	14.55634405	1	1	0.857182941	36.97143196	33.12541489	3.846017667	1
AM74-S1-2011.12.11T22:00.56	12/12/2011 2:01	2/10/2012 22:34	60.85582176	FAL	1	18	31.29629266	1	0.666666667	0.808190164	15.43087166	15.1554998	0.275372034	1
AM74-S1-2011.12.16T19:01.42	12/17/2011 2:01	1/16/2012 19:11	30.71508102	FAL	0	4	9.230787193	1	1	0.756902357	28.83552632	28.41447368	0.421052723	1
AM74-S1-2012.01.05T04:01.42	1/5/2012 11:01	2/20/2012 18:18	46.3031713	FAL	0	2	69.6591046	1	1	0.927272727	9.669630155	13.13051209	-3.460882	0
AM74-S1-2012.01.10T07:01.11	1/10/2012 14:01	2/7/2012 19:25	28.2253588	FAL	1	10	38.90094209	0.8	0.9	0.853188489	24.22183499	24.53947368	-0.31763975	1
AM74-S1-2012.02.13T01:00.55	2/13/2012 8:00	2/14/2012 20:00	1.499363426	WIN	1	10	20.37062488	1	0.8	0.814006734	40.49018492	38.45625889	2.033927105	1
AM74-S1-2012.02.14T22:00.53	2/15/2012 5:00	3/5/2012 20:17	19.63637731	WIN	0	3	8.82533061	1	1	0.829292929	18.02347084	20.61190138	-2.588430333	1
AM74-S1-2012.03.03T01:00.54	3/3/2012 8:00	4/16/2012 21:13	44.55065972	WIN	0	2	3.144162917	1	1	0.88989899	46.83783784	36.33783784	10.4999975	1
AM74-S1-2012.03.04T01:01.24	3/4/2012 8:01	4/18/2012 20:54	45.53704861	WIN	0	6	51.03333528	1	0.5	0.85335218	42.61213846	37.81211475	4.8000252	1
AM74-S1-2012.04.06T22:00.48	4/7/2012 5:00	5/9/2012 21:12	32.67446759	WIN	1	40	13.30253636	0.55	0.575	0.893266594	14.24262091	11.20889047	3.033730384	1
AM74-S1-2012.04.17T22:00.46	4/18/2012 5:00	5/23/2012 18:48	35.57475694	WIN	1	19	35.48099713	0.473684211	1	0.856327664	30.98446507	26.0681665	4.916298787	1
AM74-S1-2012.05.12T23:23.01	5/13/2012 6:23	6/14/2012 18:00	32.4840162	WIN	0	7	8.975671391	0.714285714	0.428571429	0.480176323	26.4239508	20.17358067	6.250369071	1
AM74-S1-2012.05.14T01:00.59	5/14/2012 8:00	6/11/2012 21:38	28.56763889	WIN	1	11	38.3165861	0.272727273	0.363636364	0.765816055	16.49734902	14.26645545	2.230893482	0
AM76-D1-2012.03.30T07:00.44	3/30/2012 14:00	4/6/2012 19:04	7.210740741	WIN	0	2	36.56500313	0.5	0	0.963636364	1.52142857	2.410714285	-0.8892855	0
AM76-S1-2011.03.22T11:01.47	3/22/2011 18:01	4/7/2011 17:25	15.97493056	WIN	1	38	43.01249551	0.657894737	0.631578947	0.787021363	18.79675451	16.0331287	2.763625738	1
AM76-S1-2011.03.29T07:01.24	3/29/2011 14:01	4/7/2011 18:29	9.186516204	WIN	1	6	83.34422318	0.666666667	0.5	0.818946276	11.53212423	12.73814604	-1.206021717	0
AM76-S1-2011.04.11T04:00.54	4/11/2011 11:00	5/15/2011 16:47	34.24034722	WIN	0	5	48.0989725	1	0.4	0.797161357	9.163157892	10.55263158	-1.38947368	0
AM76-S1-2011.04.15T15:01.41	4/15/2011 22:01	5/18/2011 19:20	32.88792824	WIN	1	35	44.96278878	0.714285714	0.685714286	0.631313669	14.21969112	12.44822191	1.77146926	1
AM76-S1-2011.05.17T07:01.47	5/17/2011 14:01	6/3/2011 0:14	16.42564815	WIN	1	15	9.194542744	0.333333333	0.4	0.676718051	18.49821927	15.14521364	3.353006096	1
AM76-S1-2011.05.31T15:00.55	5/31/2011 22:00	7/25/2011 19:37	54.90037037	WIN	1	11	16.36771304	0.636363636	0.454545455	0.618977655	20.52771312	16.13802319	4.389689764	1
AM76-S1-2011.06.08T07:01.59	6/8/2011 14:01	7/21/2011 20:41	43.27717593	SUM	1	15	40.03119566	0.666666667	0.266666667	0.728257792	14.16254149	12.90512091	1.257420507	0
AM76-S1-2011.06.21T22:02.08	6/22/2011 5:02	7/19/2011 18:18	27.55299769	SUM	0	2	23.15623798	1	1	0.629845626	33.58108109	38.51351352	-4.9324325	0
AM76-S1-2011.07.06T04:01.18	7/6/2011 11:01	8/3/2011 19:24	28.34961806	SUM	0	3	1.515813647	1	1	0.644219978	36.91702229	29.93717402	6.979848667	1
AM76-S1-2011.07.14T22:00.46	7/15/2011 5:00	8/2/2011 19:13	18.59194444	SUM	1	9	44.33285995	0.777777778	0.555555556	0.616075113	26.65078236	22.97091829	3.679864141	1
AM76-S1-2011.08.06T22:01.49	8/7/2011 5:01	10/1/2011 0:19	54.80400463	SUM	0	6	14.02330729	0.833333333	0.5	0.715544332	30.50936463	25.70376956	4.80559575	1
AM76-S1-2011.08.10T01:01.48	8/10/2011 8:01	9/22/2011 20:47	43.53167824	SUM	0	2	4.20015293	1	1	0.8	14.08854908	14.80618777	-0.7176389	0
AM76-S1-2011.09.01T19:02.51	9/2/2011 2:02	10/5/2011 19:22	33.72174769	SUM	1	5	42.97819768	0.8	1	0.62427972	37.26685633	31.97411095	5.2927446	0
AM76-S1-2011.09.16T04:01.49	9/16/2011 11:01	10/6/2011 19:08	20.33795139	SUM	0	2	90.27632902	1	1	0.724747475	79.28378379	70.27027027	9.0135125	0
AM76-S1-2011.11.09T19:01.24	11/10/2011 2:01	12/20/2011 18:04	40.66885417	FAL	0	3	2.047468311	1	1	0.8	15.76695116	18.83688952	-3.069938257	0
AM76-S1-2011.11.21T19:02.53	11/22/2011 2:02	12/29/2011 17:52	37.65935185	FAL	0	2	3.415677769	1	1	0.708710407	22.43705548	24.58534851	-2.148293	0
AM76-S1-2011.12.19T15:01.48	12/19/2011 22:01	1/5/2012 17:58	16.83136574	FAL	1	17	113.4786025	0.588235294	0.647058824	0.540746067	31.44222241	25.34440632	6.097815835	1
AM76-S1-2011.12.24T07:00.54	12/24/2011 14:00	1/17/2012 22:17	24.34519676	FAL	0	2	38.91048301	1	0.5	0.563636364	24.20199147	28.44238976	-4.240398	0
AM76-S1-2012.01.15T07:01.15	1/15/2012 14:01	2/22/2012 19:34	38.23116898	WIN	1	41	7.639789757	0.756097561	0.707317073	0.913220408	18.24767712	12.5795393	5.668137974	1
AM76-S1-2012.01.27T07:00.44	1/27/2012 14:00	2/22/2012 18:00	26.16621528	WIN	0	3	4.860966561	0.666666667	0.333333333	0.945454545	0.320899473	0.302910053	0.017989413	0
AM76-S1-2012.02.01T15:00.51	2/1/2012 18:01	3/12/2012 20:08	40.08822917	WIN	1	10	127.921691	0.8	0.7	0.728013468	27.04595238	25.77460318	1.27134906	1
AM76-S1-2012.02.15T04:00.38	2/15/2012 11:00	3/8/2012 17:02	22.25107639	WIN	0	3	7.327059443	1	0.333333333	0.846115902	1.227777777	1.60899471	-0.38121684	0
AM76-S1-2012.03.26T11:01.10	3/26/2012 18:01	4/7/2012 17:16	11.96928241	WIN	1	10	26.86825398	0.6	0.4	0.938080808	3.613809523	4.23484127	-0.621031642	0
AM76-S1-2012.03.28T15:00.44	3/28/2012 22:00	4/7/2012 18:22	9.848668981	WIN	0	3	8.6422042	1	0.666666667	0.938936535	16.02539682	17.6531746	-1.627777777	0
AM76-S1-2012.03.31T19:11.53	4/1/2012 2:11	5/10/2012 21:33	39.80652778	WIN	1	23	13.84042022	0.782608696	0.608695652	0.937417655	24.9968254	18.75883368	6.237991356	1
AM76-S1-2012.04.16T22:00.45	4/17/2012 5:00	4/17/2012 19:00	0.5828125	WIN	1	11	68.82242918	0.909090909	0.636363636	0.981818182	24.92741703	22.56803752	2.359379492	1
AM76-S1-2012.05.01T01:00.45	5/1/2012 8:00	6/20/2012 19:53	50.49483796	WIN	0	5	41.98904063	0.4	0.4	0.896389732	26.54460317	20.68539683	5.85920612	1
AM76-S1-2012.05.11T15:01.08	5/11/2012 22:01	6/22/2012 22:13	42.00891204	WIN	1	20	25.24040779	0.7	0.55	0.908718633	19.05246032	17.22376984	1.828690413	1
AM76-S1-2012.06.18T19:01.33	6/19/2012 2:01	7/17/2012 19:04	28.71009259	SUM	0	2	43.80330979	1	0.5	0.807407407	40.89603175	34.92103175	5.975	0
AM76-S1-2012.06.19T19:01.15	6/20/2012 2:01	7/22/2012 20:45	32.78054398	SUM	0	3	51.8023868	1	0.666666667	0.788842301	26.14021164	23.21058201	2.929629667	0
AM76-S1-2012.07.10T01:00.47	7/10/2012 8:00	8/21/2012 19:49	42.49204861	SUM	0	2	76.18265417	1	1	0.816498316	31.53611111	36.79920635	-5.26309515	0
AM76-S1-2012.07.25T11:01.03	7/25/2012 18:01	7/26/2012 18:00	0.999270833	SUM	1	9	18.44516145	0.777777778	0.333333333	0.915001871	14.03068783	14.52037037	-0.489682422	0
AM76-S1-2012.08.12T04:01.14	8/12/2012 11:01	9/19/2012 22:21	38.47217593	SUM	0	7	12.37312799	0.714285714	0.571428571	0.94011544	16.75929705	11.98129252	4.778004376	1
AM76-S1-2012.08.17T11:00.43	8/17/2012 18:00	9/6/2012 17:41	19.9869213	SUM	1	5	84.63709824	0.4	0.2	0.872390572	15.75428572	14.33142857	1.422857066	0
AM76-S1-2012.09.20T22:01.09	9/21/2012 5:01	10/11/2012 19:46	20.6149537	SUM	0	3	88.8161648	1	1	0.884175084	59.06402116	55.24259259	3.821428333	1
AM76-S1-2012.09.29T01:01.34	9/29/2012 8:01	10/9/2012 17:25	10.39167824	SUM	0	2	3.636988419	1	1	0.8	27.86547619	23.20238095	4.66309515	0
AM76-S1-2012.10.10T19:00.44	10/11/2012 2:00	11/14/2012 21:41	34.82020833	FAL	0	4	71.05345964	0.75	1	0.963636364	24.78650794	14.82301588	9.963493215	0
AM76-S1-2012.10.29T04:00.43	10/29/2012 11:00	11/19/2012 17:49	21.28366898	FAL	0	3	55.71927732	0.666666667	0.333333333	0.818181818	12.72407407	15.5021164	-2.77804229	0
AM76-S1-2012.11.11T01:00.52	11/11/2012 8:00	11/13/2012 20:00	2.499398148	FAL	1	23	7.359901381	0.869565217	0.652173913	0.930332309	20.47784679	18.03785369	2.439992971	1
AM76-S1-2012.11.30T01:00.43	11/30/2012 8:00	12/11/2012 22:13	11.59216435	FAL	1	4	68.99519708	1	0.25	0.995454545	21.81924603	23.0311508	-1.21190485	0
AM76-S2-2011.07.28T07:01.18	7/28/2011 14:01	8/3/2011 21:25	6.308472222	SUM	0	2	126.3980629	1	0	0.636363636	44	44.67105263	-0.6710525	0
AM76-S2-2011.09.17T07:01.54	9/17/2011 14:01	10/11/2011 19:28	24.22711806	SUM	0	2	146.0069937	0.5	0	0.705337691	18.25924609	20.00675676	-1.74751075	0
AM76-S2-2011.10.14T07:01.07	10/14/2011 14:01	11/30/2011 22:04	47.3358912	FAL	0	2	148.1211255	1	0	0.410130719	38.41500711	42.35739687	-3.94239	0
AM84-D2-2011.05.13T01:00.44	5/13/2011 8:00	6/23/2011 17:40	41.40270833	WIN	0	2	119.8435974	1	0.5	0.754310345	34.32432433	43.12162162	-8.797297	0
AM84-D2-2011.06.23T07:01.53	6/23/2011 14:01	7/14/2011 17:57	21.16327546	SUM	0	2	174.513129	1	0	0.770538721	41.46194879	44.74253201	-3.280583	1
AM84-D2-2011.08.04T04:00.53	8/4/2011 11:00	9/7/2011 18:19	34.30429398	SUM	0	2	248.8865233	1	0.5	0.827272727	25.73684211	34.55263158	-8.81579105	0
AM84-S1-2011.04.23T11:02.10	4/23/2011 18:02	5/6/2011 18:48	13.03189815	WIN	0	3	48.8843282	1	0.333333333	0.681189251	47.27216691	56.68421052	-9.412045	0
AM84-S1-2011.04.27T01:01.53	4/27/2011 8:01	5/6/2011 17:22	9.389375	WIN	0	4	43.71257971	1	0.5	0.82921971	40.21746088	40.1609175	0.05654355	1
AM84-S1-2011.05.08T22:01.18	5/9/2011 5:01	6/16/2011 20:34	38.64770833	WIN	1	3	37.97872172	1	0.333333333	0.789525112	26.81531532	30.35135135	-3.536035933	0
AM84-S1-2011.05.15T11:02.59	5/15/2011 18:02	6/16/2011 19:05	32.0434838	WIN	1	4	54.84672227	1	0	0.932653986	13.65131579	15.125	-1.47368423	1
AM84-S1-2011.06.06T01:00.53	6/6/2011 8:00	7/8/2011 22:50	32.61780093	SUM	1	4	100.9177048	1	0.5	0.922390572	25.24946657	26.90647226	-1.6570057	0
AM84-S1-2011.06.18T22:00.44	6/19/2011 5:00	7/14/2011 20:53	25.66134259	SUM	0	6	24.7486168	1	0.666666667	0.803926012	37.78449502	37.4583926	0.326102167	1
AM84-S1-2011.07.07T19:01.51	7/8/2011 2:01	8/22/2011 20:34	45.77277778	SUM	0	6	94.37256792	0.833333333	0.5	0.92704826	19.85692271	19.51363205	0.34329065	1
AM84-S1-2011.07.14T15:01.18	7/14/2011 22:01	8/21/2011 21:43	37.98777778	SUM	0	4	55.27598504	1	0.5	0.852755543	33.21177098	32.7651138	0.446657225	1
AM84-S1-2011.08.02T11:01.41	8/2/2011 18:01	9/7/2011 19:34	36.0644213	SUM	0	2	0.804837551	1	0	0.853198653	23.84210526	28.61842106	-4.77631555	0
AM84-S1-2011.08.27T11:01.23	8/27/2011 18:01	9/27/2011 20:13	31.09195602	SUM	0	4	96.31702785	0.75	0.25	0.89503367	14.13157895	15.48026316	-1.348684175	0
AM84-S1-2011.09.12T04:01.21	9/12/2011 11:01	10/18/2011 14:59	36.16570602	SUM	1	13	52.51955934	0.923076923	0.538461538	0.871147371	21.83975271	21.75309115	0.086661683	1
AM84-S1-2011.09.23T11:02.35	9/23/2011 18:02	10/17/2011 15:04	23.87638889	SUM	1	3	63.0334949	1	0.333333333	0.812121212	38.09269796	42.67946894	-4.5867726	0
AM84-S1-2011.10.04T22:01.12	10/5/2011 5:01	11/15/2011 18:14	41.55061343	FAL	1	22	45.56580458	1	0.5	0.881619345	24.643573	24.52360016	0.119972549	1
AM84-S1-2011.10.06T01:01.53	10/6/2011 8:01	11/29/2011 23:18	54.63648148	FAL	1	4	61.30951643	1	1	0.881818182	31.61213845	32.41150032	-0.7993619	0
AM84-S1-2011.11.07T19:01.22	11/8/2011 2:01	1/5/2012 20:45	58.7803588	FAL	0	7	28.67932606	1	0.714285714	0.859403559	42.59723633	37.91302581	4.684210157	1
AM84-S1-2011.11.12T04:01.07	11/12/2011 11:01	1/5/2012 19:06	54.33729167	FAL	0	2	3.682939346	1	0.5	0.844107744	29.42674253	36.62268848	-7.195945	0
AM84-S1-2011.12.02T01:02.00	12/2/2011 8:02	1/24/2012 20:16	53.50982639	FAL	1	4	53.19229959	0.75	1	0.853198653	4.753556188	4.869843528	-0.11628733	0
AM84-S1-2011.12.29T04:01.48	12/29/2011 11:01	1/24/2012 16:59	26.24849537	FAL	1	13	29.67166597	0.923076923	0.769230769	0.879072779	25.88237225	24.31256155	1.569810858	1
AM84-S1-2012.01.10T19:00.56	1/11/2012 2:00	2/21/2012 22:58	41.87363426	FAL	1	2	62.87954629	1	1	0.926430976	73.51351352	91.2972973	-17.783785	0
AM84-S1-2012.01.21T15:02.47	1/21/2012 22:02	2/21/2012 21:11	30.96440972	WIN	0	2	10.06160818	1	0.5	0.945454545	0.72368421	0.31578947	0.40789475	0
AM84-S1-2012.02.04T01:00.53	2/4/2012 8:00	3/14/2012 18:18	39.42862269	WIN	1	6	22.09500418	1	0.333333333	0.581144781	21.63311996	20.97344713	0.65967285	0
AM84-S1-2012.02.28T19:02.11	2/29/2012 2:02	4/24/2012 18:02	55.66711806	WIN	1	23	12.71739599	1	0.47826087	0.881247255	23.32750428	20.54186166	2.785642792	1
AM84-S1-2012.03.21T11:02.31	3/21/2012 18:02	4/2/2012 22:17	12.17699074	WIN	0	4	91.22587969	1	0.5	0.562793289	10.15131579	9.84868421	0.302631525	0
AM84-S1-2012.03.27T07:00.50	3/27/2012 14:00	4/2/2012 20:46	6.282048611	WIN	1	24	39.6739239	0.958333333	0.625	0.736219728	28.83342224	25.4557551	3.377667154	1
AM84-S1-2012.04.21T04:00.44	4/21/2012 11:00	5/4/2012 21:59	13.45721065	WIN	0	2	16.81936888	1	0.5	0.927272727	6.092105265	6.618421055	-0.52631575	0
AM84-S1-2012.04.22T11:01.54	4/22/2012 18:01	5/4/2012 19:37	12.06667824	WIN	0	3	62.51551564	1	0.333333333	0.927272727	9.675912757	11.37387387	-1.6979612	0
