# Supplementary material for: Improvements on GPS Location Cluster Analysis for the Prediction of Large Carnivore Feeding Activities: Ground-Truth Detection Probability and Inclusion of Activity Sensor Measures
Source: PLoS One. 2015 Sep 23;10(9):e0138915. doi: 10.1371/journal.pone.0138915 (PMC4580633; doi:10.1371/journal.pone.0138915)
Supplement: S2 Dataset — This dataset is a table of the unique clusters (visited and non-visited combined) of GPS locations created the cougars. This is required for deriving the predicted feeding event counts. Field names are intuitive to the variable names used in the manuscript. (CSV) [file pone.0138915.s002.csv]

UniqueClusterID	ClusterStartDateTime_GMT	SEAS3	TIMEBIN24	POSCOUNT	CENTER	FIELDPROP	NIGHTPROP	FIXRATE	ACCX	ACCY	ACCXYDIFF
AM13-D1-2009.12.28T11:00.54	12/28/2009 18:00	FAL	0	2	5.251949783	1	0	0.823988735	9.19452347	11.74928876	-2.5547652
AM13-S1-2009.12.28T19:01.54	12/29/2009 2:01	FAL	0	2	59.2150385	1	1	0.825396825	39.73684211	55.38157895	-15.644735
AM13-S1-2009.12.29T15:00.47	12/29/2009 22:00	FAL	1	2	47.93774478	1	0.5	0.839989759	49.6401138	67.83890469	-18.198789
AM13-S1-2009.12.29T22:03.11	12/30/2009 5:03	FAL	1	6	119.0001786	1	0.666666667	0.832039261	24.15394342	32.76384279	-8.6098985
AM13-D1-2009.12.30T11:00.54	12/30/2009 18:00	FAL	0	2	1.73379658	1	0	0.813492063	16.37837838	21.48648649	-5.108106485
AM13-D1-2010.01.02T11:01.59	1/2/2010 18:01	FAL	0	2	60.73627549	0.5	0	0.848054275	10.75	10.7631579	-0.0131579
AM13-S1-2010.01.02T19:01.23	1/3/2010 2:01	FAL	0	2	42.55886207	1	1	0.853648863	17.38157895	25.35526315	-7.973684
AM13-S1-2010.01.03T11:02.17	1/3/2010 18:02	FAL	0	2	37.17265258	1	0.5	0.857142857	24.98079659	34.29907539	-9.318279
AM13-S1-2010.01.04T07:01.52	1/4/2010 14:01	FAL	0	5	81.16311274	1	0.6	0.873015873	21.98421053	30.92631579	-8.9421049
AM13-D1-2010.01.05T11:02.55	1/5/2010 18:02	FAL	0	2	39.45863096	1	0	0.873015873	1.94096728	2.81899004	-0.87802285
AM13-S1-2010.01.06T04:00.49	1/6/2010 11:00	FAL	0	2	93.18157985	1	1	0.904761905	37.34210527	50.75	-13.407895
AM13-D1-2010.01.07T11:02.49	1/7/2010 18:02	FAL	0	2	65.15250626	1	0	0.8640553	5.77418208	5.079658605	0.6945234
AM13-S1-2010.01.08T07:00.54	1/8/2010 14:00	FAL	0	2	1.412775178	1	0.5	0.903993856	9.902560455	12.00853485	-2.10597435
AM13-S1-2010.01.09T07:00.53	1/9/2010 14:00	FAL	0	3	7.166738775	1	0.333333333	0.883000512	13.38738739	17.63063063	-4.243242167
AM13-S1-2010.01.10T01:00.54	1/10/2010 8:00	FAL	1	46	15.01267818	1	0.717391304	0.880001671	26.75066228	23.9308562	2.819805904
AF34-S1-2010.01.11T15:01.24	1/11/2010 22:01	FAL	0	3	39.07173507	1	0.666666667	0.925584571	11.104789	13.72238027	-2.617591167
AF34-S1-2010.01.12T01:00.55	1/12/2010 8:00	FAL	0	3	41.4014634	1	1	0.941022499	8.800616407	11.01232812	-2.2117117
AF34-S1-2010.01.12T19:01.53	1/13/2010 2:01	FAL	0	2	29.59099513	1	1	0.968253968	24.64687056	33.43207682	-8.7852085
AF34-S1-2010.01.13T15:00.49	1/13/2010 22:00	FAL	0	3	28.78814022	1	0.666666667	0.984126984	1.546704597	1.600284493	-0.053579893
AF34-S1-2010.01.14T04:00.41	1/14/2010 11:00	FAL	1	7	47.54367352	1	1	0.977287689	40.48008535	39.54856737	0.931518
AF34-D1-2010.01.14T11:01.41	1/14/2010 18:01	FAL	0	2	17.74233329	1	0	0.984126984	7.947368425	6.960526315	0.98684225
AF34-D1-2010.01.15T11:02.53	1/15/2010 18:02	WIN	0	2	17.58100866	1	0	0.968253968	23.84210526	32.07894737	-8.2368395
AM13-S1-2010.01.15T22:03.07	1/16/2010 5:03	WIN	1	3	50.35148457	0.333333333	0.333333333	0.876455026	12.06578947	15.07846004	-3.0126705
AF34-D1-2010.01.16T11:00.43	1/16/2010 18:00	WIN	0	2	6.149090477	1	0	0.968253968	1.08108108	0.91891892	0.162162175
AM13-D1-2010.01.16T11:01.42	1/16/2010 18:01	WIN	0	2	8.904670077	1	0	0.904761905	8.539473685	9.52631579	-0.98684195
AF34-S1-2010.01.16T19:01.23	1/17/2010 2:01	WIN	0	2	46.2069965	1	1	0.960061444	15.67816501	20.9089616	-5.230797
AM13-S1-2010.01.16T22:01.53	1/17/2010 5:01	WIN	0	2	54.95013456	1	1	0.904761905	77.75711238	83.93314367	-6.176031
AM13-S1-2010.01.17T01:01.12	1/17/2010 8:01	WIN	0	2	7.722489994	1	1	0.904761905	7.67460882	8.67247511	-0.9978664
AF34-S1-2010.01.17T01:01.24	1/17/2010 8:01	WIN	0	3	69.44850996	1	1	0.952380952	13.85704125	16.94238976	-3.0853486
AM13-D1-2010.01.17T11:01.53	1/17/2010 18:01	WIN	0	2	15.2419008	1	0	0.919354839	0.184210525	0.394736845	-0.2105263
AF34-S1-2010.01.19T07:02.23	1/19/2010 14:02	WIN	1	23	33.52363494	1	0.782608696	0.947516641	33.93725648	32.26365267	1.673603957
AM13-D1-2010.01.20T11:01.07	1/20/2010 18:01	WIN	0	2	5.481554154	1	0	0.873015873	0.38584637	0.27631579	0.10953055
AM13-D1-2010.01.21T11:00.54	1/21/2010 18:00	WIN	0	2	7.17075777	1	0	0.880056324	8.27027027	9.45945946	-1.189189
AF34-D1-2010.01.21T11:00.53	1/21/2010 18:00	WIN	1	4	54.93631922	1	0	0.952380952	11.26475818	12.8277027	-1.562944668
AM13-S1-2010.01.21T19:01.54	1/22/2010 2:01	WIN	1	16	32.39965238	1	0.625	0.87984831	24.38131223	24.27500691	0.106305331
AF54-D1-2010.01.23T11:01.54	1/23/2010 18:01	WIN	0	2	25.85768353	1	0	1	12.75	12.85526315	-0.10526315
AF34-S1-2010.01.23T22:00.54	1/24/2010 5:00	WIN	0	3	3.38473452	1	1	0.968083291	23.5775249	22.82977714	0.7477479
AF54-S1-2010.01.24T07:02.19	1/24/2010 14:02	WIN	0	7	46.62169971	1	0.857142857	0.987012987	27.65677708	23.44838447	4.208391971
AF54-D1-2010.01.24T11:01.24	1/24/2010 18:01	WIN	0	2	53.23582325	1	0	0.990909091	22.03947369	22.34210527	-0.3026315
AM13-D1-2010.01.25T11:00.54	1/25/2010 18:00	WIN	0	2	4.7483076	1	0	0.888888889	0.5	0.58108108	-0.0810811
AF34-D1-2010.01.25T11:01.53	1/25/2010 18:01	WIN	0	2	12.69688941	1	0	0.976062468	15.39260313	16.70412518	-1.31152221
AF54-S1-2010.01.25T15:02.24	1/25/2010 22:02	WIN	0	2	63.92929845	1	0.5	0.981818182	5.842105265	6.52631579	-0.68421055
AF34-S1-2010.01.25T19:01.17	1/26/2010 2:01	WIN	0	2	6.23852568	1	1	0.984126984	8.04907539	10.61201991	-2.56294465
AM13-S1-2010.01.25T19:01.41	1/26/2010 2:01	WIN	1	11	19.79669795	1	1	0.916001825	30.00963404	27.42144058	2.588194064
AF54-S1-2010.01.26T01:00.53	1/26/2010 8:00	WIN	1	5	60.8934537	1	1	0.981818182	27.53726885	30.98492176	-3.4476536
AM13-S1-2010.01.26T07:00.55	1/26/2010 14:00	WIN	0	3	63.35520708	1	0.333333333	0.898958867	13.42460882	17.69511617	-4.2705074
AF34-D1-2010.01.26T11:01.17	1/26/2010 18:01	WIN	0	2	91.01175352	1	0	0.984126984	14.54694168	14.88015647	-0.3332145
AF54-S1-2010.01.26T19:00.55	1/27/2010 2:00	WIN	1	12	51.77551691	1	0.833333333	0.981818182	40.11972499	38.96704599	1.152679073
AF34-S1-2010.01.26T22:00.54	1/27/2010 5:00	WIN	1	25	18.98305451	0.96	0.84	0.997460317	26.09024182	24.9658037	1.124438156
AF34-S1-2010.01.27T07:00.55	1/27/2010 14:00	WIN	1	6	72.1382631	1	0.333333333	0.994708995	19.12162162	20.16642959	-1.044808112
AM13-D1-2010.01.27T11:01.42	1/27/2010 18:01	WIN	0	2	0.580816049	1	0	0.93531746	11.87731153	14.84743955	-2.97012815
AM13-S1-2010.01.28T19:02.08	1/29/2010 2:02	WIN	1	21	26.12223926	1	0.714285714	0.955219517	34.20754589	28.43273725	5.77480849
AF19-D1-2010.01.29T11:01.12	1/29/2010 18:01	WIN	0	2	97.67522817	1	0	0.857142857	10.65896159	11.16429588	-0.5053341
AF19-S1-2010.01.29T22:01.11	1/30/2010 5:01	WIN	0	4	86.93456408	1	0.75	0.857142857	10.56987909	11.28236131	-0.712482148
AF54-S1-2010.01.29T22:01.26	1/30/2010 5:01	WIN	0	4	82.62638017	1	0.5	0.981818182	26.63655761	32.42283072	-5.786273525
AF54-S1-2010.01.30T19:00.55	1/31/2010 2:00	WIN	1	3	77.58535497	1	0.666666667	0.993939394	62.3826458	57.88904694	4.493597467
AF54-S1-2010.01.30T22:00.53	1/31/2010 5:00	WIN	1	4	48.76463598	1	1	0.986363636	28.33854908	29.98204125	-1.643493223
AF54-S1-2010.01.31T07:02.51	1/31/2010 14:02	WIN	0	3	8.034628627	1	1	0.987878788	28.62920816	29.2209578	-0.591749733
AF34-D1-2010.01.31T11:01.12	1/31/2010 18:01	WIN	0	2	5.189741067	1	0	1	6.8655761	7.181721195	-0.316145
AF54-D1-2010.01.31T11:01.24	1/31/2010 18:01	WIN	1	5	89.81191183	1	0	0.988881119	18.03669986	21.5832148	-3.546515366
AF19-S1-2010.02.01T19:00.50	2/2/2010 2:00	WIN	0	3	59.48273096	1	1	0.89307049	17.38572783	17.56164059	-0.17591275
AF34-S1-2010.02.01T22:00.25	2/2/2010 5:00	WIN	0	2	44.15950826	1	1	1	11.53947368	15.63157894	-4.0921052
AF19-S1-2010.02.02T07:01.50	2/2/2010 14:01	WIN	0	2	58.05277247	1	0.5	0.950409836	26.73684211	28.61842105	-1.8815791
AF34-D1-2010.02.02T11:00.56	2/2/2010 18:00	WIN	0	2	48.93279015	1	0	1	18.7027027	20.16216216	-1.4594592
AM13-D1-2010.02.02T11:02.45	2/2/2010 18:02	WIN	0	2	16.82028293	0.5	0	0.888888889	1.23826458	1.35953058	-0.121265995
AF19-S1-2010.02.02T19:00.50	2/3/2010 2:00	WIN	0	2	15.29469158	1	1	0.952380952	7.04409673	9.91536273	-2.871266
AM13-S1-2010.02.02T22:01.52	2/3/2010 5:01	WIN	0	4	68.6881332	1	1	0.888888889	28.93261024	23.96568279	4.96692635
AF34-S1-2010.02.03T01:00.53	2/3/2010 8:00	WIN	0	2	22.90332332	1	1	1	39.11486487	48.93492176	-9.820057
AF19-S1-2010.02.03T01:01.23	2/3/2010 8:01	WIN	0	3	6.380287675	1	1	0.950810858	15.93835941	16.50995733	-0.571598043
AF34-D1-2010.02.03T11:01.42	2/3/2010 18:01	WIN	0	2	33.30669721	1	0	1	7.72368421	6.381578945	1.342105
AF34-S1-2010.02.03T19:01.28	2/4/2010 2:01	WIN	0	2	82.71447056	1	1	1	24.31578947	30.59210526	-6.2763155
AM13-S1-2010.02.03T22:01.53	2/4/2010 5:01	WIN	0	2	7.00177668	1	1	0.880333139	8.891891895	12.37837838	-3.4864863
AF54-S1-2010.02.04T04:01.50	2/4/2010 11:01	WIN	1	18	27.65240199	1	0.722222222	0.936231991	22.6775306	21.86889082	0.808639983
AF19-S1-2010.02.04T11:00.54	2/4/2010 18:00	WIN	1	21	13.9680505	1	0.714285714	0.84615398	26.5712931	21.83394297	4.737350133
AM13-S1-2010.02.04T11:02.59	2/4/2010 18:02	WIN	1	7	17.97363057	0.857142857	0.571428571	0.774313283	3.960170699	5.25096525	-1.290794529
AF34-S1-2010.02.05T01:00.47	2/5/2010 8:00	WIN	0	2	54.94206887	1	1	0.952380952	26.71621621	34.47297297	-7.756757
AF34-D1-2010.02.05T11:00.54	2/5/2010 18:00	WIN	0	2	74.25062752	1	0	0.967997952	15.67567568	17.86486487	-2.1891893
AF52-S2-2010.02.06T07:01.42	2/6/2010 14:01	WIN	0	2	130.9802278	1	1	0.504098361	87.59210527	95.39473684	-7.802632
AM13-D1-2010.02.06T11:00.55	2/6/2010 18:00	WIN	0	2	2.341679155	1	0	0.746031746	0.216216215	0.364864865	-0.14864864
AF34-S1-2010.02.06T19:00.53	2/7/2010 2:00	WIN	0	2	5.667016826	1	1	0.936507937	21.41998578	25.70376956	-4.283784
AF52-S1-2010.02.06T22:01.11	2/7/2010 5:01	WIN	0	2	18.80365226	1	1	0.511904762	66.93421052	54.53947368	12.394735
AF54-S1-2010.02.06T22:02.12	2/7/2010 5:02	WIN	1	3	58.39751533	1	1	0.889208648	47.63703177	64.09554291	-16.45850893
AF52-S1-2010.02.07T01:01.30	2/7/2010 8:01	WIN	0	2	14.25534264	1	1	0.496321449	35.67105263	45.05263158	-9.3815805
AM13-S1-2010.02.07T07:01.17	2/7/2010 14:01	WIN	0	3	80.82791987	1	0.333333333	0.746031746	15.90422001	18.47344713	-2.569227033
AF54-S1-2010.02.07T07:01.26	2/7/2010 14:01	WIN	1	3	113.9354957	1	1	0.89023569	54.21052632	72.69298246	-18.48245667
AF19-S1-2010.02.08T01:00.56	2/8/2010 8:00	WIN	0	2	5.783539053	1	1	0.80952381	33.87908961	33.49644381	0.38264579
AF52-S1-2010.02.08T01:02.48	2/8/2010 8:02	WIN	0	2	61.94284641	1	1	0.544685352	12.54018492	11.82681366	0.7133711
AF19-S1-2010.02.08T07:00.56	2/8/2010 14:00	WIN	1	3	81.51402449	1	0.333333333	0.767195767	18.28141299	20.6332385	-2.351825433
AF52-S1-2010.02.08T22:00.53	2/9/2010 5:00	WIN	1	12	67.87928848	1	1	0.525443041	38.74318397	36.93747037	1.805714098
AF54-S1-2010.02.09T04:00.43	2/9/2010 11:00	WIN	1	15	24.27457172	1	0.4	0.850778372	22.96695116	21.80341394	1.1635369
AF19-S1-2010.02.09T04:02.21	2/9/2010 11:02	WIN	1	7	15.19284179	1	1	0.770410333	13.97693558	17.33133509	-3.354399371
AF19-S1-2010.02.09T07:01.11	2/9/2010 14:01	WIN	1	3	106.3033161	1	0.333333333	0.776583035	18.81981982	21.84684685	-3.027027
AF54-D1-2010.02.09T07:02.27	2/9/2010 14:02	WIN	0	2	10.69131183	0	0	0.890909091	16.63157895	20.55263158	-3.9210525
AF34-S1-2010.02.09T15:00.47	2/9/2010 22:00	WIN	1	37	22.85522303	0.972972973	0.621621622	0.912703517	29.10982747	24.46965173	4.640175858
AF54-S1-2010.02.10T04:00.48	2/10/2010 11:00	WIN	1	2	71.39229402	1	1	0.868449198	82.79516358	101.6891892	-18.89403
AM13-D1-2010.02.11T07:02.38	2/11/2010 14:02	WIN	1	8	96.49961348	1	0	0.872104343	19.19567923	24.13646871	-4.940789789
AF52-D1-2010.02.11T11:00.43	2/11/2010 18:00	WIN	0	2	3.184798668	1	0	0.533333333	1.12411095	0.79302987	0.3310811
AM13-S1-2010.02.11T19:01.39	2/12/2010 2:01	WIN	1	9	26.05732332	0.888888889	1	0.866050809	40.10368263	35.82140035	4.282282991
AF52-S1-2010.02.11T22:00.41	2/12/2010 5:00	WIN	0	2	0.824056809	1	1	0.483602151	4.447368425	5.35526316	-0.9078949
AM14-S1-2010.02.12T00:02.00	2/12/2010 7:02	WIN	1	39	24.9263251	0.461538462	0.717948718	0.769120131	0	0	0
AF52-D1-2010.02.12T07:00.55	2/12/2010 14:00	WIN	0	3	70.05653623	1	0	0.500086738	23.90967283	25.89094358	-1.981270667
AF19-S1-2010.02.12T15:01.17	2/12/2010 22:01	WIN	1	26	34.66818259	0.961538462	0.653846154	0.837374859	35.60928439	29.36338768	6.245896644
AF54-D1-2010.02.13T07:00.48	2/13/2010 14:00	WIN	1	3	57.60525514	1	0	0.817171717	15.18018018	19.99099099	-4.8108108
AF52-D1-2010.02.13T11:03.09	2/13/2010 18:03	WIN	0	2	15.82969536	1	0	0.487549519	6.35170697	5.092105265	1.25960185
AF54-S1-2010.02.13T19:01.42	2/14/2010 2:01	WIN	1	10	6.689296484	1	0.7	0.808417508	29.40967283	26.11785206	3.29182065
AF52-S1-2010.02.13T22:01.26	2/14/2010 5:01	WIN	1	14	59.8755259	1	0.785714286	0.555998501	24.17857143	19.09037797	5.088193443
AM13-S1-2010.02.14T01:00.47	2/14/2010 8:00	WIN	1	20	16.43523393	1	0.4	0.899126606	20.91081081	20.44036273	0.47044809
AM13-S1-2010.02.14T19:01.43	2/15/2010 2:01	WIN	0	2	1.561032654	1	1	0.920634921	44.9032717	40.66927454	4.2339974
AM06-S1-2010.02.14T22:00.00	2/15/2010 5:00	WIN	0	2	7.061792304	0	1	0.764092664	31.36379801	28.28662873	3.07716945
AF52-D1-2010.02.15T07:01.18	2/15/2010 14:01	WIN	1	3	34.3952615	1	0	0.613253409	23.21669037	24.03010905	-0.813418767
AF34-S1-2010.02.15T11:02.29	2/15/2010 18:02	WIN	0	5	49.6057634	1	0.4	0.958525346	12.82823613	14.15127233	-1.32303622
AF54-S2-2010.02.15T19:01.26	2/16/2010 2:01	WIN	0	2	137.1002019	1	0.5	0.789057239	35.064367	42.8844239	-7.8200565
AF19-S1-2010.02.15T22:01.20	2/16/2010 5:01	WIN	1	4	62.76040487	1	0.5	0.831450094	6.489509248	7.00622333	-0.516714125
AF34-S1-2010.02.16T01:01.24	2/16/2010 8:01	WIN	0	2	90.73500168	1	0.5	0.968253968	22.58036985	26.53769559	-3.957326
AF54-D1-2010.02.16T11:01.23	2/16/2010 18:01	WIN	1	3	46.01790314	1	0	0.771554116	12.82788051	15.88051209	-3.0526316
AF54-S1-2010.02.16T15:01.55	2/16/2010 22:01	WIN	1	7	60.02914025	1	0.714285714	0.769049888	33.79140419	32.63584637	1.155557714
AF34-S1-2010.02.16T19:01.18	2/17/2010 2:01	WIN	0	2	7.103661158	1	1	0.943650794	8.31578947	10.88157894	-2.5657896
AF52-S1-2010.02.16T19:01.39	2/17/2010 2:01	WIN	1	2	45.73269914	1	1	0.652983032	73.07894737	72.76315789	0.3157895
AF52-S1-2010.02.17T04:01.24	2/17/2010 11:01	WIN	1	2	78.90445607	1	1	0.612903226	29.95945946	32.74324324	-2.783784
AF52-D1-2010.02.17T07:00.43	2/17/2010 14:00	WIN	0	2	6.499469733	1	0	0.642252776	19.40540541	22.45945946	-3.05405385
AF19-S1-2010.02.17T07:01.52	2/17/2010 14:01	WIN	1	8	98.41601007	1	0.5	0.712781618	32.53076102	31.61797653	0.912784494
AF52-S1-2010.02.17T15:00.56	2/17/2010 22:00	WIN	0	2	14.55209903	1	0.5	0.617857143	10.78911807	12.68847795	-1.8993597
AF52-S1-2010.02.18T01:00.44	2/18/2010 8:00	WIN	0	2	60.28278343	1	1	0.59203789	51.95768136	65.48221906	-13.5245355
AF54-S1-2010.02.18T01:01.24	2/18/2010 8:01	WIN	0	2	8.875585894	1	1	0.752356902	9.736842105	12.27631579	-2.5394739
AF34-S1-2010.02.18T01:02.36	2/18/2010 8:02	WIN	1	16	14.56716464	1	0.625	0.890879196	29.465016	27.277516	2.187500288
AM13-D1-2010.02.18T11:00.53	2/18/2010 18:00	WIN	0	2	47.94015654	1	0	0.800051203	22.48470839	31.97759602	-9.4928895
AF52-D1-2010.02.18T11:00.56	2/18/2010 18:00	WIN	0	2	56.47040372	1	0	0.587301587	43.13086771	46.29445235	-3.1635845
AF54-S1-2010.02.19T04:01.24	2/19/2010 11:01	WIN	0	6	3.53923886	1	0.666666667	0.805983272	27.91180655	22.31235183	5.599454867
AF19-S1-2010.02.19T07:01.20	2/19/2010 14:01	WIN	1	2	54.24696606	0.5	0.5	0.72625553	31.11842105	34.42105263	-3.3026315
AF19-D1-2010.02.19T11:01.12	2/19/2010 18:01	WIN	0	2	17.72165733	1	0	0.742128545	32.55405406	37.25675676	-4.702703
AF34-D1-2010.02.20T11:00.56	2/20/2010 18:00	WIN	0	2	7.543450014	1	0	0.857142857	9.83392603	12.54943101	-2.7155052
AF54-D1-2010.02.20T11:01.17	2/20/2010 18:01	WIN	0	2	2.951409022	1	0	0.836363636	10.63157894	10.86842106	-0.23684215
AM13-S1-2010.02.20T19:01.40	2/21/2010 2:01	WIN	0	2	6.817128145	1	1	0.761904762	36.31578948	45.27631579	-8.9605255
AF54-S1-2010.02.21T04:02.40	2/21/2010 11:02	WIN	1	19	37.9676356	1	0.578947368	0.873955479	27.47012802	25.18054204	2.289585873
AF52-S2-2010.02.21T11:01.33	2/21/2010 18:01	WIN	0	2	134.6010166	1	0.5	0.60486599	49.69203414	68.29943101	-18.607396
AF34-S1-2010.02.21T15:01.12	2/21/2010 22:01	WIN	0	5	5.480723768	0.8	0.6	0.841269841	6.838059112	8.612984036	-1.774924836
AF54-S1-2010.02.22T01:00.47	2/22/2010 8:00	WIN	1	2	55.6628453	1	1	0.899326599	34.81081081	33.14864865	1.6621625
AF19-S1-2010.02.22T04:00.56	2/22/2010 11:00	WIN	1	3	74.06115508	0.666666667	1	0.700407668	44.62351825	56.37743006	-11.75391233
AM13-S1-2010.02.22T11:01.49	2/22/2010 18:01	WIN	1	9	17.82891084	1	0.444444444	0.751337208	223.0948204	220.1304929	2.964327667
AF52-S1-2010.02.23T04:00.50	2/23/2010 11:00	WIN	0	3	55.47997295	1	0.333333333	0.576719577	21.20175438	25.84210526	-4.640349833
AF34-S1-2010.02.23T04:01.48	2/23/2010 11:01	WIN	0	2	20.88842091	1	0.5	0.841269841	12.45554765	16.92994311	-4.474395525
AF19-D1-2010.02.23T11:01.51	2/23/2010 18:01	WIN	0	2	38.51035459	1	0	0.672043011	8.70519203	10.46052631	-1.755334
AF34-D1-2010.02.23T15:03.01	2/23/2010 22:03	WIN	1	4	75.38983359	1	0	0.884920635	30.85366288	35.28716216	-4.4334994
AF52-S1-2010.02.24T04:01.06	2/24/2010 11:01	WIN	1	2	94.98728298	1	1	0.630508475	24.61699858	29.95448079	-5.3374843
AM14b-S1-2010.02.24T04:01.51	2/24/2010 11:01	WIN	1	43	19.00528329	0.976744186	0.534883721	0.872223657	23.96078361	20.57320417	3.387579395
AF34-D1-2010.02.24T07:01.22	2/24/2010 14:01	WIN	0	2	86.08813428	1	0	0.841269841	45.51315789	55.57894736	-10.065789
AF52-S1-2010.02.24T07:01.24	2/24/2010 14:01	WIN	1	13	64.35037379	1	0.461538462	0.615793945	22.54885655	20.27366233	2.275194193
AF34-S1-2010.02.24T19:02.16	2/25/2010 2:02	WIN	1	11	68.11456603	1	0.909090909	0.856723921	35.26994698	35.20315531	0.066791643
AM13-S1-2010.02.24T19:02.49	2/25/2010 2:02	WIN	1	11	46.38500535	1	0.909090909	0.72852978	30.70360791	25.00575456	5.697852791
AF54-S1-2010.02.25T01:01.15	2/25/2010 8:01	WIN	0	7	12.52961762	1	0.571428571	0.937229437	50.07996342	52.37604145	-2.296078057
AF19-S1-2010.02.25T04:00.48	2/25/2010 11:00	WIN	1	15	16.00331739	1	0.866666667	0.787493839	32.3811285	27.82451399	4.556614702
AM13-S1-2010.02.25T07:02.17	2/25/2010 14:02	WIN	1	3	112.7459582	0.666666667	0.333333333	0.692561205	27.13667233	37.62435245	-10.48768067
AF34-S1-2010.02.25T11:01.23	2/25/2010 18:01	WIN	1	3	25.73393383	1	0.333333333	0.891295443	38.64912281	42.33333333	-3.684210667
AM13-D1-2010.02.25T11:02.09	2/25/2010 18:02	WIN	0	2	93.63622016	1	0	0.714661305	24.32894737	26.92105263	-2.5921055
AM13-S1-2010.02.25T15:01.53	2/25/2010 22:01	WIN	1	2	36.1938685	1	0.5	0.706792453	43.21503759	54.65676691	-11.441728
AF54-S1-2010.02.26T07:01.19	2/26/2010 14:01	WIN	0	2	92.4679972	1	0.5	0.945454545	45.56899004	55.21479374	-9.6458055
AF19-S1-2010.02.26T07:01.40	2/26/2010 14:01	WIN	1	21	25.32421827	0.952380952	0.380952381	0.88660179	24.76620606	19.57149631	5.194709577
AF54-S1-2010.02.26T11:01.37	2/26/2010 18:01	WIN	0	3	56.6368186	1	0.333333333	0.945454545	19.16619251	20.88193456	-1.715742133
AF34-S1-2010.02.26T19:01.52	2/27/2010 2:01	WIN	0	3	55.47437933	1	0.333333333	0.892627008	31.0877193	35.92105263	-4.833333333
AF52-S1-2010.02.27T04:00.54	2/27/2010 11:00	WIN	0	4	66.11753659	1	0.25	0.599391066	9.711948792	10.08783784	-0.375888948
AF54-S1-2010.02.27T07:01.24	2/27/2010 14:01	WIN	0	4	86.88458764	1	0.25	0.94520202	27.80263158	31.13157895	-3.32894725
AF34-S1-2010.02.27T15:01.50	2/27/2010 22:01	WIN	1	3	77.88345864	1	0.666666667	0.936507937	26.76268374	31.9317212	-5.169037333
AF34-S1-2010.02.27T22:00.54	2/28/2010 5:00	WIN	0	3	80.69052226	1	1	0.91984127	35.71550498	39.97534377	-4.259839
AF52-S1-2010.02.27T22:00.53	2/28/2010 5:00	WIN	1	6	5.801669431	1	1	0.787254292	35.47368421	32.4122807	3.06140357
AM13-S1-2010.02.27T22:02.42	2/28/2010 5:02	WIN	0	3	84.60399852	1	1	0.63628347	11.79374111	17.99004267	-6.196302
AF34-D1-2010.02.28T07:01.18	2/28/2010 14:01	WIN	0	2	59.12757749	1	0	0.951216288	33.3012091	39.16145092	-5.8602415
AF52-D1-2010.02.28T07:02.16	2/28/2010 14:02	WIN	0	3	67.61937057	1	0	0.636698785	21.8245614	23.2368421	-1.412280703
AM13-D1-2010.02.28T07:15.26	2/28/2010 14:15	WIN	0	2	72.80149996	1	0	0.631320755	36.38411765	46.30705882	-9.92294
AF54-D1-2010.02.28T11:00.43	2/28/2010 18:00	WIN	0	2	73.23379537	1	0	0.927272727	12.52702703	13.18918919	-0.66216215
AF52-D1-2010.03.01T07:00.53	3/1/2010 14:00	WIN	0	2	20.26751844	1	0	0.875	29.52702703	32.25675675	-2.729729485
AF34-S1-2010.03.01T11:00.55	3/1/2010 18:00	WIN	0	3	2.829375563	1	0.333333333	0.962792285	4.15694642	5.013039357	-0.856092867
AF54-S1-2010.03.02T01:00.53	3/2/2010 8:00	WIN	1	9	11.98408011	1	0.555555556	0.955405911	22.22822823	18.39497392	3.833254329
AF52-S1-2010.03.02T04:01.11	3/2/2010 11:01	WIN	0	2	5.780318035	1	1	0.814871481	77.46052631	76.14473684	1.3157895
AF52-D1-2010.03.02T07:00.53	3/2/2010 14:00	WIN	0	2	27.78778228	1	0	0.812656642	11.70270271	14.28378379	-2.5810811
AF56-D1-2010.03.02T07:00.53	3/2/2010 14:00	WIN	0	2	4.395011041	1	0	0.944949495	14.71621621	16.58108108	-1.864865
AF34-S1-2010.03.02T19:00.53	3/3/2010 2:00	WIN	0	2	3.512017988	1	1	0.936507937	9.376955905	12.51991465	-3.142959
AF19-S1-2010.03.02T19:00.49	3/3/2010 2:00	WIN	0	3	8.79938871	1	1	0.909626216	57.06045519	44.05523945	13.00521667
AF52-S1-2010.03.02T22:00.48	3/3/2010 5:00	WIN	0	2	53.13206652	1	1	0.82020202	21.07894737	25.77631579	-4.69736825
AM14b-S2-2010.03.02T22:01.23	3/3/2010 5:01	WIN	0	2	226.0617011	1	1	0.888888889	33.56756756	31.2972973	2.27027
AF55-S1-2010.03.03T01:00.56	3/3/2010 5:01	WIN	1	5	134.4360184	0	0.4	0.967272727	46.72261735	46.16344239	0.55917586
AF34-S1-2010.03.03T01:01.23	3/3/2010 8:01	WIN	0	2	49.86981081	1	1	0.935995904	12.80512091	16.50248933	-3.6973685
AF56-S1-2010.03.03T04:01.18	3/3/2010 11:01	WIN	0	4	28.95342821	1	0.25	0.944949495	27.32485775	29.25782362	-1.9329648
AF52-D1-2010.03.03T07:00.25	3/3/2010 14:00	WIN	0	2	6.331607389	1	0	0.833333333	25.05761024	27.09815079	-2.0405405
AF34-D1-2010.03.03T07:01.15	3/3/2010 14:01	WIN	0	2	8.968162915	1	0	0.920634921	19.08179232	21.25391181	-2.1721195
AF19-D1-2010.03.03T07:03.03	3/3/2010 14:03	WIN	0	2	42.72440662	1	0	0.91999488	15.19736843	16.5	-1.30263155
AF55-S1-2010.03.03T15:00.54	3/3/2010 22:00	WIN	0	2	5.308495965	0	0.5	0.963299663	27.77027027	29.82432432	-2.05405415
AF34-S1-2010.03.03T15:01.24	3/3/2010 22:01	WIN	0	6	32.64194816	1	0.666666667	0.920634921	5.86344239	7.577761973	-1.714319583
AF54-S1-2010.03.03T19:00.47	3/4/2010 2:00	WIN	0	2	90.05274937	1	0.5	0.945454545	35.62162162	45.51351351	-9.89189
AF55-S1-2010.03.03T22:01.53	3/4/2010 5:01	WIN	1	2	10.31716213	0	1	0.963636364	42.97012803	63.71941679	-20.74929
AF19-S1-2010.03.03T22:01.25	3/4/2010 5:01	WIN	1	21	94.1322657	1	0.714285714	0.920573964	28.06959968	22.40838583	5.661214424
AF52-S1-2010.03.04T04:00.44	3/4/2010 11:00	WIN	1	2	85.0821276	1	1	0.81509434	63.32894737	73.38157895	-10.0526325
AF55-S1-2010.03.04T04:00.44	3/4/2010 11:00	WIN	1	6	73.33221999	0	0.666666667	0.951515152	16.3314367	17.919156	-1.58771915
AM14b-S1-2010.03.04T04:01.21	3/4/2010 11:01	WIN	0	2	74.14970297	1	0.5	0.904761905	39.17567568	46.2027027	-7.027027
AF56-S1-2010.03.04T07:01.17	3/4/2010 14:01	WIN	0	4	41.4581459	1	0.25	0.931228956	19.68509957	23.31756757	-3.63246695
AM14b-D1-2010.03.04T11:00.56	3/4/2010 18:00	WIN	0	2	3.686353785	1	0	0.904761905	1.118421055	1.425675675	-0.30725465
AF40-D1-2010.03.04T11:00.55	3/4/2010 18:00	WIN	0	2	0.976156058	0.5	0	0.903993856	3.53840683	3.64864865	-0.11024185
AF52-D1-2010.03.04T11:00.56	3/4/2010 18:00	WIN	0	2	13.34209514	1	0	0.831761006	4.175675675	3.34566145	0.8300142
AF34-S1-2010.03.04T15:01.51	3/4/2010 22:01	WIN	1	28	13.91651632	0.964285714	0.571428571	0.934715822	26.50492927	23.21118816	3.293741387
AF52-S1-2010.03.04T22:00.53	3/5/2010 5:00	WIN	1	10	81.55864058	1	1	0.819874849	45.85433855	39.52759602	6.326741411
AF56-S1-2010.03.04T22:02.29	3/5/2010 5:02	WIN	0	2	94.87088033	0.5	1	0.909090909	49.86486487	78.85135135	-28.986486
AF40-S1-2010.03.05T01:01.23	3/5/2010 8:01	WIN	0	2	53.50070699	1	1	0.904761905	11.38229019	14.58250356	-3.20021325
AF56-S1-2010.03.05T04:00.54	3/5/2010 11:00	WIN	0	4	64.69638199	1	0.25	0.889630583	13.54783073	11.15238264	2.395448
AM14b-D1-2010.03.05T07:00.53	3/5/2010 14:00	WIN	0	3	8.290045882	1	0	0.897918013	8.486486487	10.54314841	-2.056661933
AF54-D1-2010.03.05T07:01.50	3/5/2010 14:01	WIN	0	3	64.65705891	1	0	0.963636364	22.0796586	27.2209578	-5.141299933
AF40-D1-2010.03.05T07:01.23	3/5/2010 14:01	WIN	0	3	15.83525787	1	0	0.904761905	10.31555239	11.95661451	-1.641062033
AF52-D1-2010.03.05T07:01.45	3/5/2010 14:01	WIN	1	5	54.92590172	1	0	0.802264151	16.80526316	17.4368421	-0.631578922
AF55-S1-2010.03.05T15:01.27	3/5/2010 22:01	WIN	0	2	9.424427245	0	0.5	0.981818182	10.05796587	11.04516358	-0.987197515
AF40-S1-2010.03.06T01:00.54	3/6/2010 8:00	WIN	0	6	74.8083003	1	0.666666667	0.873015873	43.06424846	39.51007586	3.554173083
AF56-S1-2010.03.06T04:00.50	3/6/2010 11:00	WIN	1	18	69.85528196	0.888888889	0.5	0.857803822	15.37371582	19.98490596	-4.611190183
AM14b-S1-2010.03.06T07:00.56	3/6/2010 14:00	WIN	0	3	71.74693846	0.666666667	0.333333333	0.88767456	21.89189189	26.89189189	-5
AF55-D1-2010.03.06T07:02.08	3/6/2010 14:02	WIN	0	2	48.1024254	0	0	0.981818182	12.32894737	12.81578948	-0.486842
AM14b-S1-2010.03.07T01:00.47	3/7/2010 8:00	WIN	1	100	19.05109086	0.93	0.51	0.828744978	19.75894563	16.88615363	2.872792098
AF40-S1-2010.03.07T01:01.53	3/7/2010 8:01	WIN	0	2	5.507498558	1	1	0.871991807	2.868421055	2.789473685	0.07894735
AF40-S1-2010.03.07T07:00.50	3/7/2010 14:00	WIN	1	3	31.97858685	1	0.333333333	0.857142857	10.35846373	13.79397819	-3.435514597
AF52-D1-2010.03.07T07:01.43	3/7/2010 14:01	WIN	0	2	6.561441825	1	0	0.8	13.20554765	12.27738264	0.92816475
AF19-S1-2010.03.07T07:01.59	3/7/2010 14:01	WIN	0	4	75.15325518	1	0.25	0.920634921	14.8881579	13.75657895	1.13157895
AF55-S1-2010.03.07T11:01.18	3/7/2010 18:01	WIN	0	2	32.22623415	0	0.5	0.981818182	10.97368421	11.80263158	-0.8289475
AF54-S1-2010.03.07T11:01.09	3/7/2010 18:01	WIN	1	12	14.82491285	1	0.5	0.975701459	26.81341868	25.78662873	1.026789977
AF56-D1-2010.03.07T11:01.13	3/7/2010 18:01	WIN	1	5	86.87263927	0.8	0	0.84	12.30853485	13.52190612	-1.21337122
AF56-S1-2010.03.07T19:01.41	3/8/2010 2:01	WIN	0	3	5.34083764	1	1	0.836363636	3.342105263	4.543859653	-1.2017542
AF54-S1-2010.03.07T19:01.43	3/8/2010 2:01	WIN	1	2	74.17466102	1	1	0.972727273	74.55263158	92.03947369	-17.486845
AF52-S1-2010.03.08T01:01.50	3/8/2010 8:01	WIN	1	3	13.34686626	1	1	0.82345679	45.33333333	38.36842105	6.964911333
AF19-S1-2010.03.08T04:01.23	3/8/2010 11:01	WIN	0	4	55.99497339	1	0.25	0.936507937	14.09726174	14.67194168	-0.574679968
AF52-D1-2010.03.08T07:00.54	3/8/2010 14:00	WIN	1	4	61.48091439	1	0	0.866083916	27.56756757	31.68918919	-4.121621775
AF40-S2-2010.03.08T07:01.21	3/8/2010 14:01	WIN	0	2	143.6231568	1	0.5	0.865079365	17.56223329	21.39900426	-3.836771185
AF34-S1-2010.03.09T01:02.20	3/9/2010 8:02	WIN	0	2	37.87798061	1	1	0.936507937	10.85526316	13.39473685	-2.5394735
AF55-S1-2010.03.09T01:02.23	3/9/2010 8:02	WIN	1	20	21.155413	0	0.7	0.936629669	31.153734	28.75060455	2.40312904
AF40-S1-2010.03.09T01:03.07	3/9/2010 8:03	WIN	0	2	19.02341294	0.5	1	0.871991807	30.0945946	26.63477952	3.459815
AF19-D1-2010.03.09T07:01.42	3/9/2010 14:01	WIN	0	2	95.62318682	1	0	0.920634921	11.16429588	11.54943101	-0.38513515
AM13-D1-2010.03.09T07:02.15	3/9/2010 14:02	WIN	0	3	19.81078126	1	0	0.799916615	1.362731153	1.43646278	-0.073731633
AF40-D1-2010.03.09T11:00.55	3/9/2010 18:00	WIN	0	2	14.24317603	1	0	0.857142857	17.01351352	21.36486487	-4.35135115
AF52-S1-2010.03.09T19:00.47	3/10/2010 2:00	WIN	1	9	87.14896463	1	0.222222222	0.888171018	28.08274064	30.35909594	-2.276355744
AF34-S1-2010.03.09T22:00.44	3/10/2010 5:00	WIN	0	3	3.158159873	1	1	0.936507937	9.042437177	10.83546704	-1.793029733
AF52-S1-2010.03.10T01:00.54	3/10/2010 8:00	WIN	0	4	10.01900115	1	1	0.872727273	56.41038407	49.17460882	7.2357745
AF54-S1-2010.03.10T01:01.12	3/10/2010 8:01	WIN	0	2	2.907607687	1	1	0.945454545	53.97297297	46.85135135	7.1216215
AF40-D1-2010.03.10T11:00.55	3/10/2010 18:00	WIN	0	2	1.531979962	1	0	0.851229508	14.17567568	14.32432432	-0.14864865
AF34-S1-2010.03.10T11:01.24	3/10/2010 18:01	WIN	0	5	6.641535394	1	0.6	0.936507937	23.51578947	20.42105263	3.094736756
AF19-S1-2010.03.10T22:01.17	3/11/2010 5:01	WIN	0	2	44.87656737	1	1	0.967477525	40.11237553	41.77382646	-1.661451
AM13-S1-2010.03.10T22:01.39	3/11/2010 5:01	WIN	1	19	12.42146473	0.947368421	0.842105263	0.861748821	29.4276035	25.91742158	3.510181615
AF40-S1-2010.03.11T04:00.44	3/11/2010 11:00	WIN	1	2	91.47998496	1	1	0.777777778	39.06365576	46.17923186	-7.115576
AF54-S1-2010.03.11T04:01.55	3/11/2010 11:01	WIN	1	11	23.68480799	1	0.545454545	0.928548937	26.8578818	23.67606362	3.181818256
AF40-D1-2010.03.11T07:00.50	3/11/2010 14:00	WIN	0	2	12.8788988	1	0	0.853198653	11.60064011	14.42745377	-2.82681375
AF34-D1-2010.03.11T07:00.47	3/11/2010 14:00	WIN	0	2	51.34464829	1	0	0.951216288	33.25960171	30.83499289	2.4246085
AF56-S1-2010.03.11T07:01.17	3/11/2010 14:01	WIN	1	9	39.71202349	0.888888889	0.444444444	0.88241676	14.13813814	16.6002845	-2.462146264
AF55-D1-2010.03.11T07:01.18	3/11/2010 14:01	WIN	1	4	12.21372203	0	0	0.937613171	14.99342106	15.73026316	-0.73684195
AF54-S1-2010.03.11T19:00.56	3/12/2010 2:00	WIN	1	8	24.26351462	1	0.75	0.909090909	33.02729374	30.88282361	2.144470275
AF52-S1-2010.03.11T22:00.44	3/12/2010 5:00	WIN	1	2	90.45234994	1	1	0.908249158	73.07361309	102.0064011	-28.932785
AF40-S1-2010.03.11T22:00.43	3/12/2010 5:00	WIN	1	6	64.98901248	1	1	0.690787426	50.99751067	52.69274538	-1.695234333
AF40-S1-2010.03.12T01:00.55	3/12/2010 8:00	WIN	1	8	43.13563084	0.875	0.5	0.69602566	15.08303699	13.46310455	1.619932563
AF19-D1-2010.03.12T07:00.25	3/12/2010 14:00	WIN	0	2	2.234683	1	0	0.967997952	6.47083926	5.62446657	0.84637265
AF52-D1-2010.03.12T07:01.24	3/12/2010 14:01	WIN	0	3	7.907440485	1	0	0.932310527	14.4122807	15.6754386	-1.263158
AM13-D1-2010.03.12T07:02.51	3/12/2010 14:02	WIN	1	5	116.2002483	1	0	0.862594747	20.16315789	25.07368421	-4.91052592
AF34-D1-2010.03.12T11:01.12	3/12/2010 18:01	WIN	0	2	21.88020678	1	0	0.936507937	12.37837838	14.2972973	-1.9189189
AF34-S1-2010.03.12T19:02.16	3/13/2010 2:02	WIN	0	3	84.61937768	1	1	0.936507937	30.37339972	33.46301565	-3.089616
AF19-D1-2010.03.13T07:00.55	3/13/2010 14:00	WIN	0	2	8.855155408	1	0	0.968253968	8.162162165	9	-0.8378378
AF34-D1-2010.03.13T07:00.55	3/13/2010 14:00	WIN	0	2	2.9823021	1	0	0.936507937	19.65469417	22.7158606	-3.0611666
AF52-D1-2010.03.13T07:00.53	3/13/2010 14:00	WIN	0	3	13.78008293	1	0	0.909090909	2.5865339	2.937648173	-0.35111428
AM13-D1-2010.03.13T07:03.00	3/13/2010 14:03	WIN	0	2	21.05257877	1	0	0.873015873	19.03947369	23.15789473	-4.118421105
AF56-D1-2010.03.13T11:00.55	3/13/2010 18:00	WIN	0	2	1.50318665	1	0	0.944949495	9.6913229	7.01778094	2.673542
AF19-S1-2010.03.13T22:00.48	3/14/2010 5:00	WIN	0	2	36.39402196	1	1	0.968253968	32.65682788	39.88904694	-7.2322195
AF56-S1-2010.03.13T22:00.38	3/14/2010 5:00	WIN	0	2	87.35710424	1	1	0.981306778	78.72368421	90.57894737	-11.8552625
AF52-S1-2010.03.13T22:00.42	3/14/2010 5:00	WIN	1	9	71.09280891	1	1	0.912981669	46.83910226	45.48482693	1.354275134
AF56-S1-2010.03.14T04:01.24	3/14/2010 11:01	WIN	1	21	33.92366401	1	0.571428571	0.974725214	20.83922644	22.6654474	-1.826220819
AF40-S1-2010.03.14T07:00.56	3/14/2010 14:00	WIN	1	5	44.61262968	1	0.2	0.670017543	14.99516358	17.57894737	-2.58378364
AF54-D1-2010.03.14T07:03.10	3/14/2010 14:03	WIN	0	3	46.35635509	1	0	0.909090909	27.89331437	28.65339023	-0.760075877
AF34-S1-2010.03.15T01:01.49	3/15/2010 8:01	WIN	0	4	13.82800652	0.75	0.5	0.936507937	13.20529082	13.84345859	-0.638167683
AF54-S1-2010.03.15T01:01.16	3/15/2010 8:01	WIN	1	4	72.46114267	1	0.25	0.86193698	19.48684211	19.16447369	0.322368358
AF52-D1-2010.03.15T07:00.54	3/15/2010 14:00	WIN	0	2	5.324589345	0.5	0	0.927272727	10.48435278	9.64651494	0.837838
AM44a-S1-2010.03.15T18:20.00	3/16/2010 1:20	WIN	1	3	536.4658644	0.666666667	0.666666667	0.692286017	0	0	0
AF54-S1-2010.03.15T19:01.45	3/16/2010 2:01	WIN	1	8	47.38545585	1	0.875	0.844999921	34.5965505	30.75391181	3.842638788
AF19-S1-2010.03.16T04:00.44	3/16/2010 11:00	WIN	0	3	7.773204249	1	0.333333333	0.903703704	4.231389283	4.898293033	-0.666903877
AF56-S1-2010.03.16T07:00.55	3/16/2010 14:00	WIN	0	3	3.416270708	1	0.333333333	0.981818182	23.75675676	26.26126126	-2.504504333
AF52-S2-2010.03.16T07:01.29	3/16/2010 14:01	WIN	0	2	128.6301463	1	0	0.909090909	25.15789474	23.21052631	1.9473685
AF34-S2-2010.03.16T07:01.13	3/16/2010 14:01	WIN	0	2	246.9183744	1	0.5	0.896825397	21.12837838	27.95732575	-6.8289475
AF40-D1-2010.03.16T11:00.53	3/16/2010 18:00	WIN	1	2	32.4888578	1	0	0.619047619	15.94559033	21.20199146	-5.256402895
AF52-S1-2010.03.16T19:02.22	3/17/2010 2:02	WIN	1	7	63.16258282	1	0.428571429	0.869957276	40.50294655	38.39280634	2.110140186
AM13-S1-2010.03.16T19:02.54	3/17/2010 2:02	WIN	1	9	38.52742592	1	0.555555556	0.946419231	39.32229927	47.38924451	-8.066945344
AF19-S1-2010.03.16T22:01.20	3/17/2010 5:01	WIN	0	4	23.46039782	1	1	0.873015873	60.62268848	48.21372689	12.408961
AF34-S1-2010.03.17T01:01.24	3/17/2010 8:01	WIN	0	2	19.97287469	1	1	0.888888889	18.23684211	21.35526315	-3.118421
AF34-D1-2010.03.17T07:00.43	3/17/2010 14:00	WIN	0	3	50.68207812	1	0	0.888291517	7.009009007	6.495495493	0.5135135
AF19-D1-2010.03.17T07:00.55	3/17/2010 14:00	WIN	0	3	3.327590613	1	0	0.873015873	19.34660977	16.99027975	2.356330133
AF54-D1-2010.03.17T07:02.10	3/17/2010 14:02	WIN	0	2	2.57205137	1	0	0.825757576	2.986486485	2.87837838	0.1081081
AM13-S1-2010.03.17T19:01.24	3/18/2010 2:01	WIN	0	3	114.0260051	1	1	0.940534771	27.1754386	35.50877193	-8.333333
AF52-S1-2010.03.17T22:00.50	3/18/2010 2:01	WIN	0	3	112.414637	1	1	0.865881033	48.13157895	54.05263158	-5.921052667
AF54-S1-2010.03.18T01:00.56	3/18/2010 8:00	WIN	0	6	15.9966016	1	0.833333333	0.807692308	44.54480797	45.87375533	-1.328947233
AF40-S1-2010.03.18T01:02.12	3/18/2010 8:02	WIN	0	2	16.77917776	1	1	0.631976446	2.24217639	2.749288765	-0.50711235
AF52-D1-2010.03.18T07:01.24	3/18/2010 14:01	WIN	0	3	31.71506778	1	0	0.844825615	33.68065434	36.21692746	-2.536273
AM13-D1-2010.03.18T07:02.24	3/18/2010 14:02	WIN	0	3	17.31299268	1	0	0.951200155	10.70507349	15.20080607	-4.495732333
AF54-D1-2010.03.18T11:00.47	3/18/2010 18:00	WIN	0	2	5.399046965	1	0	0.8	8.20519203	8.18527738	0.019915
AF40-D1-2010.03.18T11:01.44	3/18/2010 18:01	WIN	0	2	8.838341992	1	0	0.631976446	10.71052631	13.34210527	-2.631579185
AF56-D1-2010.03.18T11:02.53	3/18/2010 18:02	WIN	0	2	5.491636806	1	0	0.906533892	20.86842105	24.73684211	-3.8684212
AF19-S1-2010.03.18T11:02.52	3/18/2010 18:02	WIN	0	6	90.28492133	1	0.5	0.888281724	4.772166902	5.173779043	-0.401612063
AF52-S1-2010.03.18T19:00.53	3/19/2010 2:00	WIN	0	2	64.91080868	1	0.5	0.817307692	56.98648649	65.12162163	-8.135137
AM13-S1-2010.03.18T19:00.50	3/19/2010 2:00	WIN	0	2	56.09379783	1	0.5	0.959653092	44.76884779	60.63371266	-15.864865
AF56-S1-2010.03.18T22:01.02	3/19/2010 5:01	WIN	0	3	17.95669303	1	1	0.854545455	40.54385965	47.44926506	-6.905403667
AF34-S1-2010.03.19T01:00.43	3/19/2010 8:00	WIN	1	10	16.32075722	0.9	1	0.894930876	54.90739687	50.46109531	4.44630098
AM13-S1-2010.03.19T01:01.54	3/19/2010 8:01	WIN	0	2	31.80905329	1	0.5	0.972200772	60.64473684	86.2631579	-25.61842
AF52-S1-2010.03.19T01:01.40	3/19/2010 8:01	WIN	0	2	29.62472675	1	0.5	0.794374563	64.86842105	83.13157895	-18.263155
AF19-S1-2010.03.19T04:00.47	3/19/2010 11:00	WIN	1	4	61.81442964	1	1	0.839838668	39.26535088	36.32565789	2.939693125
AF34-D1-2010.03.19T07:00.48	3/19/2010 14:00	WIN	1	4	31.59525099	1	0	0.884920635	38.18243243	42.17567568	-3.99324305
AF56-S1-2010.03.19T07:01.44	3/19/2010 14:01	WIN	0	4	3.711807875	1	0.25	0.854545455	19.09548364	20.89082504	-1.795341438
AF40-S2-2010.03.19T07:02.12	3/19/2010 14:02	WIN	0	2	238.5967971	0.5	0.5	0.771407837	41.01315789	56.15789473	-15.1447385
AF56-S1-2010.03.20T04:00.41	3/20/2010 11:00	WIN	0	4	78.15389149	1	0.25	0.844781145	28.90771693	25.90949502	2.9982223
AF54-S1-2010.03.20T07:01.51	3/20/2010 14:01	WIN	1	8	40.07369312	1	0.5	0.779992535	43.98230796	45.30360953	-1.32130135
AF52-S1-2010.03.20T22:00.21	3/21/2010 5:00	WIN	1	2	65.58993037	1	1	0.743434343	52.62055477	66.73079658	-14.110244
AM14b-S1-2010.03.20T22:02.13	3/21/2010 5:02	WIN	1	2	88.31082156	1	1	0.73015873	42.83991228	43.90350877	-1.06359635
AF40-S1-2010.03.21T04:01.11	3/21/2010 11:01	WIN	1	20	20.26625672	1	0.45	0.686237467	27.34327881	24.98918919	2.354089698
AF52-D1-2010.03.21T07:01.40	3/21/2010 14:01	WIN	0	2	17.74614181	1	0	0.743097643	13.09779516	14.34139403	-1.24359875
AF56-S1-2010.03.21T11:00.42	3/21/2010 18:00	WIN	0	3	74.21554796	1	0.333333333	0.817059484	27.26292081	39.0410147	-11.77809297
AF19-S1-2010.03.21T11:00.55	3/21/2010 18:00	WIN	0	5	56.48725764	1	0.6	0.777777778	27.88307255	20.12517781	7.75789498
AF34-D1-2010.03.21T11:01.17	3/21/2010 18:01	WIN	0	2	98.36832922	1	0	0.920634921	9.90789474	12.34210526	-2.434211
AF54-S1-2010.03.21T19:00.54	3/22/2010 2:00	WIN	1	4	98.61851278	0.75	0.25	0.8	28.27435988	32.21692745	-3.9425674
AF40-S1-2010.03.22T01:00.54	3/22/2010 8:00	WIN	1	2	88.84760872	1	1	0.688841808	21.40540541	30.16216216	-8.756757
AF54-S1-2010.03.22T01:01.44	3/22/2010 8:01	WIN	0	2	32.84480524	1	1	0.745454545	15.43421052	18.78947369	-3.355263
AF56-S1-2010.03.22T01:02.18	3/22/2010 8:02	WIN	0	5	83.33930348	1	1	0.8	38.45860598	43.77254623	-5.3139406
AF19-S1-2010.03.22T04:01.23	3/22/2010 11:01	WIN	0	3	84.3183343	1	0.333333333	0.777777778	8.738738737	9.54954955	-0.8108109
AF52-D1-2010.03.22T07:02.16	3/22/2010 14:02	WIN	0	2	4.120531631	1	0	0.745454545	26.09210527	24.72368421	1.36842105
AF34-D1-2010.03.22T07:02.40	3/22/2010 14:02	WIN	0	3	29.07350553	1	0	0.920634921	8.210526313	7.271929823	0.938596633
AF34-S1-2010.03.22T19:00.54	3/23/2010 2:00	WIN	0	2	10.50123601	1	1	0.920634921	20.45839261	23.93492176	-3.476529
AF52-S1-2010.03.22T19:01.12	3/23/2010 2:01	WIN	1	8	64.03993526	1	1	0.750547138	29.22075036	25.21372688	4.007023963
AF19-S1-2010.03.23T04:00.43	3/23/2010 11:00	WIN	0	3	98.3258194	1	0.333333333	0.761904762	26.64532954	30.05049787	-3.405168
AF56-D1-2010.03.23T07:00.53	3/23/2010 14:00	WIN	0	3	4.891059742	1	0	0.8	10.33238502	12.38122333	-2.048838467
AF54-S1-2010.03.23T07:00.56	3/23/2010 14:00	WIN	1	3	42.69422482	1	0.333333333	0.806928257	17.45045045	22.87387387	-5.423423667
AF52-D1-2010.03.23T07:02.22	3/23/2010 14:02	WIN	1	6	67.64556346	0.666666667	0	0.75375982	19.95436225	18.74644381	1.207918483
AF54-S1-2010.03.23T15:01.54	3/23/2010 22:01	WIN	1	13	22.44464599	1	0.538461538	0.850783109	33.96783018	32.0734216	1.894408469
AF19-S1-2010.03.23T15:01.23	3/23/2010 22:01	WIN	1	27	12.61511978	1	0.481481481	0.853226672	24.33036692	19.72706479	4.60330212
AF34-S1-2010.03.23T22:01.21	3/24/2010 5:01	WIN	1	16	23.53900088	0.875	0.625	0.941029852	34.12082148	29.93701102	4.183810519
AF56-S1-2010.03.24T01:01.44	3/24/2010 8:01	WIN	0	2	21.23529542	1	1	0.781818182	24.44807966	32.93349929	-8.4854185
AF56-S1-2010.03.24T19:02.51	3/25/2010 2:02	WIN	0	5	7.676862397	1	0.6	0.849487723	10.04310099	10.27496444	-0.23186351
AF40-S1-2010.03.24T22:03.09	3/25/2010 5:03	WIN	0	2	4.737574309	1	1	0.741868332	10.78378379	12.66216217	-1.87837815
AF52-S2-2010.03.25T01:01.11	3/25/2010 8:01	WIN	0	2	115.8381031	1	0.5	0.798148148	40.16216216	47.44594595	-7.283783
AF52-D1-2010.03.25T11:00.55	3/25/2010 18:00	WIN	0	2	9.159750685	1	0	0.963636364	6.41642959	7.013157895	-0.59672835
AF52-S1-2010.03.26T04:00.47	3/26/2010 11:00	WIN	0	4	42.52551506	1	0.25	0.972643098	10.99591039	13.27311522	-2.277204695
AF34-D1-2010.03.26T07:00.53	3/26/2010 14:00	WIN	0	3	1.76663004	1	0	0.962621608	11.24917022	13.48482693	-2.235656833
AF56-S1-2010.03.26T07:00.49	3/26/2010 14:00	WIN	0	4	67.06829625	1	0.25	0.907812401	13.45590327	16.39313656	-2.937232375
AF54-D1-2010.03.26T15:02.39	3/26/2010 22:02	WIN	0	2	31.36180234	1	0	0.854545455	26.82894737	25.36842105	1.4605265
AF34-S1-2010.03.26T19:00.50	3/27/2010 2:00	WIN	0	2	2.64681203	1	1	0.952380952	4.1401138	4.20376956	-0.06365575
AM14b-S1-2010.03.26T22:01.47	3/27/2010 5:01	WIN	0	6	49.62701417	0.833333333	0.5	0.819110434	15.84886202	21.44855382	-5.599691117
AM44-S1-2010.03.27T04:01.32	3/27/2010 11:01	WIN	0	2	81.77744497	1	1	0.632104455	55.98150782	77.13229019	-21.150785
AF52-S1-2010.03.27T04:01.03	3/27/2010 11:01	WIN	1	7	55.05279725	1	1	0.987012987	46.39412721	47.50670595	-1.112579014
AF56-D1-2010.03.27T07:01.12	3/27/2010 14:01	WIN	0	2	76.61446953	1	0	0.909090909	26.32432432	31.10810811	-4.7837815
AF52-D1-2010.03.27T07:02.54	3/27/2010 14:02	WIN	0	3	22.11895818	1	0	0.981818182	9.599810337	10.69037458	-1.090564133
AF40-D1-2010.03.27T11:00.43	3/27/2010 18:00	WIN	0	2	88.23799436	1	0	0.727982591	11.50071124	12.19345662	-0.69274535
AF54-S1-2010.03.27T15:00.55	3/27/2010 22:00	WIN	0	2	57.26874963	1	0.5	0.887840671	39.93243243	47.48648649	-7.554054
AM13-S1-2010.03.27T17:32.20	3/28/2010 0:32	WIN	0	4	19.94022854	1	0.75	1	27.20116959	24.43684211	2.764327475
AF40-S1-2010.03.27T19:00.48	3/28/2010 2:00	WIN	0	2	75.82851451	1	1	0.73015873	18.72972973	27.64864865	-8.91892
AM14b-S1-2010.03.27T19:01.53	3/28/2010 2:01	WIN	0	2	31.64967679	1	1	0.841269841	43.7972973	59.47688478	-15.67959
AF54-S1-2010.03.27T22:00.53	3/28/2010 5:00	WIN	1	10	4.499518503	1	0.7	0.922856871	14.56514936	12.4859175	2.079231865
AM14b-S1-2010.03.28T01:02.24	3/28/2010 8:02	WIN	0	4	33.07355817	1	0.75	0.886697618	6.165362733	7.501778095	-1.336415225
AM44-S1-2010.03.28T04:01.37	3/28/2010 11:01	WIN	0	2	5.87858498	1	1	0.658333333	82.69665719	76.88335704	5.8133
AF56-S1-2010.03.28T04:01.41	3/28/2010 11:01	WIN	1	12	68.83467946	0.833333333	0.333333333	0.962008979	9.873696065	11.83706733	-1.963370883
AF34-D1-2010.03.28T07:01.53	3/28/2010 14:01	WIN	0	2	92.04302105	1	0	0.936507937	16.07894737	18.31578947	-2.236842
AF52-D1-2010.03.28T07:01.24	3/28/2010 14:01	WIN	1	5	18.90397298	1	0	0.989090909	11.85931721	11.02660028	0.83271692
AM14b-S1-2010.03.28T11:00.55	3/28/2010 18:00	WIN	1	3	42.29008305	1	0.333333333	0.928334246	22.18918919	30.55855856	-8.369370333
AF34-S1-2010.03.28T19:01.49	3/29/2010 2:01	WIN	1	47	30.62123626	0.914893617	0.574468085	0.919109717	29.67334524	26.38680562	3.286539446
AF56-S1-2010.03.28T22:00.47	3/29/2010 5:00	WIN	0	2	3.537723618	1	1	0.954208754	41.07894736	37.61842105	3.4605265
AM44-S1-2010.03.28T22:01.11	3/29/2010 5:01	WIN	0	6	8.152051715	1	0.5	0.697831415	30.56934566	22.37091038	8.198434483
AF40-S1-2010.03.29T01:01.53	3/29/2010 8:01	WIN	1	23	11.71877526	0.956521739	0.565217391	0.84070416	24.3723174	20.00881316	4.363504613
AM14b-S1-2010.03.29T04:00.42	3/29/2010 11:00	WIN	1	6	58.41115915	1	0.333333333	0.925018677	8.698198197	10.09317212	-1.394974057
AF19-S1-2010.03.29T04:02.23	3/29/2010 11:02	WIN	0	2	3.815737652	1	0.5	0.920634921	8.555555555	10.20467836	-1.649123
AF54-D1-2010.03.29T07:01.47	3/29/2010 14:01	WIN	0	3	89.33104117	1	0	0.945454545	15.46586059	16.68397345	-1.218112933
AF19-S1-2010.03.29T22:00.46	3/30/2010 5:00	WIN	0	2	13.72650305	1	1	0.967741935	13.41607397	13.60099574	-0.184921775
AF54-S1-2010.03.29T22:00.42	3/30/2010 5:00	WIN	1	2	84.69438066	1	1	0.927272727	49.20554765	60.31009958	-11.104554
AF52-S1-2010.03.29T22:01.59	3/30/2010 5:01	WIN	0	2	42.13711251	1	1	0.981818182	49.93705548	45.38264581	4.55440955
AM44-S1-2010.03.30T01:00.55	3/30/2010 8:00	WIN	0	2	42.47597618	1	1	0.709677419	12.90540541	16.67567568	-3.77027
AF19-S1-2010.03.30T04:01.13	3/30/2010 11:01	WIN	0	4	88.22018236	1	0.25	0.968253968	10.74964438	11.07788051	-0.328236153
AF54-S1-2010.03.30T04:01.17	3/30/2010 11:01	WIN	1	11	28.39202011	1	0.454545455	0.93360535	20.38775378	18.0182982	2.36945527
AM44-S1-2010.03.30T07:00.53	3/30/2010 14:00	WIN	1	10	25.36113093	0.7	0.4	0.742601546	19.94073021	18.21559191	1.725138408
AF52-D1-2010.03.30T07:01.41	3/30/2010 14:01	WIN	0	2	43.76388577	1	0	0.981818182	9.55263158	9.56578947	-0.013157915
AM14b-D1-2010.03.30T07:03.04	3/30/2010 14:03	WIN	0	2	8.082846493	1	0	0.920634921	27.13157895	31.55263158	-4.4210525
AF56-D1-2010.03.30T15:01.24	3/30/2010 22:01	WIN	1	4	50.32706402	1	0	0.995454545	6.379623043	5.538584638	0.841038443
AF56-S1-2010.03.30T19:00.43	3/31/2010 2:00	WIN	1	12	60.25375433	1	0.75	0.992424242	27.42674253	25.70039118	1.726351192
AF19-S1-2010.03.30T22:00.53	3/31/2010 5:00	WIN	0	2	1.212321451	1	1	0.968253968	21.02631579	18.36842105	2.6578949
AF52-D1-2010.03.31T07:01.28	3/31/2010 14:01	WIN	0	3	46.45128693	1	0	0.981818182	3.882171647	3.539118067	0.343053467
AM14b-S1-2010.03.31T19:01.50	4/1/2010 2:01	WIN	0	2	62.04953257	1	1	0.920634921	59.36842105	70.82894737	-11.4605265
AF19-S1-2010.04.01T01:01.54	4/1/2010 8:01	WIN	0	2	5.922251592	1	1	0.976062468	24.15789474	22.93421053	1.22368395
AF52-S1-2010.04.01T04:01.34	4/1/2010 11:01	WIN	0	3	74.80861027	1	0.333333333	0.981818182	12.40374585	11.73565671	0.668089333
AM14b-D1-2010.04.01T07:00.55	4/1/2010 14:00	WIN	0	3	2.25791292	1	0	0.920634921	3.864864863	4.657657657	-0.792792633
AF54-S1-2010.04.01T07:00.55	4/1/2010 14:00	WIN	1	19	60.80799663	1	0.578947368	0.912776892	31.52305907	30.94407427	0.578984979
AF19-D1-2010.04.01T07:01.17	4/1/2010 14:01	WIN	0	2	98.10685543	1	0	0.968253968	11.17496444	11.80583215	-0.630867475
AF15-S1-2010.04.01T22:01.38	4/2/2010 5:01	WIN	0	2	6.321166427	1	1	0.857142857	18.61059744	21.84246089	-3.23186365
AF40-S1-2010.04.01T22:02.06	4/2/2010 5:02	WIN	0	2	39.01338584	1	1	0.920634921	17.48648649	23.14864865	-5.6621625
AF52-S1-2010.04.02T01:02.15	4/2/2010 8:02	WIN	1	4	10.71635495	1	1	0.949915825	45.61344239	44.78147226	0.83197075
AF56-S1-2010.04.02T04:00.45	4/2/2010 11:00	WIN	1	3	85.90110353	1	1	0.993939394	63.57136083	95.31223328	-31.74087333
AF15-S1-2010.04.02T04:01.56	4/2/2010 11:01	WIN	0	2	20.22809054	1	1	0.857142857	84.4054054	65.09139403	19.31401
AF56-D1-2010.04.02T07:00.55	4/2/2010 14:00	WIN	0	2	1.215470528	1	0	1	6.318278805	5.45376956	0.864509395
AF52-D1-2010.04.02T07:01.23	4/2/2010 14:01	WIN	0	2	12.54195344	1	0	0.963299663	24.61024182	26.75533429	-2.1450925
AF40-D1-2010.04.02T07:01.23	4/2/2010 14:01	WIN	0	2	3.479726037	1	0	0.920634921	14.13300143	15.64473684	-1.51173545
AF19-S1-2010.04.02T07:01.23	4/2/2010 14:01	WIN	1	7	19.69365277	1	0.857142857	0.927291347	46.83459775	39.0732744	7.761323603
AF15-D1-2010.04.02T07:02.15	4/2/2010 14:02	WIN	0	3	14.52492063	1	0	0.857142857	24.69298246	22.11403509	2.57894614
AF19-D1-2010.04.02T11:00.55	4/2/2010 18:00	WIN	0	2	5.628851235	1	0	0.936507937	4.013513515	4.094594595	-0.0810811
AM44-D1-2010.04.02T11:01.41	4/2/2010 18:01	WIN	0	2	5.507441928	1	0	0.841269841	3.421052635	4.934210525	-1.5131577
AF40-S1-2010.04.02T19:01.17	4/3/2010 2:01	WIN	0	2	87.95980883	1	1	0.91999488	34.35455192	45.18634424	-10.831793
AF15-S1-2010.04.02T22:01.24	4/3/2010 5:01	WIN	0	3	9.459998121	1	1	0.845792797	10.6218587	11.46941678	-0.847558
AM44-S1-2010.04.02T22:01.23	4/3/2010 5:01	WIN	1	7	56.60526534	1	1	0.830045351	58.94970534	50.68400731	8.265697804
AF52-D1-2010.04.03T07:00.47	4/3/2010 14:00	WIN	0	3	3.15042844	1	0	0.927272727	20.94594595	18.36036036	2.585585667
AM14b-D1-2010.04.03T07:00.55	4/3/2010 14:00	WIN	0	3	6.530499764	1	0	0.888888889	9.34613561	10.9772404	-1.631104633
AF15-D1-2010.04.03T07:01.56	4/3/2010 14:01	WIN	0	2	32.07788344	1	0	0.841269841	22.40184921	19.53449502	2.86735425
AF56-D1-2010.04.03T07:01.51	4/3/2010 14:01	WIN	0	3	43.59508608	1	0	1	19.94736842	21.42982456	-1.482456457
AM44-S1-2010.04.03T19:01.42	4/4/2010 2:01	WIN	0	5	52.75023895	1	1	0.832326895	43.81578947	39.41052632	4.4052632
AF19-S1-2010.04.03T19:01.28	4/4/2010 2:01	WIN	1	8	75.71420611	1	0.75	0.916282642	19.27169275	17.42354196	1.8481507
AF56-S1-2010.04.04T04:00.54	4/4/2010 11:00	WIN	0	6	20.65449977	1	0.5	0.981818182	32.27121859	29.04326695	3.227951267
AF15-S1-2010.04.04T04:01.12	4/4/2010 11:01	WIN	1	28	11.27198007	1	0.571428571	0.887068519	23.80931213	21.4527027	2.356609014
AF52-D1-2010.04.04T07:00.55	4/4/2010 14:00	WIN	0	3	40.83022685	1	0	0.926823793	9.80203888	9.25936463	0.5426743
AM44-D1-2010.04.04T07:00.55	4/4/2010 14:00	WIN	1	7	22.61729619	0.857142857	0	0.824114945	8.255131071	9.157386711	-0.902255656
AF54-D1-2010.04.04T07:01.21	4/4/2010 14:01	WIN	1	5	10.47538818	1	0	0.912457912	14.76315789	15.40128023	-0.63812214
AF40-D1-2010.04.04T11:00.56	4/4/2010 18:00	WIN	0	2	41.34983551	1	0	0.928059396	12.2972973	12.28378378	0.0135135
AF54-S1-2010.04.04T22:01.12	4/5/2010 2:00	WIN	0	4	123.0392839	1	1	0.917845118	28.20945946	30.32432432	-2.114865025
AF19-S1-2010.04.04T19:01.24	4/5/2010 2:01	WIN	0	2	46.2099323	1	1	0.920634921	49.16739766	41.39327485	7.77412445
AF56-S1-2010.04.05T01:01.49	4/5/2010 8:01	WIN	0	2	5.743588074	1	1	0.981818182	32.67105264	37.44736842	-4.7763165
AF52-S1-2010.04.05T01:02.38	4/5/2010 8:02	WIN	1	19	66.32375762	1	0.631578947	0.908913698	26.27633451	23.43625066	2.840083305
AM14b-S1-2010.04.05T04:01.17	4/5/2010 11:01	WIN	1	22	59.2317769	1	0.590909091	0.906028442	25.72271434	21.45021337	4.272501001
AF40-D1-2010.04.05T07:00.53	4/5/2010 14:00	WIN	0	3	3.772879319	1	0	0.914917221	11.44950213	11.06922712	0.380275
AF19-S2-2010.04.05T07:01.53	4/5/2010 14:01	WIN	0	2	193.5025487	1	0	0.920634921	9.86842105	8.986842105	0.88157895
AF56-D1-2010.04.05T11:00.50	4/5/2010 18:00	WIN	0	2	8.33622683	1	0	0.981818182	13.41109531	15.24715505	-1.83605975
AF34-S1-2010.04.05T11:00.56	4/5/2010 18:00	WIN	1	10	84.50908397	0.9	0.2	0.941218638	17.17318635	17.75199147	-0.578805171
AF54-S1-2010.04.05T22:00.53	4/6/2010 5:00	WIN	0	2	78.34001025	1	1	0.909090909	59.27631579	65.88157895	-6.605263
AF56-S1-2010.04.05T22:01.09	4/6/2010 5:01	WIN	1	2	55.50688039	1	1	0.981818182	38.77631579	62.5	-23.723685
AF40-S1-2010.04.06T01:00.56	4/6/2010 8:00	WIN	1	27	12.60050567	1	0.888888889	0.935834708	35.90513174	32.21274345	3.692388074
AF34-S1-2010.04.06T04:00.56	4/6/2010 11:00	WIN	1	2	88.51664676	1	1	0.936507937	44.42105264	46.48684211	-2.0657895
AF19-S1-2010.04.06T04:01.41	4/6/2010 11:01	WIN	0	2	7.327916737	1	1	0.903460838	99.93243243	81.71621622	18.216215
AF54-D1-2010.04.06T11:00.53	4/6/2010 18:00	WIN	0	2	61.83648394	0.5	0	0.909090909	14.28058322	18.43314367	-4.1525605
AF56-S1-2010.04.06T11:02.05	4/6/2010 18:02	WIN	0	3	72.78069713	0.666666667	0.333333333	0.981818182	25.04385965	39.21929824	-14.17543737
AF19-S1-2010.04.06T19:00.55	4/7/2010 2:00	WIN	1	2	31.96239581	1	1	0.873015873	38.81685633	39.05583214	-0.2389756
AF54-S1-2010.04.06T22:01.11	4/7/2010 5:01	WIN	0	6	51.70657778	1	0.666666667	0.929910213	21.52738265	20.41536273	1.11201995
AF34-S1-2010.04.07T04:02.51	4/7/2010 11:02	WIN	1	4	107.0729657	1	0.5	0.944252432	8.474039828	9.455527895	-0.981487875
AF56-D1-2010.04.07T07:00.56	4/7/2010 14:00	WIN	0	2	62.17451652	1	0	0.981818182	29.18918919	32.43243244	-3.243243
AF19-S1-2010.04.07T11:01.42	4/7/2010 18:01	WIN	0	2	77.47776777	1	0.5	0.8640553	22.25	22.23684211	0.0131579
AF40-D1-2010.04.07T11:01.50	4/7/2010 18:01	WIN	1	15	36.04105849	1	0	0.942857143	9.558795638	10.80919867	-1.25040315
AF19-S1-2010.04.08T04:01.41	4/8/2010 11:01	WIN	0	4	33.36053252	0.75	0.25	0.844662058	6.00088905	5.6913229	0.309566138
AF52-D1-2010.04.08T07:00.54	4/8/2010 14:00	WIN	0	2	9.864204306	1	0	0.909090909	5.7027027	5.93243243	-0.2297297
AF54-S1-2010.04.08T07:01.24	4/8/2010 14:01	WIN	1	3	68.09715965	1	0.333333333	0.957351291	29.26339497	36.27856804	-7.015172333
AF56-S1-2010.04.08T07:01.19	4/8/2010 14:01	WIN	1	36	8.681024747	1	0.555555556	0.981294426	24.00613223	23.26479001	0.741342522
AM44-S1-2010.04.08T07:01.23	4/8/2010 14:01	WIN	1	31	19.0130972	0.677419355	0.612903226	0.809069722	22.37224109	19.43404228	2.938198661
AF54-S1-2010.04.08T22:01.26	4/9/2010 5:01	WIN	0	3	21.46754195	1	0.666666667	0.963636364	24.79516358	19.75889047	5.036274737
AM14b-S1-2010.04.09T04:01.14	4/9/2010 11:01	WIN	0	3	8.713053281	0.666666667	0.333333333	0.930696504	8.30014225	7.498103367	0.8020389
AF15-D1-2010.04.09T07:02.22	4/9/2010 14:02	WIN	0	3	58.13391702	1	0	0.920634921	11.42982456	14.80701754	-3.377192967
AF52-S1-2010.04.09T07:02.31	4/9/2010 14:02	WIN	1	9	68.93922666	1	0.666666667	0.922816565	28.80764976	29.12588905	-0.318239311
AF34-S1-2010.04.09T19:01.53	4/10/2010 2:01	WIN	1	2	69.30956871	1	1	0.96812596	41.81578947	42.07894737	-0.26315785
AF19-S1-2010.04.10T04:00.54	4/10/2010 11:00	WIN	0	5	58.18148261	1	1	0.796192491	40.93641536	30.54096728	10.3954468
AF54-D1-2010.04.10T07:00.55	4/10/2010 14:00	WIN	0	3	54.12221883	1	0	0.963636364	19.39639639	23.08108108	-3.684684667
AF15-D1-2010.04.10T07:00.54	4/10/2010 14:00	WIN	0	2	62.80970816	1	0	0.896057348	15.94274538	18.38904695	-2.446301605
AF19-D1-2010.04.10T07:00.53	4/10/2010 14:00	WIN	0	2	12.43998766	1	0	0.785714286	4.10348506	3.54943101	0.554054
AF34-D1-2010.04.10T07:01.58	4/10/2010 14:01	WIN	0	3	86.70607572	1	0	0.97875064	10.83522996	12.7733523	-1.938122317
AF52-D1-2010.04.10T11:00.55	4/10/2010 18:00	WIN	0	2	10.16131676	1	0	0.945454545	1.221906115	0.93883357	0.28307254
AM14b-D1-2010.04.10T11:01.14	4/10/2010 18:01	WIN	0	2	2.305242539	1	0	0.920634921	6.631223325	6.614864865	0.01635845
AF54-S1-2010.04.10T19:00.48	4/11/2010 2:00	WIN	0	2	54.48290061	1	1	0.963636364	34.80618776	43.19772404	-8.3915365
AF40-S1-2010.04.10T19:00.47	4/11/2010 2:00	WIN	1	2	33.67710618	1	1	0.952380952	53.33997155	54.65576102	-1.3157895
AF34-S1-2010.04.11T04:00.43	4/11/2010 11:00	WIN	0	4	59.99932945	1	0.25	0.968253968	7.881578948	8.230263158	-0.3486842
AF54-D1-2010.04.11T07:01.23	4/11/2010 14:01	WIN	0	2	9.923032465	1	0	0.981818182	1.68634424	2.25213371	-0.5657895
AM14b-D1-2010.04.11T07:01.47	4/11/2010 14:01	WIN	0	3	27.35508083	1	0	0.936507937	19.66666667	22.95614035	-3.289473667
AF15-D1-2010.04.11T07:01.18	4/11/2010 14:01	WIN	0	2	3.303313407	1	0	0.873015873	26.77631579	32.98684211	-6.2105265
AF52-S1-2010.04.11T07:02.58	4/11/2010 14:02	WIN	0	4	69.101593	1	0.25	0.936111111	18.92763158	19.34868421	-0.421052725
AF54-S1-2010.04.11T19:01.43	4/12/2010 2:01	WIN	1	2	95.98720942	1	0.5	0.981818182	40.571835	47.24253201	-6.6706965
AF15-S1-2010.04.11T22:01.11	4/12/2010 5:01	WIN	0	2	81.96600577	1	1	0.888888889	14.25	17.43421053	-3.1842105
AF19-S1-2010.04.12T01:01.51	4/12/2010 8:01	WIN	1	38	80.31020156	0.973684211	0.763157895	0.766963882	27.45075616	21.9298308	5.520925432
AF15-S1-2010.04.12T04:01.49	4/12/2010 11:01	WIN	0	2	54.66201294	1	1	0.896825397	45.17567568	48.89189189	-3.716216
AF52-D1-2010.04.12T07:00.54	4/12/2010 14:00	WIN	0	2	6.88377007	1	0	0.935334477	11.25675676	11.05405406	0.202702715
AM14b-D1-2010.04.12T07:01.53	4/12/2010 14:01	WIN	0	2	14.06716725	1	0	0.936507937	21.82539118	23.64224751	-1.81685655
AF34-D1-2010.04.12T07:01.54	4/12/2010 14:01	WIN	0	3	6.345783558	1	0	0.952380952	3.492176387	3.690611663	-0.198435267
AF15-D1-2010.04.12T07:02.09	4/12/2010 14:02	WIN	1	4	57.54532247	1	0	0.896441372	14.39722618	16.48133001	-2.084103875
AF54-D1-2010.04.12T11:01.50	4/12/2010 18:01	WIN	0	2	45.36157957	1	0	0.981818182	15.4413229	16.59139403	-1.1500712
AF54-S1-2010.04.12T22:01.08	4/13/2010 5:01	WIN	1	10	49.07283313	0.9	0.7	0.983636364	24.71045519	21.38691323	3.323541879
AF52-S1-2010.04.13T01:00.56	4/13/2010 8:00	WIN	1	9	77.1870278	1	1	0.9332211	33.98830409	32.22324957	1.765053933
AF40-S1-2010.04.13T04:00.53	4/13/2010 11:00	WIN	0	3	92.20782096	1	0.333333333	0.968253968	20	23.85964912	-3.859649833
AM14b-S1-2010.04.13T04:01.11	4/13/2010 11:01	WIN	0	2	55.78019166	1	0.5	0.952380952	13.68421052	16.63157895	-2.9473685
AF15-D1-2010.04.13T07:01.48	4/13/2010 14:01	WIN	0	2	35.4063851	1	0	0.904761905	18.51315789	21.73684211	-3.223684
AF52-S1-2010.04.13T07:01.23	4/13/2010 14:01	WIN	1	7	24.4563259	1	0.142857143	0.934920635	10.5777281	9.553952449	1.023775643
AF34-D1-2010.04.13T11:01.41	4/13/2010 18:01	WIN	0	2	75.56069228	1	0	0.936507937	11.71052631	11.78947369	-0.07894735
AF58-D1-2010.04.13T11:01.19	4/13/2010 18:01	WIN	1	3	79.20060247	1	0	0.950384347	8.81104789	8.68278805	0.1282599
AM14b-S1-2010.04.13T22:01.24	4/14/2010 5:01	WIN	0	2	5.588768516	1	1	0.936507937	12.16109531	17.18669986	-5.0256045
AF56-S1-2010.04.14T04:01.41	4/14/2010 11:01	WIN	0	4	74.03691081	1	0.25	0.981818182	11.66216216	15.29480797	-3.632645925
AF58-S1-2010.04.14T07:00.56	4/14/2010 14:00	WIN	0	3	27.66825431	1	0.333333333	0.944431739	16.99952584	14.92034139	2.079184333
AM14b-D1-2010.04.14T07:01.48	4/14/2010 14:01	WIN	0	3	56.8413552	1	0	0.920634921	2.219298243	2.44736842	-0.228070063
AF40-D1-2010.04.14T07:01.42	4/14/2010 14:01	WIN	0	3	26.46925424	1	0	1	18.74561404	19.52631579	-0.7807017
AF15-D1-2010.04.14T07:01.52	4/14/2010 14:01	WIN	0	2	22.24349058	1	0	0.896825397	11.064367	13.47083926	-2.4064725
AF34-D1-2010.04.14T07:01.23	4/14/2010 14:01	WIN	1	7	40.37659379	1	0	0.915916904	12.71530177	11.1514936	1.5638082
AF54-S1-2010.04.14T15:01.11	4/14/2010 22:01	WIN	0	2	81.5748012	1	0.5	0.981818182	22.51351351	25.32432432	-2.8108109
AF15-S1-2010.04.14T22:00.47	4/15/2010 5:00	WIN	0	2	51.6285	1	1	0.903993856	34.12162162	38.07112376	-3.949502
AF56-S1-2010.04.14T22:00.48	4/15/2010 5:00	WIN	1	2	57.2431711	1	1	0.981818182	30.90789474	49.36842105	-18.46053
AF34-S1-2010.04.14T22:00.54	4/15/2010 5:00	WIN	1	21	17.44027475	1	0.952380952	0.897764124	36.91729323	34.70456547	2.212727795
AF40-S1-2010.04.14T22:02.50	4/15/2010 5:02	WIN	1	6	9.648867108	1	1	1	30.03927612	26.55446894	3.48480745
AF54-S1-2010.04.15T01:00.49	4/15/2010 8:00	WIN	0	2	36.89620065	1	1	0.981818182	18.34743955	22.49288763	-4.145448
AF56-S1-2010.04.15T04:00.53	4/15/2010 11:00	WIN	0	4	60.18717717	1	0.25	0.981818182	23.68776671	29.74662162	-6.058855
AM44-S1-2010.04.15T04:01.09	4/15/2010 11:01	WIN	0	2	17.24973146	1	0.5	0.868852459	20.82894737	22.88157895	-2.0526317
AF58-S1-2010.04.15T04:01.05	4/15/2010 11:01	WIN	1	3	72.93646953	1	1	0.901631702	55.31721195	57.28425794	-1.967045667
AF40-D1-2010.04.15T07:00.54	4/15/2010 14:00	WIN	0	3	6.639930572	1	0	1	2.011616883	1.794689427	0.216927433
AM14b-D1-2010.04.15T07:01.24	4/15/2010 14:01	WIN	0	2	6.012300058	1	0	0.888888889	8.263157895	9.90789474	-1.64473695
AF58-S1-2010.04.15T07:02.59	4/15/2010 14:02	WIN	1	7	75.07723666	0.857142857	0.285714286	0.884541734	21.89819142	21.16449909	0.733692257
AF52-D1-2010.04.15T11:00.54	4/15/2010 18:00	WIN	1	8	64.84506791	0.875	0.125	0.913047138	11.63277574	11.9659419	-0.333166156
AM44-D1-2010.04.15T11:02.24	4/15/2010 18:02	WIN	0	2	7.098073429	1	0	0.870967742	2.763157895	3.02631579	-0.2631579
AF56-S1-2010.04.15T22:00.44	4/16/2010 5:00	WIN	1	3	31.02838257	1	1	0.993939394	52.84613561	81.18492176	-28.33878667
AF52-S1-2010.04.16T01:01.23	4/16/2010 8:01	WIN	0	3	28.40567317	1	1	0.903030303	31.37743006	26.01185396	5.365575
AF56-S1-2010.04.16T04:01.01	4/16/2010 11:01	WIN	0	3	91.58125733	1	0.333333333	0.981818182	29.09696539	39.97652916	-10.87956333
AF15-D1-2010.04.16T07:00.55	4/16/2010 14:00	WIN	0	2	95.89571874	1	0	0.896825397	18.15220484	24.95305832	-6.8008535
AF58-S1-2010.04.16T07:00.54	4/16/2010 14:00	WIN	0	3	62.05049754	1	0.333333333	0.872727273	24.31009957	25.78639166	-1.476292333
AF54-S3-2010.04.16T04:00.51	4/16/2010 14:01	WIN	0	1	0	1	0	0.963636364	13.13157895	12	1.131579
AF40-D1-2010.04.16T07:01.28	4/16/2010 14:01	WIN	0	3	91.51229747	1	0	1	4.824561403	4.087719297	0.736842267
AF34-D1-2010.04.16T07:03.05	4/16/2010 14:03	WIN	1	2	40.37285335	1	0	0.888888889	17.52631579	17.18421053	0.342105
AF54-S1-2010.04.16T11:00.56	4/16/2010 18:00	WIN	1	7	50.31216364	1	0.571428571	0.950553151	21.09246088	19.88406828	1.208391993
AF15-S1-2010.04.17T01:02.10	4/17/2010 8:02	WIN	0	2	39.8780438	1	1	0.887992832	49.34210526	49.38157895	-0.0394735
AF58-S1-2010.04.17T04:01.41	4/17/2010 11:01	WIN	0	3	34.61886909	1	1	0.872727273	80.72878141	68.74893314	11.97984767
AM14b-D1-2010.04.17T07:01.43	4/17/2010 14:01	WIN	0	3	41.96205747	1	0	0.851083803	8.213608343	8.120910383	0.0926981
AF40-D1-2010.04.17T11:01.52	4/17/2010 18:01	WIN	0	2	3.44882857	1	0	0.992063492	7.95661451	7.812588905	0.1440255
AM44-D1-2010.04.17T11:01.56	4/17/2010 18:01	WIN	0	2	77.91844822	1	0	0.841269841	10.63157895	11.47368421	-0.84210535
AF54-D1-2010.04.17T11:01.52	4/17/2010 18:01	WIN	1	4	11.50873312	1	0	0.936026936	16.90789473	17.25657895	-0.34868425
AM44-S1-2010.04.17T19:00.54	4/18/2010 2:00	WIN	1	22	26.52521934	0.954545455	0.727272727	0.787636316	26.54039326	21.11720872	5.423184595
AF56-S1-2010.04.17T19:03.09	4/18/2010 2:03	WIN	1	2	97.03104708	1	1	0.990909091	40.84210527	67.32894737	-26.48684
AF40-S1-2010.04.18T01:01.24	4/18/2010 8:01	WIN	0	5	39.12498788	1	1	0.971377368	42.82105263	38.57112375	4.2499288
AF19-D1-2010.04.18T07:00.55	4/18/2010 14:00	WIN	0	3	8.316704059	1	0	0.755333675	3.00829777	2.60218113	0.406116533
AF40-S1-2010.04.18T07:00.56	4/18/2010 14:00	WIN	1	7	75.26165928	1	0.142857143	0.958961833	6.447876447	6.599166836	-0.151290343
AF54-D1-2010.04.18T07:01.17	4/18/2010 14:01	WIN	0	2	44.55724796	1	0	0.945454545	7.684210525	8.27631579	-0.5921053
AF52-D1-2010.04.18T07:01.12	4/18/2010 14:01	WIN	0	2	11.74006138	1	0	0.88989899	10.11622807	10.06798245	0.0482456
AM14b-S1-2010.04.18T07:01.35	4/18/2010 14:01	WIN	0	4	43.08563697	1	0.25	0.854850199	18.65931721	22.73381934	-4.07450325
AF56-D1-2010.04.18T07:02.47	4/18/2010 14:02	WIN	0	3	98.27500947	1	0	0.981818182	17.64509246	19.86367947	-2.218587033
AF15-D1-2010.04.18T11:01.23	4/18/2010 18:01	WIN	0	2	44.19055237	1	0	0.788603913	0.10526316	0.27631579	-0.1710526
AF54-S1-2010.04.18T22:00.43	4/19/2010 5:00	WIN	1	8	11.95815279	1	1	0.911020583	34.96079303	32.07823613	2.882556688
AF58-S1-2010.04.19T01:00.54	4/19/2010 8:00	WIN	0	3	55.47492756	1	1	0.812121212	84.54148886	82.9476055	1.593883333
AF15-S1-2010.04.19T01:01.53	4/19/2010 8:01	WIN	0	2	30.99587136	1	1	0.798337438	18.94345661	23.63726885	-4.6938125
AF52-S1-2010.04.19T01:01.23	4/19/2010 8:01	WIN	0	2	3.637382172	1	1	0.880808081	34.76315789	31.92105263	2.84210535
AM14b-S1-2010.04.19T01:02.09	4/19/2010 8:02	WIN	0	2	0.691907568	1	1	0.847605225	43.98684211	38.51315789	5.473684
AF56-S1-2010.04.19T04:01.24	4/19/2010 11:01	WIN	1	2	29.25073049	1	1	1	24.44807966	31.65291608	-7.2048365
AF56-D1-2010.04.19T07:00.55	4/19/2010 14:00	WIN	0	3	15.43804426	1	0	1	16.49668089	16.87055476	-0.373873667
AF34-S2-2010.04.19T07:00.51	4/19/2010 14:00	WIN	0	2	249.4376614	1	0	0.888888889	31.76422475	33.10135135	-1.33712679
AF52-S2-2010.04.19T07:01.18	4/19/2010 14:01	WIN	0	2	152.0590342	1	0.5	0.887762238	41.43029872	44.17247511	-2.7421762
AF15-D1-2010.04.19T11:01.24	4/19/2010 18:01	WIN	0	2	60.30280798	1	0	0.749206349	10.97368421	12.44736842	-1.473684
AF40-S1-2010.04.19T22:01.11	4/20/2010 5:01	WIN	1	7	35.13426971	1	1	0.904062207	31.08931112	31.3276773	-0.2383661
AF19-S1-2010.04.19T22:01.41	4/20/2010 5:01	WIN	1	8	26.19016033	1	1	0.789228111	30.20705903	24.62704481	5.58001425
AF15-S1-2010.04.20T01:02.23	4/20/2010 8:02	WIN	1	22	65.78837087	0.954545455	0.727272727	0.638738705	18.72446011	20.27421441	-1.549754177
AF56-S1-2010.04.20T04:00.43	4/20/2010 11:00	WIN	0	5	11.39735007	1	1	1	48.46714082	47.60796586	0.85917526
AM14b-D1-2010.04.20T07:00.58	4/20/2010 14:00	WIN	0	2	48.90011143	1	0	0.839059197	17.51955904	19.2215505	-1.70199129
AF56-D1-2010.04.20T07:00.54	4/20/2010 14:00	WIN	0	3	8.223457911	1	0	1	14.46254149	14.23779042	0.224751227
AF40-D1-2010.04.20T07:00.47	4/20/2010 14:00	WIN	1	6	8.677761049	1	0	0.885380205	16.80772878	19.40054528	-2.592816765
AF52-D1-2010.04.20T07:01.53	4/20/2010 14:01	WIN	0	3	48.25147217	1	0	0.847586981	9.447368423	9.07894737	0.368421043
AF19-D1-2010.04.20T07:01.48	4/20/2010 14:01	WIN	1	2	6.386652628	1	0	0.790528233	1.960526315	2.381578945	-0.42105265
AF34-D1-2010.04.20T07:02.16	4/20/2010 14:02	WIN	0	2	2.983089637	1	0	0.888888889	12.25320057	11.87908962	0.3741105
AF54-D1-2010.04.20T07:03.07	4/20/2010 14:03	WIN	1	3	38.33679417	1	0	0.896969697	49.78070175	51.8245614	-2.043859533
AF58-S1-2010.04.20T11:03.04	4/20/2010 18:03	WIN	0	2	66.46639737	1	0.5	0.75	33.03947368	32.97368421	0.0657895
AF34-S1-2010.04.20T19:00.56	4/21/2010 2:00	WIN	1	3	68.82937877	1	0.666666667	0.91005291	47.81081081	48.11427217	-0.303461667
AF54-S1-2010.04.20T19:00.44	4/21/2010 2:00	WIN	1	11	57.84336266	1	0.727272727	0.899020508	44.0264451	43.59330143	0.433143964
AF52-S1-2010.04.20T22:00.47	4/21/2010 5:00	WIN	1	11	98.94279687	1	0.363636364	0.8271809	15.48351222	14.65931721	0.824195035
AF15-D1-2010.04.21T07:01.47	4/21/2010 14:01	WIN	0	2	22.87054773	1	0	0.663841808	4.105263155	3.697368425	0.40789465
AM14b-D1-2010.04.21T07:01.26	4/21/2010 14:01	WIN	0	2	12.34956441	1	0	0.805405405	28.53947369	31.22368421	-2.68421045
AF58-D1-2010.04.21T07:03.01	4/21/2010 14:03	WIN	0	3	72.50276381	1	0	0.737822671	34.24561403	32.44736842	1.798245667
AF34-S1-2010.04.21T19:01.58	4/22/2010 2:01	WIN	1	2	91.95894018	1	0.5	0.91999488	72.48613087	82.70412518	-10.2179955
AF52-S1-2010.04.22T04:01.14	4/22/2010 11:01	WIN	0	3	42.94037047	1	0.333333333	0.832285115	9.013513513	8.972972973	0.040540533
AF56-S1-2010.04.22T07:01.18	4/22/2010 14:01	WIN	1	2	35.06476011	1	0.5	0.990740741	37.60526316	58.02631579	-20.4210537
AF34-D1-2010.04.22T11:02.13	4/22/2010 18:02	WIN	0	2	3.19614878	0.5	0	0.920634921	9.83463727	8.560099575	1.274538
AF58-S1-2010.04.22T15:01.50	4/22/2010 22:01	WIN	0	2	2.412540065	1	0.5	0.733309144	20.18421053	20.82894737	-0.644736895
AF56-S1-2010.04.22T19:00.55	4/23/2010 2:00	WIN	1	11	31.9354953	0.909090909	0.727272727	0.98677686	27.4570276	28.54019929	-1.083171655
AF54-S2-2010.04.23T07:00.48	4/23/2010 14:00	WIN	0	2	229.6550401	1	0.5	0.88989899	44.04054054	55.44594595	-11.405406
AF62-D1-2010.04.23T07:02.42	4/23/2010 14:02	WIN	1	7	50.93770046	0.857142857	0	0.738312142	15.11278196	15.2518797	-0.139097814
AF19-S1-2010.04.23T15:01.48	4/23/2010 22:01	WIN	1	2	49.35162805	1	0.5	0.777777778	51.40789474	53.01315789	-1.605263
AF52-S1-2010.04.23T19:00.54	4/24/2010 2:00	WIN	1	28	83.81176635	1	1	0.82493443	42.47548771	34.3333672	8.14212017
AF34-S1-2010.04.23T22:01.52	4/24/2010 5:01	WIN	0	4	37.1118314	1	0.75	0.940028162	11.97208393	10.15362731	1.818456738
AF58-S1-2010.04.23T22:01.53	4/24/2010 5:01	WIN	0	3	80.1458878	1	1	0.739393939	61.12470365	49.14604078	11.97866233
AF19-S1-2010.04.24T04:00.53	4/24/2010 11:00	WIN	0	2	4.998902453	1	0.5	0.793650794	23.84210526	25.68421053	-1.8421055
AF54-S1-2010.04.24T04:02.18	4/24/2010 11:02	WIN	1	9	14.26971237	1	0.666666667	0.890722035	30.11632685	30.20570571	-0.089378756
AM44-S1-2010.04.24T04:02.21	4/24/2010 11:02	WIN	1	13	26.87345179	0.846153846	0.615384615	0.76764689	24.82233955	21.43270295	3.389636901
AF56-D1-2010.04.24T11:02.46	4/24/2010 18:02	WIN	0	2	9.819959238	1	0	0.981818182	48.25	49.89473684	-1.6447365
AF34-S1-2010.04.24T19:00.44	4/25/2010 2:00	WIN	1	8	73.49795849	1	1	0.966205837	44.03004979	40.54711949	3.482930216
AF56-S1-2010.04.24T22:00.41	4/25/2010 5:00	WIN	0	2	3.725142515	1	1	0.963636364	28.24075391	44.35277383	-16.112018
AF58-S1-2010.04.25T01:01.49	4/25/2010 8:01	WIN	0	2	23.43796659	1	1	0.727272727	73.88655761	60.12055477	13.7660045
AF40-D1-2010.04.25T07:00.47	4/25/2010 14:00	WIN	0	2	4.764323972	1	0	0.746031746	2.75853485	3.00248933	-0.24395446
AF34-S2-2010.04.25T07:00.47	4/25/2010 14:00	WIN	0	2	109.6268819	1	0	0.968253968	38.90184921	35.03769559	3.86415379
AF56-D1-2010.04.25T07:00.43	4/25/2010 14:00	WIN	0	3	64.42219608	1	0	0.963411897	7.294452347	7.52916074	-0.234708373
AF58-D1-2010.04.25T07:03.10	4/25/2010 14:03	WIN	0	2	99.76490788	1	0	0.724747475	16.10526316	16.5	-0.39473685
AF54-S1-2010.04.25T11:03.06	4/25/2010 18:03	WIN	0	2	83.7461319	1	0.5	0.871012007	32.98684211	36.46052632	-3.4736841
AF54-S1-2010.04.25T15:03.06	4/25/2010 22:03	WIN	0	2	23.03337545	1	0.5	0.902903469	41.61842105	43.80263158	-2.18421035
AF40-S1-2010.04.25T22:01.26	4/26/2010 5:01	WIN	1	28	37.30941774	0.964285714	1	0.77028735	31.64839463	32.38688783	-0.738493171
AF56-S1-2010.04.26T04:01.25	4/26/2010 11:01	WIN	0	2	2.731519794	1	0.5	0.945454545	31.72048365	44.78129446	-13.060811
AF54-S1-2010.04.26T15:01.42	4/26/2010 22:01	WIN	1	2	97.70512262	1	0.5	0.851851852	24.02773827	27.98577525	-3.958037
AF52-S1-2010.04.26T15:03.07	4/26/2010 22:03	WIN	1	10	65.16338417	1	0.1	0.850228216	7.165433855	7.154267426	0.011166435
AF34-S1-2010.04.26T19:02.59	4/27/2010 2:02	WIN	1	5	105.7225001	1	0.2	0.971428571	41.12091039	40.20042674	0.920483558
AF15-S1-2010.04.26T22:01.42	4/27/2010 5:01	WIN	0	3	67.59408955	1	0.333333333	0.737306038	9.806780463	11.45945946	-1.6526791
AF58-S1-2010.04.27T01:01.18	4/27/2010 8:01	WIN	0	2	76.14473167	1	1	0.781818182	84.17105263	95.93421053	-11.763158
AF34-S1-2010.04.27T04:00.53	4/27/2010 11:00	WIN	0	2	61.1285354	1	0.5	0.968253968	24.90469417	29.46728307	-4.562589
AF58-D1-2010.04.27T07:00.50	4/27/2010 14:00	WIN	0	3	9.33271135	1	0	0.811275959	28.9009009	29.72072072	-0.8198199
AM44-D1-2010.04.27T07:00.53	4/27/2010 14:00	WIN	0	3	3.850394882	1	0	0.777777778	6.10763395	7.190611663	-1.082977573
AF40-D1-2010.04.27T07:00.55	4/27/2010 14:00	WIN	1	10	34.38030768	0.9	0	0.777777778	4.449857754	5.152275959	-0.702418227
AF56-D1-2010.04.27T07:02.17	4/27/2010 14:02	WIN	0	2	73.9030869	1	0	0.945454545	24.72510669	31.76458037	-7.0394737
AF54-D1-2010.04.27T11:01.11	4/27/2010 18:01	WIN	0	2	23.25448634	1	0	0.853198653	7.769203415	9.059388335	-1.2901849
AF19-D1-2010.04.27T11:02.16	4/27/2010 18:02	WIN	0	2	84.32645627	1	0	0.862301587	6.88051209	6.63051209	0.25
AF34-D1-2010.04.27T11:02.50	4/27/2010 18:02	WIN	0	2	91.08468358	1	0	0.968253968	24.07894737	24.35526316	-0.2763158
AF62-D1-2010.04.27T11:02.12	4/27/2010 18:02	WIN	0	2	64.99069639	1	0	0.789057239	5.210526315	5.25	-0.0394737
AF34-S1-2010.04.27T19:00.43	4/28/2010 2:00	WIN	0	4	63.12693101	1	1	0.968253968	29.99519915	31.73915363	-1.7439546
AF56-S1-2010.04.27T19:02.18	4/28/2010 2:02	WIN	0	5	25.12552859	1	1	0.941818182	46.66870555	44.11465149	2.5540548
AF15-S1-2010.04.28T01:01.42	4/28/2010 8:01	WIN	0	5	23.97012139	1	0.4	0.767362991	6.30170697	7.076955902	-0.77524904
AF54-S1-2010.04.28T04:01.44	4/28/2010 11:01	WIN	0	2	12.09749983	1	1	0.836363636	40.66216216	51.16216216	-10.500002
AF52-S1-2010.04.28T04:01.24	4/28/2010 11:01	WIN	1	3	95.04927942	1	0.333333333	0.835353535	12.41559981	12.10692271	0.308677067
AF62-S1-2010.04.28T04:01.16	4/28/2010 11:01	WIN	1	35	13.65927606	1	0.6	0.913584531	21.46647023	18.93791912	2.528551271
AF19-D1-2010.04.28T07:00.53	4/28/2010 14:00	WIN	0	2	95.56481371	1	0	0.896057348	15.94594595	16.98648649	-1.0405404
AF58-S1-2010.04.28T07:01.02	4/28/2010 14:01	WIN	0	2	82.90291992	1	0.5	0.845454545	36.12162162	36.97297297	-0.8513515
AF56-D1-2010.04.28T07:02.16	4/28/2010 14:02	WIN	0	2	49.622425	1	0	0.945454545	30.13157895	27.46052631	2.6710525
AF58-S1-2010.04.28T15:01.51	4/28/2010 22:01	WIN	1	6	16.70258526	1	0.166666667	0.897876361	11.20614035	11.43255097	-0.226410633
AF34-S1-2010.04.28T19:01.18	4/29/2010 2:01	WIN	1	2	17.71987435	1	0.5	0.976190476	70.63157895	65.89473684	4.73684395
AF58-S1-2010.04.28T22:00.50	4/29/2010 5:00	WIN	0	2	33.15610042	1	1	0.854545455	74.14473684	60.89473684	13.250001
AF15-S1-2010.04.28T22:02.59	4/29/2010 5:02	WIN	0	3	19.00313847	1	1	0.774154376	10.13319899	12.59455508	-2.461356233
AF56-S1-2010.04.28T22:02.46	4/29/2010 5:02	WIN	0	3	104.6104126	1	1	0.927272727	46.16816817	50.36136136	-4.193193333
AF54-S2-2010.04.29T01:01.47	4/29/2010 8:01	WIN	0	2	222.0100772	1	1	0.836363636	88.11842105	114.3157895	-26.19737
AF19-S1-2010.04.29T01:01.46	4/29/2010 8:01	WIN	1	5	50.09993216	1	0.8	0.884574383	38.97183499	34.05334282	4.9184906
AM44-S1-2010.04.29T01:01.51	4/29/2010 8:01	WIN	1	2	6.182284421	1	1	0.838667708	46.42105263	49.26315789	-2.8421053
AM44-S1-2010.04.29T04:01.16	4/29/2010 11:01	WIN	1	14	51.17008009	1	0.714285714	0.830315997	33.6261487	27.34099325	6.285155489
AF15-D1-2010.04.29T07:01.51	4/29/2010 14:01	WIN	0	2	32.1180323	0.5	0	0.746031746	10.19736842	9.618421055	0.5789474
AF15-S1-2010.04.29T15:00.50	4/29/2010 22:00	WIN	0	2	38.62976729	1	0.5	0.739820201	24.58108108	33.81081082	-9.229731
AF34-S1-2010.04.29T19:01.18	4/30/2010 2:01	WIN	1	4	64.07466565	1	0.25	0.984126984	29.61273115	33.19843528	-3.58570425
AF19-S1-2010.04.29T22:01.42	4/30/2010 5:01	WIN	0	2	39.14405124	1	1	0.8699101	19.15825036	17.78805121	1.3701991
AF54-S1-2010.04.29T22:01.32	4/30/2010 5:01	WIN	0	3	3.968165408	1	1	0.846883934	34.6628734	35.11474632	-0.451873
AF59-S1-2010.04.29T22:01.40	4/30/2010 5:01	WIN	0	4	20.22636573	0.75	0.5	0.847979798	47.02240398	43.12108819	3.90131575
AF34-S1-2010.04.30T01:00.56	4/30/2010 8:00	WIN	1	2	87.99544623	1	1	0.992063492	35.67780939	41.04480797	-5.3669985
AF56-S1-2010.04.30T04:00.54	4/30/2010 11:00	WIN	0	2	1.391618025	1	0.5	0.927272727	31.83036985	43.92674253	-12.096372
AF15-D1-2010.04.30T07:01.12	4/30/2010 14:01	WIN	0	2	76.5889868	1	0	0.781497175	10.25355619	12.58961593	-2.33606
AF19-S1-2010.04.30T07:01.57	4/30/2010 14:01	WIN	1	5	52.87795978	1	0.2	0.834847775	14.5461744	15.28192164	-0.73574732
AF34-S1-2010.04.30T11:01.50	4/30/2010 18:01	WIN	1	5	86.55605044	1	0.4	0.984126984	23.37894737	24.44736842	-1.0684212
AF19-S1-2010.04.30T15:02.56	4/30/2010 22:02	WIN	0	2	73.40787829	1	0.5	0.871991807	18.28378379	20.27098151	-1.98719771
AF40-D1-2010.04.30T15:02.21	4/30/2010 22:02	WIN	1	3	78.05101191	1	0	0.830687831	18.19772404	20.07894737	-1.88122364
AF54-S1-2010.04.30T19:00.54	5/1/2010 2:00	WIN	1	8	8.582941536	1	1	0.872727273	21.88753556	17.16874111	4.718794579
AF15-S1-2010.04.30T22:01.11	5/1/2010 5:01	WIN	0	3	7.578040745	1	1	0.786847053	9.07017544	12.74561403	-3.6754385
AF19-S1-2010.04.30T22:02.32	5/1/2010 5:02	WIN	0	3	27.6602077	1	1	0.872333163	61.06181181	56.37687688	4.684936333
AF19-S1-2010.05.01T01:00.53	5/1/2010 8:00	WIN	1	2	41.70465811	1	1	0.841269841	66.51088589	54.22785285	12.283031
AF59-S1-2010.05.01T01:02.52	5/1/2010 8:02	WIN	0	3	53.81649061	1	0.666666667	0.836363636	4.95614035	5.166666667	-0.210526327
AF58-S1-2010.05.01T01:02.27	5/1/2010 8:02	WIN	1	5	13.44828421	1	1	0.898181818	50.45561878	45.35206259	5.1035566
AF34-S1-2010.05.01T04:01.03	5/1/2010 11:01	WIN	0	6	102.5337132	1	0.5	0.984126984	28.04231863	26.93824087	1.104077883
AF56-D1-2010.05.01T07:00.41	5/1/2010 14:00	WIN	0	3	4.600787327	1	0	0.945117845	6.986486487	6.274063537	0.712423033
AF58-D1-2010.05.01T07:00.56	5/1/2010 14:00	WIN	1	6	30.77557317	1	0	0.908529742	8.623636795	7.70934092	0.914295783
AF15-S2-2010.05.01T07:01.47	5/1/2010 14:01	WIN	0	2	110.3208469	1	0	0.746031746	11.11806543	15.05263158	-3.934566
AF54-D1-2010.05.01T07:02.20	5/1/2010 14:02	WIN	0	2	63.14251034	1	0	0.872727273	20.26315789	22.11842105	-1.8552632
AM44-S1-2010.05.01T11:02.25	5/1/2010 18:02	WIN	0	2	15.47239078	1	0.5	0.841269841	16.40789473	14.2631579	2.14473685
AF19-S1-2010.05.01T15:00.55	5/1/2010 22:00	WIN	0	2	58.66232839	1	0.5	0.873015873	11.03449502	12.36806543	-1.33357
AF52-S1-2010.05.01T19:00.48	5/2/2010 2:00	WIN	0	3	29.27904862	1	1	0.859820426	39.75557136	32.85846373	6.897107667
AF58-S1-2010.05.01T19:00.47	5/2/2010 2:00	WIN	0	2	70.81967576	1	1	0.9	46.51102418	51.32752489	-4.8165005
AM14b-S1-2010.05.01T19:02.37	5/2/2010 2:02	WIN	1	7	20.20334898	1	0.714285714	0.36514161	33.69040846	32.68045113	1.0099572
AF15-S1-2010.05.01T22:02.30	5/2/2010 5:02	WIN	1	7	104.3785224	1	0.714285714	0.730671063	19.84280521	21.95357199	-2.110766739
AF52-S1-2010.05.02T04:00.44	5/2/2010 11:00	WIN	0	2	43.87969491	1	0.5	0.862457912	20.07894737	21.88157895	-1.80263135
AF56-S1-2010.05.02T04:01.52	5/2/2010 11:01	WIN	0	6	22.36141809	1	0.833333333	0.939393939	40.34625415	39.18693694	1.159316833
AF54-D1-2010.05.02T07:01.23	5/2/2010 14:01	WIN	0	2	71.06806057	1	0	0.872727273	25.44736843	31.39473684	-5.9473685
AM44-D1-2010.05.02T07:01.18	5/2/2010 14:01	WIN	0	3	6.328577138	1	0	0.841269841	0.42105263	0.46491228	-0.04385964
AF59-S1-2010.05.02T07:01.18	5/2/2010 14:01	WIN	1	19	14.77356255	0.842105263	0.578947368	0.80088505	29.04372239	26.04361009	3.000112421
AF54-S1-2010.05.02T15:00.43	5/2/2010 22:00	WIN	1	3	88.93513248	1	0.666666667	0.896969697	61.06851588	67.08985301	-6.021337667
AF54-S1-2010.05.02T19:00.43	5/3/2010 2:00	WIN	1	6	7.705619318	1	1	0.923004936	32.96230441	32.60301091	0.359293633
AF40-S1-2010.05.02T19:01.23	5/3/2010 2:01	WIN	1	3	60.02600995	1	1	0.834357399	42.33878615	48.68492176	-6.346135333
AF52-S1-2010.05.03T07:00.49	5/3/2010 14:00	WIN	0	4	93.49653705	1	0.25	0.887296404	23.10135135	25.69594595	-2.594594525
AF62-D1-2010.05.03T07:01.41	5/3/2010 14:01	WIN	0	3	60.47105701	1	0	0.963636364	18.13940256	19.74087245	-1.601470133
AM44-D1-2010.05.03T07:01.42	5/3/2010 14:01	WIN	0	2	3.734108457	1	0	0.841269841	7.44736842	8.460526315	-1.01315805
AF15-D1-2010.05.03T07:01.41	5/3/2010 14:01	WIN	0	2	11.23500139	1	0	0.674603175	0.118421055	0.27631579	-0.15789475
AF54-S1-2010.05.03T07:01.41	5/3/2010 14:01	WIN	1	7	80.97523435	1	0.285714286	0.949774474	26.18207681	28.7821581	-2.600081329
AF56-S1-2010.05.03T11:02.24	5/3/2010 18:02	WIN	0	3	28.52465422	1	0.333333333	0.963636364	20.92105263	24.71929825	-3.7982455
AF15-S1-2010.05.03T19:00.53	5/4/2010 2:00	WIN	1	25	53.04785669	1	0.88	0.640437557	33.86434013	30.93762131	2.926718792
AF19-S1-2010.05.03T22:00.55	5/4/2010 5:00	WIN	1	42	72.72317744	0.976190476	0.619047619	0.730973955	23.57197987	20.04037778	3.531601817
AF40-S1-2010.05.03T22:01.55	5/4/2010 5:01	WIN	0	3	18.92531536	1	1	0.854813528	60.83428165	49.68895211	11.14533
AF62-S1-2010.05.03T22:01.39	5/4/2010 5:01	WIN	1	4	43.5036647	1	0.25	0.95	32.40416074	36.46995021	-4.06578955
AM44-S1-2010.05.04T04:01.11	5/4/2010 11:01	WIN	0	3	59.33206002	0.333333333	0.333333333	0.878306878	8.631578947	9.298245613	-0.666666533
AF56-S1-2010.05.04T04:01.44	5/4/2010 11:01	WIN	1	10	106.3526521	1	0.2	0.965420875	23.6284495	26.59224751	-2.96379769
AF58-D1-2010.05.04T07:00.53	5/4/2010 14:00	WIN	0	2	4.686078326	1	0	0.944949495	13.16216216	12.18918919	0.9729729
AF62-D1-2010.05.04T07:01.27	5/4/2010 14:01	WIN	0	2	47.52660845	1	0	0.963636364	8.644736845	9.355263155	-0.71052625
AF34-S1-2010.05.04T15:02.23	5/4/2010 22:02	WIN	0	2	66.65497985	1	0.5	0.984126984	22.20412518	24.16038407	-1.95625905
AF54-S1-2010.05.04T22:01.16	5/5/2010 5:01	WIN	0	2	59.8060713	1	1	0.954208754	24.10881935	31.43207681	-7.3232585
AF56-S1-2010.05.04T22:01.09	5/5/2010 5:01	WIN	1	3	6.308001833	1	1	0.963636364	22.60550024	32.97178758	-10.36628947
AF52-S1-2010.05.05T04:00.54	5/5/2010 11:00	WIN	1	11	73.01924674	1	1	0.857422712	40.41562136	35.48040864	4.935212473
AF40-S2-2010.05.05T07:00.48	5/5/2010 14:00	WIN	0	2	234.3446806	1	0	0.888888889	17.12162162	20.01351352	-2.8918918
AF52-S1-2010.05.05T07:00.56	5/5/2010 14:00	WIN	1	18	45.08856282	0.944444444	0.166666667	0.87644489	20.37829935	19.85648807	0.52181127
AM44-D1-2010.05.05T07:01.52	5/5/2010 14:01	WIN	0	2	61.58098644	1	0	0.888888889	0.907894735	1.07894737	-0.1710526
AF62-D1-2010.05.05T07:01.24	5/5/2010 14:01	WIN	1	4	53.0428578	1	0	0.945454545	10.21674964	12.74733286	-2.530583145
AF54-D1-2010.05.05T11:01.24	5/5/2010 18:01	WIN	0	2	64.81559936	1	0	0.963299663	13.43421053	14.13157894	-0.69736865
AF34-D1-2010.05.05T11:02.18	5/5/2010 18:02	WIN	0	2	6.342750225	1	0	0.984126984	18.21052631	17.44736843	0.76315805
AF62-S1-2010.05.05T22:01.33	5/6/2010 5:01	WIN	0	3	9.228540549	1	1	0.945454545	19.22332859	20.33167378	-1.108345067
AF59-S1-2010.05.05T22:01.54	5/6/2010 5:01	WIN	0	4	62.54995325	1	1	0.8	36.36859886	36.185633	0.182965925
AM44-S1-2010.05.06T04:01.23	5/6/2010 11:01	WIN	1	4	68.9687215	1	0.75	0.872567844	35.8410384	46.99982219	-11.15878375
AF34-D1-2010.05.06T07:00.54	5/6/2010 14:00	WIN	0	2	0.783652049	1	0	0.984126984	22.45945946	20.32432432	2.1351352
AM44-D1-2010.05.06T07:00.56	5/6/2010 14:00	WIN	0	2	5.700936409	1	0	0.888888889	6.45376956	5.917140825	0.53662885
AF59-D1-2010.05.06T07:01.51	5/6/2010 14:01	WIN	0	2	49.38560281	1	0	0.8	8.44736842	7.565789475	0.8815791
AF58-D1-2010.05.06T07:01.50	5/6/2010 14:01	WIN	0	3	33.41596965	1	0	0.763636364	3.605263157	3.929824563	-0.32456141
AF40-D1-2010.05.06T11:01.24	5/6/2010 18:01	WIN	0	2	65.26833829	1	0	0.904761905	20.41714083	23.59174965	-3.1746085
AF34-S1-2010.05.06T15:00.55	5/6/2010 22:00	WIN	0	2	46.26089994	1	0.5	0.984126984	35.14651494	41.87055477	-6.72404
AF56-S1-2010.05.06T19:00.49	5/7/2010 2:00	WIN	0	2	80.6591021	1	1	0.963636364	45.25248933	74.82645804	-29.57397
AF40-S1-2010.05.06T19:01.12	5/7/2010 2:01	WIN	1	5	51.90641129	1	0.4	0.929749104	22.60327169	24.49032717	-1.88705552
AF40-S1-2010.05.06T22:00.54	5/7/2010 5:00	WIN	0	2	75.53865772	1	1	0.912698413	55.93421053	61.05263158	-5.118421
AF62-S1-2010.05.07T01:01.52	5/7/2010 8:01	WIN	1	31	34.75331809	1	0.774193548	0.930658947	34.65449915	34.99502134	-0.340522074
AF34-S1-2010.05.07T01:02.25	5/7/2010 8:02	WIN	0	2	69.12627363	1	0.5	0.96031746	40.91607397	47.29658606	-6.3805145
AF34-S1-2010.05.07T04:00.28	5/7/2010 11:00	WIN	0	2	71.95448811	1	0.5	0.983998976	35.58463727	39.25071123	-3.6660738
AF54-S1-2010.05.07T04:00.41	5/7/2010 11:00	WIN	1	8	24.14136944	1	1	0.931818182	49.46452703	50.6628734	-1.198346939
AM14b-S1-2010.05.07T06:38.26	5/7/2010 13:38	WIN	1	16	17.41494916	1	0.375	0.555914355	20.18955814	15.25630334	4.933254606
AF54-S1-2010.05.07T07:00.49	5/7/2010 14:00	WIN	1	7	48.09750771	1	0.571428571	0.942857143	31.27890673	30.71479374	0.564113057
AF59-D1-2010.05.07T07:01.47	5/7/2010 14:01	WIN	0	3	50.95671629	1	0	0.822109989	18.03508772	20.79824562	-2.763158
AF40-S1-2010.05.07T07:01.30	5/7/2010 14:01	WIN	1	2	56.46650469	0.5	0.5	0.920634921	12.4128734	16.45661451	-4.043741
AF58-D1-2010.05.07T07:02.39	5/7/2010 14:02	WIN	0	3	28.79223818	1	0	0.762177329	18.44736842	16.86842105	1.578947263
AF34-D1-2010.05.07T11:00.56	5/7/2010 18:00	WIN	0	2	5.615011629	1	0	0.983469945	6.03449502	6.240753915	-0.2062589
AF40-S1-2010.05.07T11:01.41	5/7/2010 18:01	WIN	1	3	58.46014204	1	0.333333333	0.931216931	18.56021811	19.67709815	-1.1168801
AF40-D1-2010.05.07T15:01.11	5/7/2010 22:01	WIN	1	3	70.07938401	1	0	0.931216931	9.29990517	9.781650073	-0.481744967
AF58-S1-2010.05.07T22:01.17	5/8/2010 5:01	WIN	1	2	5.760244292	1	1	0.736363636	51.47297297	64.3918919	-12.91892
AM44-S1-2010.05.08T04:01.01	5/8/2010 11:01	WIN	0	4	44.37005781	1	0.25	0.868023554	12.23026315	14.3618421	-2.13157905
AF58-S2-2010.05.08T04:01.52	5/8/2010 11:01	WIN	1	2	117.8897265	1	0.5	0.727272727	52.55405405	61.32432432	-8.77027
AF59-S1-2010.05.08T04:02.37	5/8/2010 11:02	WIN	1	10	21.5446391	1	0.6	0.842481418	43.38719773	39.8757468	3.5114512
AF34-D1-2010.05.08T07:00.53	5/8/2010 14:00	WIN	0	3	38.65115403	1	0	0.936507937	19.55523945	19.37482219	0.18041727
AF54-D1-2010.05.08T07:01.11	5/8/2010 14:01	WIN	1	6	7.257946998	1	0	0.945286195	3.536747273	3.527027027	0.009720347
AF62-D1-2010.05.08T07:01.51	5/8/2010 14:01	WIN	1	12	104.4991276	1	0	0.938886771	5.755749169	6.375533428	-0.619784317
AF15-S1-2010.05.08T11:02.54	5/8/2010 18:02	WIN	0	3	13.45022657	1	0	0.606557377	11.92982456	10.95614035	0.973684367
AF34-S1-2010.05.08T22:01.08	5/9/2010 5:01	WIN	0	2	3.149642372	1	1	0.951996928	27.18421053	25.86842105	1.31578965
AF52-S1-2010.05.09T01:02.11	5/9/2010 8:02	WIN	0	2	11.70889681	1	1	0.863636364	40.85561878	33.14224751	7.713373
AF56-S1-2010.05.09T04:02.17	5/9/2010 11:02	WIN	1	46	15.25140096	0.97826087	0.47826087	0.959624685	23.04485006	22.90654957	0.138300663
AF40-S1-2010.05.09T07:00.50	5/9/2010 14:00	WIN	1	3	97.42919455	1	0	0.925925926	26.87387387	34.36036036	-7.486488
AM44-S2-2010.05.09T07:01.18	5/9/2010 14:01	WIN	0	2	137.4500255	1	0	0.849206349	14.22368421	19.27631579	-5.052632
AF40-D1-2010.05.09T11:01.24	5/9/2010 18:01	WIN	0	2	3.807435371	1	0	0.920634921	5.394736845	5.328947365	0.06578945
AF58-S1-2010.05.10T01:00.47	5/10/2010 8:00	WIN	1	4	97.80124131	1	1	0.752406417	57.91802987	57.49964438	0.4183855
AM44-S1-2010.05.10T04:01.30	5/10/2010 11:01	WIN	0	2	7.651997302	0.5	0.5	0.841269841	27.22261736	30.86095306	-3.638336
AF52-S1-2010.05.10T07:00.25	5/10/2010 14:00	WIN	0	3	87.31738735	1	0.666666667	0.854545455	37.76339498	46.03508772	-8.271691767
AF58-S1-2010.05.10T07:00.48	5/10/2010 14:00	WIN	0	6	89.23412473	1	0.5	0.709090909	32.87055476	31.47403983	1.39651465
AF59-D1-2010.05.10T07:01.24	5/10/2010 14:01	WIN	0	2	11.69914622	1	0	0.861234991	11.35953058	11.91536273	-0.55583205
AF54-D1-2010.05.10T07:02.23	5/10/2010 14:02	WIN	0	2	7.662537317	1	0	0.917508418	7.486842105	9.013157895	-1.52631571
AF52-S1-2010.05.10T11:01.34	5/10/2010 18:01	WIN	0	3	8.069013728	1	0	0.854545455	24.09127549	24.39236605	-0.301090567
AF34-S1-2010.05.10T11:01.25	5/10/2010 18:01	WIN	1	36	26.28909469	1	0.472222222	0.939131393	26.65858622	24.20641694	2.452169297
AM44-S1-2010.05.10T22:02.11	5/11/2010 5:02	WIN	1	6	31.77094905	0.666666667	1	0.817460317	33.95645646	28.42119751	5.535258328
AF54-S1-2010.05.11T01:02.17	5/11/2010 8:02	WIN	0	2	34.96211382	1	1	0.890909091	34.80263158	41.78947368	-6.98684395
AF59-S1-2010.05.11T04:01.23	5/11/2010 11:01	WIN	0	3	27.27689605	1	0.666666667	0.872727273	63.57278331	61.28496918	2.287813467
AM14b-S1-2010.05.11T04:01.09	5/11/2010 11:01	WIN	1	2	16.83672654	1	0.5	0.624159268	23.03947369	26.48684211	-3.4473685
AM44-S1-2010.05.11T07:02.41	5/11/2010 14:02	WIN	0	2	53.69511717	1	0	0.817460317	0.322190615	0.321834995	0.00035562
AF59-D1-2010.05.11T07:02.40	5/11/2010 14:02	WIN	1	6	57.54097223	1	0	0.872727273	24.5131579	25.81128497	-1.298126967
AF40-D1-2010.05.11T11:01.29	5/11/2010 18:01	WIN	0	2	2.645152137	1	0	0.912058372	12.42958749	15.1344239	-2.7048363
AF58-S1-2010.05.11T11:02.22	5/11/2010 18:02	WIN	1	5	61.26524363	1	0	0.780590814	27.63669986	28.83769559	-1.20099564
AF40-S1-2010.05.11T22:01.40	5/12/2010 5:01	WIN	1	2	30.999786	1	1	0.920634921	64.2727596	87.74502134	-23.47226
AF15-S2-2010.05.11T22:02.23	5/12/2010 5:02	WIN	0	2	143.2185542	1	0.5	0.593253968	25.76461988	32.52777778	-6.7631579
AF54-S1-2010.05.12T01:01.25	5/12/2010 8:01	WIN	1	9	24.22341248	1	0.555555556	0.882603816	44.63489805	49.95606132	-5.321163689
AF40-S1-2010.05.12T01:03.04	5/12/2010 8:03	WIN	1	2	42.27546095	1	1	0.920634921	57.06578947	68.35526316	-11.289476
AF40-S1-2010.05.12T04:00.56	5/12/2010 11:00	WIN	0	2	71.50395939	1	1	0.920634921	49.29587482	60.52702703	-11.2311535
AF52-S1-2010.05.12T04:01.54	5/12/2010 11:01	WIN	0	3	96.68242861	1	0.333333333	0.909090909	6.739212897	6.19511617	0.544096733
AF59-S1-2010.05.12T04:02.58	5/12/2010 11:02	WIN	1	3	50.23329871	1	0.333333333	0.889674523	27.90564248	29.55689901	-1.651256333
AF19-S1-2010.05.12T07:00.44	5/12/2010 14:00	WIN	0	4	92.9577036	1	0.25	0.746031746	13.65540541	14.27027027	-0.61486492
AF40-S2-2010.05.12T07:01.41	5/12/2010 14:01	WIN	0	2	167.582356	0.5	0	0.920634921	17.72119488	20.79338549	-3.07219075
AF62-D1-2010.05.12T15:01.52	5/12/2010 22:01	WIN	1	4	63.94569982	1	0	0.913636364	22.29605263	25.09210526	-2.7960525
AF59-S1-2010.05.12T15:02.13	5/12/2010 22:02	WIN	0	3	65.00744045	1	0	0.896969697	43.81555239	47.00142247	-3.185870333
AF34-S1-2010.05.12T19:02.03	5/13/2010 2:02	WIN	1	2	8.18690712	1	0	0.936507937	35.72368421	38.80263158	-3.078947
AF59-S1-2010.05.13T04:00.50	5/13/2010 11:00	WIN	0	3	9.591838832	1	0.333333333	0.900652225	13.99976292	16.49525842	-2.49549536
AF40-S1-2010.05.13T04:00.54	5/13/2010 11:00	WIN	1	6	27.61911687	1	0.333333333	0.920634921	23.31614509	28.64544808	-5.329303167
AM14b-D1-2010.05.13T07:02.24	5/13/2010 14:02	WIN	0	2	95.36433347	1	0	0.645714286	11.42389759	13.82254623	-2.3986485
AF52-D1-2010.05.13T11:00.55	5/13/2010 18:00	WIN	0	2	2.171439284	1	0	0.944949495	5.14864865	5.202702705	-0.054054035
AF58-S1-2010.05.13T15:00.56	5/13/2010 22:00	WIN	0	2	30.34243506	1	0	0.890909091	25.48257468	29.96123755	-4.4786625
AF54-S1-2010.05.13T15:00.53	5/13/2010 22:00	WIN	1	2	56.72420919	1	0	0.890909091	25.07716927	24.23577525	0.841394
AF19-S1-2010.05.13T19:00.54	5/14/2010 2:00	WIN	1	3	47.58441738	1	0.333333333	0.795767196	21.5251304	19.66073969	1.86439086
AM44-S1-2010.05.13T19:01.54	5/14/2010 2:01	WIN	1	11	38.47175247	0.909090909	0.363636364	0.707280175	32.57167694	29.06326063	3.508415985
AF58-S1-2010.05.13T22:01.31	5/14/2010 5:01	WIN	1	3	89.77424404	1	0.666666667	0.890909091	70.11664296	77.28639166	-7.169748667
AF54-S1-2010.05.13T22:01.47	5/14/2010 5:01	WIN	1	4	52.88223922	1	0.75	0.877272727	57.31756757	55.24075391	2.076813625
AF52-S1-2010.05.14T04:00.47	5/14/2010 11:00	WIN	0	5	52.28833438	1	0.2	0.941616162	16.4341394	17.58051209	-1.14637272
AF40-S1-2010.05.14T04:00.53	5/14/2010 11:00	WIN	0	5	22.94713684	1	0.2	0.920634921	23.6227596	23.91920341	-0.29644386
AM14b-S1-2010.05.14T04:02.53	5/14/2010 11:02	WIN	0	2	91.97187826	1	0.5	0.587301587	17.43954481	24.0472973	-6.6077546
AF15-D1-2010.05.14T07:02.23	5/14/2010 14:02	WIN	0	2	73.83795497	1	0	0.650793651	15.7368421	23.48684211	-7.7500015
AF58-D1-2010.05.14T07:03.01	5/14/2010 14:03	WIN	1	5	101.3648708	1	0	0.897508418	11.7601707	12.81721195	-1.05704116
AF19-S1-2010.05.14T15:00.50	5/14/2010 22:00	WIN	0	2	46.72247045	1	0.5	0.785714286	34.23541963	27.94665718	6.288763
AF58-S1-2010.05.14T19:01.55	5/15/2010 2:01	WIN	0	2	88.4987702	1	0	0.899158249	50.76315789	57.15789474	-6.394737
AF19-S1-2010.05.14T19:01.39	5/15/2010 2:01	WIN	1	4	46.39002742	1	0.5	0.794354839	28.41447369	26.43705548	1.9774184
AF54-S1-2010.05.14T19:02.58	5/15/2010 2:02	WIN	1	6	67.95925599	1	0.666666667	0.890909091	30.67508298	29.12731152	1.547771468
AF62-S1-2010.05.14T19:02.08	5/15/2010 2:02	WIN	1	10	28.50607451	1	0.7	0.914335664	28.05113798	28.2799431	-0.22880502
AF52-S1-2010.05.15T01:01.12	5/15/2010 8:01	WIN	1	11	110.0876641	1	0.272727273	0.907006024	23.54280357	21.47652916	2.066274436
AM14b-S1-2010.05.15T04:01.43	5/15/2010 11:01	WIN	0	2	7.567613987	0.5	0.5	0.595238095	24.24324324	33.31081081	-9.067567
AF59-S1-2010.05.15T04:01.37	5/15/2010 11:01	WIN	1	14	18.22959	1	0.428571429	0.877296777	30.65423694	27.70986588	2.944371029
AF62-D1-2010.05.15T07:00.55	5/15/2010 14:00	WIN	0	3	62.58133729	1	0	0.909090909	21.51280228	28.39615932	-6.88335614
AF52-S1-2010.05.15T07:00.53	5/15/2010 14:00	WIN	0	4	6.625262136	1	0	0.927272727	11.68705547	12.53485064	-0.847795168
AF56-S1-2010.05.15T07:00.54	5/15/2010 14:00	WIN	1	6	56.27122802	1	0	0.945454545	9.757586533	11.28520626	-1.527619683
AF19-S1-2010.05.15T15:01.41	5/15/2010 22:01	WIN	1	2	81.40073969	1	0	0.801587302	23.26315789	20.53947369	2.723684
AF15-S1-2010.05.15T15:02.11	5/15/2010 22:02	WIN	0	2	16.54098801	1	0	0.698412698	11.88157895	13.5	-1.61842095
AF19-S1-2010.05.15T19:00.50	5/16/2010 2:00	WIN	0	2	44.93061092	1	0	0.814337757	40.19736842	37.48150782	2.7158605
AF19-S1-2010.05.15T22:02.55	5/16/2010 5:02	WIN	1	2	94.05596105	1	0.5	0.822274265	13.39189189	10.2972973	3.09459485
AF52-S1-2010.05.16T01:01.11	5/16/2010 8:01	WIN	1	15	15.77929875	1	0.866666667	0.895326006	26.37088668	23.53091513	2.839971511
AM44-S1-2010.05.16T04:00.47	5/16/2010 11:00	WIN	0	4	70.75709555	1	0.25	0.658928571	14.14473684	15.9868421	-1.8421053
AF40-S1-2010.05.16T04:00.41	5/16/2010 11:00	WIN	0	4	25.5316735	1	0.25	0.9203149	21.43812233	28.36201992	-6.923897125
AF15-S1-2010.05.16T04:00.55	5/16/2010 11:00	WIN	1	2	98.16465525	1	1	0.805526177	44.07602339	55.16447368	-11.0884495
AF19-D1-2010.05.16T07:00.48	5/16/2010 14:00	WIN	0	3	62.52213451	1	0	0.816234796	20.88762447	16.62825984	4.259364667
AF58-S1-2010.05.16T07:00.48	5/16/2010 14:00	WIN	0	5	55.26199738	1	0.2	0.98140383	4.210668564	4.29943101	-0.088762434
AF54-S1-2010.05.16T07:00.47	5/16/2010 14:00	WIN	0	5	22.561472	1	0.2	0.890909091	29.26913229	30.3769559	-1.1078237
AF34-D1-2010.05.16T07:00.49	5/16/2010 14:00	WIN	1	5	71.38597232	0.8	0	0.977622489	14.24623044	13.86330014	0.38293028
AF62-D1-2010.05.16T07:01.23	5/16/2010 14:01	WIN	1	6	13.14497674	0.833333333	0	0.92978503	7.010431485	6.907776197	0.102655283
AF56-S1-2010.05.16T15:02.17	5/16/2010 22:02	WIN	1	8	10.46890753	1	0.625	0.945454545	29.6754386	27.96107456	1.714364423
AF15-S1-2010.05.17T04:01.03	5/17/2010 11:01	WIN	0	4	34.69537065	1	0.25	0.822687668	2.835526313	2.94736842	-0.11184215
AF54-S1-2010.05.17T07:00.44	5/17/2010 14:00	WIN	0	3	45.78270294	1	0	0.901907969	16.42840208	17.58914178	-1.1607398
AF40-S1-2010.05.17T07:00.43	5/17/2010 14:00	WIN	0	4	39.29287315	1	0	0.936059908	4.850106685	4.779160738	0.070945955
AF19-S1-2010.05.17T07:00.54	5/17/2010 14:00	WIN	1	27	140.4679326	1	0.444444444	0.845188275	22.60768663	19.66527053	2.942416078
AF59-D1-2010.05.17T07:01.24	5/17/2010 14:01	WIN	0	2	28.80210965	1	0	0.872727273	1.47368421	1.22368421	0.25
AF52-S1-2010.05.17T07:01.24	5/17/2010 14:01	WIN	1	6	31.36242979	1	0.166666667	0.899320246	11.38157894	11.73684211	-0.355263183
AF34-D1-2010.05.17T07:02.54	5/17/2010 14:02	WIN	0	2	15.8727215	1	0	0.984126984	4.092105265	4.06578947	0.0263158
AF58-D1-2010.05.17T11:01.12	5/17/2010 18:01	WIN	0	2	1.468621171	1	0	0.981818182	10.5472973	10.10561878	0.44167855
AF15-S1-2010.05.17T22:00.41	5/18/2010 5:00	WIN	0	2	74.61082849	1	1	0.8699101	38.23684211	38.88157895	-0.64473665
AF58-S1-2010.05.17T22:02.03	5/18/2010 5:02	WIN	0	3	48.01754846	1	1	0.963636364	34.10218113	33.16714083	0.935040433
AF40-S1-2010.05.17T22:02.20	5/18/2010 5:02	WIN	1	2	57.58066484	1	1	0.951996928	54.96884384	56.73798798	-1.7691445
AF40-S1-2010.05.18T01:00.56	5/18/2010 8:00	WIN	0	3	9.01449912	1	0.666666667	0.952380952	36.50426743	27.70768137	8.796587
AF19-S1-2010.05.18T01:01.12	5/18/2010 8:01	WIN	0	2	84.202419	1	1	0.841269841	28.3485064	24.72688478	3.6216215
AF59-S1-2010.05.18T07:01.23	5/18/2010 11:02	WIN	1	6	131.3172342	1	0.333333333	0.909090909	19.59376482	19.90184922	-0.308084367
AF58-D1-2010.05.18T07:00.25	5/18/2010 14:00	WIN	0	2	24.6552843	1	0	0.963636364	16.78378379	12.16216216	4.6216215
AM44-S2-2010.05.18T07:00.55	5/18/2010 14:00	WIN	0	2	187.2894009	1	0	0.727982591	10.36522049	11.8673542	-1.5021336
AF62-D1-2010.05.18T07:00.47	5/18/2010 14:00	WIN	0	3	77.75072856	1	0	0.945454545	13.47463253	16.00260787	-2.5279756
AF40-D1-2010.05.18T07:00.53	5/18/2010 14:00	WIN	0	3	20.10008397	1	0	0.952380952	5.165244193	4.306306307	0.858937977
AF15-D1-2010.05.18T11:02.54	5/18/2010 18:02	WIN	0	2	11.81585281	1	0	0.871991807	1.39473684	2.22368421	-0.82894735
AM14b-D1-2010.05.18T11:02.37	5/18/2010 18:02	WIN	0	2	38.50329137	1	0	0.650793651	19.19736842	22.57894737	-3.3815791
AF58-S1-2010.05.18T19:02.07	5/19/2010 2:02	WIN	0	2	14.72822056	1	0.5	0.954208754	30.06578947	33.86842105	-3.802632
AF34-S1-2010.05.18T22:01.00	5/19/2010 5:01	WIN	0	2	78.51775231	1	0.5	0.984126984	40.08392603	43.06045519	-2.976529
AF59-S1-2010.05.18T22:01.18	5/19/2010 5:01	WIN	1	2	88.62645012	1	1	0.88989899	51.35633001	55.97439544	-4.6180655
AF56-S1-2010.05.18T22:02.00	5/19/2010 5:02	WIN	1	2	43.17382758	1	0.5	0.981818182	37.98257468	53.05192034	-15.069345
AF56-S1-2010.05.19T01:00.44	5/19/2010 8:00	WIN	0	2	87.15943688	1	1	0.963636364	52.93705548	73.12411095	-20.187055
AF59-S1-2010.05.19T04:02.37	5/19/2010 11:02	WIN	0	5	33.29144313	0.8	0.4	0.883232323	41.2685633	39.76458037	1.50398288
AF58-D1-2010.05.19T07:00.43	5/19/2010 14:00	WIN	0	2	1.360900004	1	0	0.945454545	1.81045519	2.112019915	-0.30156471
AF56-D1-2010.05.19T07:00.49	5/19/2010 14:00	WIN	0	3	2.962638989	1	0	0.963636364	28.77121859	29.75272641	-0.981507333
AF40-D1-2010.05.19T07:00.53	5/19/2010 14:00	WIN	0	3	3.716565101	1	0	0.936507937	6.020388807	4.244191563	1.776197
AF15-S1-2010.05.19T07:01.11	5/19/2010 14:01	WIN	1	10	117.6909626	1	0.3	0.895046293	8.22140825	9.439046942	-1.217638689
AM14b-D1-2010.05.19T11:02.13	5/19/2010 18:02	WIN	0	2	34.18313278	1	0	0.661290323	0.88157895	0.92105263	-0.03947365
AF62-D1-2010.05.19T11:03.01	5/19/2010 18:03	WIN	0	2	4.691525063	1	0	0.963636364	2.684210525	2.697368425	-0.0131579
AF54-S1-2010.05.19T15:02.05	5/19/2010 22:02	WIN	1	9	25.19325454	1	0.444444444	0.959521137	28.18270024	24.53933758	3.643362743
AF40-S1-2010.05.19T22:02.22	5/20/2010 5:02	WIN	1	8	78.39640746	1	0.875	0.954109063	39.81133436	40.58717105	-0.7758368
AF59-S1-2010.05.20T01:00.55	5/20/2010 8:00	WIN	0	2	6.703307402	1	1	0.872727273	26.5	29.54054054	-3.0405405
AF56-S1-2010.05.20T01:01.17	5/20/2010 8:01	WIN	0	2	80.90928412	1	1	0.963636364	45.67105264	65.61842105	-19.94737
AF62-S1-2010.05.20T04:01.23	5/20/2010 11:01	WIN	0	2	5.570583741	1	0.5	0.963636364	14.67496444	17.79125178	-3.1162874
AM44-S1-2010.05.20T04:01.53	5/20/2010 11:01	WIN	1	3	96.58310739	1	1	0.811051374	56.22647648	61.11761762	-4.891140333
AF34-D1-2010.05.20T07:00.48	5/20/2010 14:00	WIN	0	3	6.396531011	1	0	0.984126984	4.16263632	4.927927927	-0.765291693
AF56-S1-2010.05.20T07:00.50	5/20/2010 14:00	WIN	0	4	53.343819	1	0	0.972643098	25.33108108	31.16891892	-5.83783675
AF58-S1-2010.05.20T07:00.50	5/20/2010 14:00	WIN	1	6	92.05032685	1	0	0.907709737	13.13715031	12.82491702	0.312233252
AF40-D1-2010.05.20T07:01.55	5/20/2010 14:01	WIN	0	3	55.2358274	1	0	0.968253968	8.699620677	9.435751543	-0.7361309
AF59-S1-2010.05.20T07:03.05	5/20/2010 14:03	WIN	1	7	58.62226968	0.857142857	0	0.898116838	11.28896566	11.82747409	-0.538508386
AF62-D1-2010.05.20T11:02.41	5/20/2010 18:02	WIN	0	2	7.348466282	1	0	0.963299663	5.63157895	5.131578945	0.5
AF52-S1-2010.05.20T15:00.56	5/20/2010 22:00	WIN	0	2	1.39300009	1	0	0.854545455	19.55405406	19.56756757	-0.0135135
AM44-S1-2010.05.20T19:01.44	5/21/2010 2:01	WIN	0	4	46.96564627	1	0	0.811356845	8.394025605	10.32467994	-1.930654198
AF15-S1-2010.05.20T19:02.41	5/21/2010 2:02	WIN	1	17	59.32422608	1	0.529411765	0.86894973	24.25504374	21.08791454	3.167129288
AM44-S1-2010.05.20T22:00.56	5/21/2010 5:00	WIN	1	4	55.27938481	1	0.75	0.812321103	14.81116643	20.26084637	-5.4496795
AF34-S1-2010.05.20T22:00.53	5/21/2010 5:00	WIN	1	3	80.64902507	1	1	0.978835979	36.77880512	40.78947368	-4.010668333
AF56-S1-2010.05.21T01:01.54	5/21/2010 8:01	WIN	0	2	32.29287036	1	1	0.981818182	23.67105263	33.81578948	-10.144738
AM14b-S1-2010.05.21T01:01.52	5/21/2010 8:01	WIN	0	6	13.01828046	1	0.333333333	0.828070053	24.55014225	21.91121384	2.63892825
AF54-S1-2010.05.21T01:01.50	5/21/2010 8:01	WIN	0	2	53.21272309	1	1	0.954545455	66.54338549	73.5056899	-6.962307
AF54-S2-2010.05.21T04:01.54	5/21/2010 11:01	WIN	0	2	142.6644982	1	0.5	0.954208754	27.44807966	26.83001422	0.61806545
AF34-D1-2010.05.21T07:00.55	5/21/2010 14:00	WIN	0	2	12.92612035	1	0	0.984126984	14.05405406	15.10810811	-1.0540541
AF40-D1-2010.05.21T07:00.56	5/21/2010 14:00	WIN	0	3	12.96793279	1	0	0.936507937	2.210763393	2.190611667	0.020151733
AF52-S1-2010.05.21T07:00.44	5/21/2010 14:00	WIN	0	3	10.43947677	1	0	0.848484848	17.69061166	18.22925557	-0.53864386
AF58-S1-2010.05.21T07:00.55	5/21/2010 14:00	WIN	1	2	64.71789384	1	0	0.872727273	26.36948791	27.92460882	-1.5551211
AF56-S1-2010.05.21T07:00.53	5/21/2010 14:00	WIN	1	8	67.79683249	1	0.25	0.990909091	19.41927454	23.60188478	-4.182610513
AF62-D1-2010.05.21T07:01.44	5/21/2010 14:01	WIN	0	3	83.63371934	1	0	0.963411897	16.55405405	19.0523945	-2.4983405
AF19-S1-2010.05.21T07:01.24	5/21/2010 14:01	WIN	1	5	87.07699901	1	0.4	0.824321557	18.58947369	16.53684211	2.05263144
AF58-S1-2010.05.21T11:01.52	5/21/2010 18:01	WIN	0	2	74.7640433	1	0	0.871548822	44.30618776	48.01564723	-3.7094595
AF54-S1-2010.05.21T19:00.47	5/22/2010 2:00	WIN	1	2	49.24319172	1	0.5	0.936363636	40.32076814	47.03947368	-6.7187055
AF40-S1-2010.05.21T19:01.24	5/22/2010 2:01	WIN	1	8	40.34454717	1	0.375	0.922619048	13.52764936	13.69372333	-0.16607399
AF52-S1-2010.05.21T22:00.44	5/22/2010 5:00	WIN	0	2	50.38176435	1	1	0.836363636	27.23008535	27.06009957	0.16998575
AF56-S1-2010.05.21T22:01.41	5/22/2010 5:01	WIN	1	2	88.32210748	1	1	0.972727273	37.96301565	54.88371266	-16.920695
AF59-S1-2010.05.21T22:02.19	5/22/2010 5:02	WIN	0	2	9.075361161	1	1	0.927272727	75.93243243	76.82432433	-0.891892015
AF54-S1-2010.05.22T01:01.18	5/22/2010 8:01	WIN	0	4	51.37246806	1	0.75	0.963636364	49.36575391	50.41465149	-1.04889635
AF56-D1-2010.05.22T07:00.56	5/22/2010 14:00	WIN	0	2	3.590071711	1	0	1	17.42460882	19.28129446	-1.85668555
AF54-D1-2010.05.22T07:00.43	5/22/2010 14:00	WIN	0	3	77.74410306	1	0	0.963636364	13.14272167	13.80203888	-0.659317167
AF52-S1-2010.05.22T07:00.50	5/22/2010 14:00	WIN	0	3	67.74455897	1	0	0.846689113	10.85324798	11.8530109	-0.99976293
AF62-S3-2010.05.22T04:01.12	5/22/2010 14:01	WIN	0	1	0	1	0	0.945454545	5.47368421	5.71052632	-0.2368421
AF58-S1-2010.05.22T07:01.41	5/22/2010 14:01	WIN	0	3	38.66613104	1	0	0.871941639	19.29824561	16.69298246	2.6052631
AF62-D1-2010.05.22T11:00.54	5/22/2010 18:00	WIN	0	2	91.19493561	1	0	0.945454545	8.565789475	8.708036985	-0.1422475
AM14b-S1-2010.05.22T11:01.54	5/22/2010 18:01	WIN	1	31	43.55721983	1	0.35483871	0.850344722	29.5056198	25.15580946	4.349810501
AM44-D1-2010.05.22T11:03.03	5/22/2010 18:03	WIN	0	2	30.06377943	1	0	0.841269841	13.40789473	15.71052631	-2.30263165
AF34-S1-2010.05.22T15:02.15	5/22/2010 22:02	WIN	0	2	57.29888177	1	0	0.976062468	13.69736843	14.36842105	-0.67105285
AF56-S1-2010.05.22T22:02.12	5/23/2010 5:02	WIN	0	2	40.63265068	1	1	1	69.10633001	86.67318635	-17.5668555
AM44-S1-2010.05.23T04:01.54	5/23/2010 11:01	WIN	0	4	35.99676905	1	0.25	0.887530113	5.737375535	7.658961593	-1.921586125
AF54-S1-2010.05.23T04:01.07	5/23/2010 11:01	WIN	0	7	6.230130313	1	0.428571429	0.934626589	15.37463027	12.67828919	2.696340943
AF62-S1-2010.05.23T04:01.23	5/23/2010 11:01	WIN	1	3	89.70788668	1	0.666666667	0.909090909	31.75675676	37.71171171	-5.954954767
AF52-S1-2010.05.23T04:02.23	5/23/2010 11:02	WIN	0	2	66.72943012	1	0.5	0.836363636	22.78378379	28.13513513	-5.3513515
AF62-D1-2010.05.23T07:01.23	5/23/2010 14:01	WIN	0	2	60.26129126	1	0	0.927272727	11.96799431	12.4903983	-0.522404
AF59-D1-2010.05.23T07:01.49	5/23/2010 14:01	WIN	0	2	5.412421164	1	0	0.926599327	5.44772404	5.60384068	-0.15611665
AF34-S1-2010.05.23T07:01.37	5/23/2010 14:01	WIN	0	4	6.276581438	1	0	0.968253968	11.86842106	13.46052632	-1.5921054
AF40-S1-2010.05.23T07:01.08	5/23/2010 14:01	WIN	1	12	37.30595643	1	0.25	0.921957672	22.33866762	22.39052869	-0.051861308
AF52-S1-2010.05.23T11:01.26	5/23/2010 18:01	WIN	0	2	64.84713591	1	0	0.824074074	17.26315789	17.86842105	-0.60526325
AF56-S1-2010.05.24T01:00.56	5/24/2010 8:00	WIN	1	4	95.00373761	1	1	0.963636364	37.33783784	41.85810811	-4.5202692
AF19-S1-2010.05.24T01:01.17	5/24/2010 8:01	WIN	0	4	58.38456381	1	0.5	0.864567332	11.382468	10.72297297	0.659494905
AF52-S1-2010.05.24T04:00.53	5/24/2010 11:00	WIN	1	11	87.59415339	1	0.181818182	0.851137447	13.51797491	13.76942972	-0.251454673
AF58-S1-2010.05.24T04:01.54	5/24/2010 11:01	WIN	0	2	28.17709776	1	1	0.872727273	119.1450925	116.9598151	2.18527735
AF54-D1-2010.05.24T07:00.56	5/24/2010 14:00	WIN	0	2	2.509397917	1	0	0.899158249	15.67304805	17.50825826	-1.8352105
AF56-D1-2010.05.24T07:00.44	5/24/2010 14:00	WIN	0	3	89.00727762	1	0	1	19.47392129	21.58060692	-2.106685433
AF59-S1-2010.05.24T07:00.48	5/24/2010 14:00	WIN	1	30	15.14454945	1	0.566666667	0.948338945	37.05310574	35.68283547	1.370270263
AF34-S1-2010.05.24T11:03.05	5/24/2010 18:03	WIN	1	38	9.938582145	0.973684211	0.5	0.926730607	23.95756907	21.45186045	2.505708603
AF15-S1-2010.05.24T19:00.55	5/25/2010 2:00	WIN	0	2	81.2542727	1	0	0.857142857	18.78911807	20.84530583	-2.0561875
AF58-S1-2010.05.25T01:01.19	5/25/2010 8:01	WIN	0	2	22.00347472	1	1	0.872727273	54.58001422	65.53271693	-10.952705
AF52-S1-2010.05.25T07:00.50	5/25/2010 14:00	WIN	0	2	84.1520536	1	0	0.854545455	25.85953058	27.99822191	-2.1386915
AM44-D1-2010.05.25T07:01.24	5/25/2010 14:01	WIN	0	2	23.65944885	1	0	0.968253968	8.77631579	9.60526316	-0.8289476
AF19-S1-2010.05.25T07:01.24	5/25/2010 14:01	WIN	0	2	27.27714081	1	0	0.904761905	17.65611664	19.85277383	-2.1966572
AF58-S1-2010.05.25T07:03.02	5/25/2010 14:03	WIN	0	3	73.95994754	1	0	0.871156004	12.56709341	12.51683262	0.050260833
AF54-S1-2010.05.25T11:01.54	5/25/2010 18:01	WIN	0	3	56.63681642	1	0	0.909090909	18.85633001	21.16002845	-2.303698533
AF62-S1-2010.05.25T15:01.23	5/25/2010 22:01	WIN	0	2	91.87519143	1	0	0.927272727	24.43421053	30.06578947	-5.6315771
AF19-S1-2010.05.26T01:00.56	5/26/2010 8:00	WIN	0	2	73.12078561	1	0.5	0.912058372	26.35135135	27.52702702	-1.1756757
AF56-S1-2010.05.26T01:01.12	5/26/2010 8:01	WIN	0	2	75.33412058	1	1	0.945454545	38.28911806	49.26458037	-10.97546475
AM44-S1-2010.05.26T01:02.16	5/26/2010 8:02	WIN	1	13	24.3213526	0.923076923	0.538461538	0.952282485	25.94698545	21.35857315	4.588412502
AF19-S1-2010.05.26T04:00.48	5/26/2010 11:00	WIN	0	2	68.31878115	1	0.5	0.904761905	7.40860597	7.245021335	0.1635845
AF15-S1-2010.05.26T04:01.11	5/26/2010 11:01	WIN	0	3	66.81136947	1	0.333333333	0.857142857	7.974869607	9.832147933	-1.857278233
AF56-S1-2010.05.26T04:01.01	5/26/2010 11:01	WIN	1	9	62.47389767	1	0.333333333	0.939206884	30.68081239	26.53406038	4.146751789
AF54-S1-2010.05.26T04:01.24	5/26/2010 11:01	WIN	1	3	65.655712	1	0.666666667	0.884848485	20.38003793	22.92081555	-2.5407777
AF62-D1-2010.05.26T07:00.50	5/26/2010 14:00	WIN	0	3	28.64204553	1	0	0.909090909	10.09151257	12.03058322	-1.939070693
AF59-D1-2010.05.26T07:00.49	5/26/2010 14:00	WIN	0	3	10.63235263	1	0	0.945117845	4.74158369	4.870554763	-0.128971067
AF58-D1-2010.05.26T11:01.06	5/26/2010 18:01	WIN	0	2	3.733056765	1	0	0.879759863	12.18990042	12.00889047	0.18101
AF54-S1-2010.05.26T11:02.53	5/26/2010 18:02	WIN	1	8	18.80203735	1	0.375	0.877020202	25.13961988	22.76568674	2.373933075
AF52-S1-2010.05.26T15:00.55	5/26/2010 22:00	WIN	0	2	76.69820592	1	0	0.854545455	25.25675676	25.45945946	-0.2027027
AF58-S1-2010.05.26T22:00.48	5/27/2010 5:00	WIN	0	2	83.77426844	1	1	0.872727273	39.62055477	39.5056899	0.114865
AF19-S1-2010.05.27T04:00.53	5/27/2010 11:00	WIN	0	2	26.81544635	1	0.5	0.896057348	15.81578948	19.36842105	-3.55263179
AF52-S1-2010.05.27T04:00.53	5/27/2010 11:00	WIN	0	3	23.75383958	1	0.333333333	0.865881033	12.92982456	13.81578947	-0.885964933
AF15-D1-2010.05.27T07:00.56	5/27/2010 14:00	WIN	0	3	6.265458163	1	0	0.857142857	5.178520627	4.47747748	0.701043067
AF58-S1-2010.05.27T07:00.55	5/27/2010 14:00	WIN	0	4	69.94738757	1	0	0.885858586	14.1722973	15.31987909	-1.147581705
AF40-S1-2010.05.27T07:00.56	5/27/2010 14:00	WIN	1	34	33.12321782	1	0.5	0.971943616	25.5461886	24.48790896	1.058279658
AF19-S1-2010.05.27T11:01.24	5/27/2010 18:01	WIN	0	3	30.96711446	1	0	0.888888889	15.85087719	13.11403509	2.736841967
AF56-S1-2010.05.27T15:00.48	5/27/2010 22:00	WIN	0	2	13.90710083	1	0	0.927272727	14.97297297	22.54054054	-7.56756985
AF15-S1-2010.05.28T01:01.04	5/28/2010 8:01	WIN	0	2	16.33141187	1	1	0.903993856	6.684210525	9.49715505	-2.8129445
AF19-S1-2010.05.28T01:01.52	5/28/2010 8:01	WIN	0	5	71.51584922	0.8	0.4	0.910599078	7.142958748	7.08165007	0.061308758
AF56-S1-2010.05.28T04:01.05	5/28/2010 11:01	WIN	0	2	28.50139591	1	0.5	0.927272727	22.89473684	30.10526315	-7.210527895
AF58-D1-2010.05.28T07:00.46	5/28/2010 14:00	WIN	0	3	28.0051311	1	0	0.944431739	14.72569938	15.54362257	-0.817922933
AF59-S1-2010.05.28T07:00.49	5/28/2010 14:00	WIN	0	4	39.40373923	1	0	0.963636364	23.42709815	23.10561878	0.32147935
AF54-S1-2010.05.28T07:00.26	5/28/2010 14:00	WIN	0	2	73.45451945	1	0.5	0.88989899	26.43243243	27.56756757	-1.135135
AF34-D1-2010.05.28T07:00.56	5/28/2010 14:00	WIN	1	5	105.8281744	1	0	0.923553507	11.43399715	13.04523471	-1.61123772
AM44-D1-2010.05.28T07:02.17	5/28/2010 14:02	WIN	0	3	10.34221913	0.666666667	0	0.920634921	11.20175439	11.53508772	-0.3333333
AF62-S1-2010.05.28T07:02.23	5/28/2010 14:02	WIN	0	3	90.52379994	1	0	0.908529742	14.93219535	17.51303936	-2.580843933
AF15-D1-2010.05.28T11:01.54	5/28/2010 18:01	WIN	0	2	14.76324969	1	0	0.904761905	6.19736842	6.47368421	-0.27631575
AM14b-D1-2010.05.28T11:01.24	5/28/2010 18:01	WIN	0	2	34.96170125	1	0	0.903225806	7.47368421	8.763157895	-1.28947345
AF19-S1-2010.05.28T22:00.47	5/29/2010 5:00	WIN	1	2	34.03788637	1	0.5	0.880952381	22.72439544	26.96941679	-4.2450215
AF56-S1-2010.05.28T22:01.53	5/29/2010 5:01	WIN	1	4	56.50979206	1	1	0.904040404	61.11877667	71.89455903	-10.77578225
AF52-S1-2010.05.29T01:01.54	5/29/2010 8:01	WIN	1	18	91.57872404	1	0.555555556	0.87734755	22.78552236	20.97016754	1.815354843
AF54-S1-2010.05.29T04:00.44	5/29/2010 11:00	WIN	0	2	61.31056975	1	0.5	0.890909091	5.85455192	6.000711235	-0.14615925
AF15-S1-2010.05.29T04:01.44	5/29/2010 11:01	WIN	1	2	66.864604	1	0.5	0.968253968	40.1685633	43.37980085	-3.2112375
AF15-D1-2010.05.29T07:00.55	5/29/2010 14:00	WIN	0	3	7.163740529	1	0	0.952380952	5.42437174	5.682550973	-0.25817925
AF58-D1-2010.05.29T07:00.55	5/29/2010 14:00	WIN	0	3	3.269897016	1	0	0.939057239	19.6571835	17.02607871	2.631104767
AF56-D1-2010.05.29T07:00.56	5/29/2010 14:00	WIN	0	3	7.938160404	1	0	0.908529742	11.38572783	15.11308677	-3.727359067
AF59-S1-2010.05.29T07:00.56	5/29/2010 14:00	WIN	1	6	10.47015916	0.833333333	0	0.939393939	12.1850403	12.28165007	-0.09660975
AM14b-D1-2010.05.29T11:02.44	5/29/2010 18:02	WIN	0	2	14.80227794	1	0	0.888888889	22.39473685	23.40789474	-1.013157685
AF19-S1-2010.05.29T15:00.54	5/29/2010 22:00	WIN	1	5	120.4591428	1	0.2	0.899717514	16.21621622	16.08961593	0.12660024
AM14b-S1-2010.05.29T22:01.24	5/30/2010 5:01	WIN	1	11	33.51716522	0.909090909	0.363636364	0.924754457	24.98836516	23.0776578	1.91070729
AF54-S1-2010.05.30T01:00.55	5/30/2010 8:00	WIN	1	7	13.36624984	0.857142857	0.714285714	0.847845027	35.11430604	29.75035562	5.363951024
AM44-S1-2010.05.30T04:00.56	5/30/2010 11:00	WIN	1	5	33.10658226	0.8	0.6	0.89287796	41.3940256	33.68221906	7.7118064
AF34-S1-2010.05.30T04:01.24	5/30/2010 11:01	WIN	1	4	92.36050798	1	0.5	0.908730159	30.80192034	26.09477241	4.7071487
AF62-S1-2010.05.30T04:01.46	5/30/2010 11:01	WIN	1	24	51.20810686	1	0.625	0.957505612	22.25666785	20.86705785	1.38960994
AF15-S1-2010.05.30T04:02.40	5/30/2010 11:02	WIN	1	6	92.56121399	1	0.333333333	0.981352074	5.870824772	7.230296085	-1.359471233
AF15-S1-2010.05.30T07:01.18	5/30/2010 14:01	WIN	1	6	89.22382488	1	0.333333333	0.973370029	5.717045993	6.526908488	-0.809862548
AF40-D1-2010.05.30T11:01.46	5/30/2010 18:01	WIN	0	2	13.95195557	1	0	0.984126984	20.71052631	21.84210526	-1.13157905
AF58-S1-2010.05.30T15:02.27	5/30/2010 22:02	WIN	0	2	96.26943002	1	0	0.945454545	18.70874822	22.68385491	-3.97510665
AF58-S1-2010.05.30T22:01.03	5/31/2010 5:01	WIN	0	3	44.3343856	1	1	0.945454545	63.07918445	62.73423423	0.344950133
AF59-S1-2010.05.31T01:01.42	5/31/2010 8:01	WIN	0	2	2.603084079	1	1	0.945454545	50.73684211	54.06507824	-3.328236
AF59-S1-2010.05.31T07:00.55	5/31/2010 14:00	WIN	0	4	43.07963656	1	0	0.945454545	20.99591038	21.11646515	-0.1205548
AF58-S1-2010.05.31T07:00.44	5/31/2010 14:00	WIN	0	6	47.82094749	0.833333333	0.333333333	0.945454545	15.59210526	15.74857753	-0.156472072
AF56-D1-2010.05.31T07:01.24	5/31/2010 14:01	WIN	0	3	43.40628409	1	0	0.872727273	26.22190612	31.38762447	-5.1657183
AF62-S1-2010.05.31T07:01.12	5/31/2010 14:01	WIN	0	4	97.82449537	1	0	0.945454545	10.8673542	12.29889758	-1.43154345
AF54-S1-2010.05.31T07:01.30	5/31/2010 14:01	WIN	1	2	70.67871036	1	0	0.852144082	56.77631579	63.93421052	-7.1578945
AF15-D1-2010.05.31T11:01.54	5/31/2010 18:01	WIN	0	2	22.05922742	0.5	0	0.984126984	8.986842105	9.93421053	-0.9473684
AF54-D1-2010.05.31T11:02.23	5/31/2010 18:02	WIN	1	6	82.41555845	0.833333333	0	0.844612795	10.4817449	11.66322902	-1.181484167
AF56-S1-2010.05.31T22:01.11	6/1/2010 5:01	SUM	0	3	5.653516355	1	1	0.859820426	54.18421053	64.80701754	-10.62280697
AF15-S1-2010.06.01T01:01.53	6/1/2010 8:01	SUM	0	3	36.73318895	1	0.666666667	0.984126984	11.29191033	10.06189084	1.2300195
AF59-S1-2010.06.01T04:00.53	6/1/2010 11:00	SUM	0	2	7.737650541	1	0.5	0.945454545	13.94736842	15.61842106	-1.6710525
AF52-S1-2010.06.01T04:00.43	6/1/2010 11:00	SUM	0	4	74.46392609	1	0.25	0.89452862	18.79534139	18.93083215	-0.135490953
AF19-S1-2010.06.01T04:00.52	6/1/2010 11:00	SUM	1	3	88.97914687	1	1	0.80952381	23.83973447	30.03034614	-6.190611667
AM14b-S1-2010.06.01T04:02.11	6/1/2010 11:02	SUM	1	3	101.0856998	1	0.666666667	0.925925926	59.27339181	58.52046784	0.752924
AF40-D1-2010.06.01T11:00.47	6/1/2010 14:01	SUM	0	3	117.3072358	1	0	1	13.18018018	14.06306306	-0.882882767
AM14b-S1-2010.06.01T07:01.23	6/1/2010 14:01	SUM	1	11	30.61461901	1	0.363636364	0.930735931	18.07976996	15.47688478	2.602885136
AF59-D1-2010.06.01T11:00.50	6/1/2010 18:00	SUM	0	2	7.578995731	1	0	0.935858586	13.22972973	15.43243243	-2.2027028
AF58-D1-2010.06.01T11:01.24	6/1/2010 18:01	SUM	0	2	5.989126202	1	0	0.942851959	8.868421055	7.171052635	1.69736825
AF56-D1-2010.06.01T11:01.53	6/1/2010 18:01	SUM	0	2	44.11688609	1	0	0.88989899	18.23684211	23.92105263	-5.68421
AF54-S1-2010.06.01T15:01.20	6/1/2010 22:01	SUM	1	9	15.69257833	1	0.777777778	0.832023943	31.51654286	28.48917338	3.027369522
AF19-S1-2010.06.01T19:02.13	6/2/2010 2:02	SUM	1	13	109.0545177	1	0.461538462	0.827425263	21.89987964	16.21621622	5.683664408
AF52-S1-2010.06.01T22:00.47	6/2/2010 5:00	SUM	0	2	15.81751627	1	1	0.872727273	45.06543386	41.94203414	3.1233995
AF56-S1-2010.06.01T22:01.11	6/2/2010 5:01	SUM	0	2	32.56945308	1	1	0.890909091	46.88157895	42.73684211	4.1447385
AF58-S2-2010.06.01T22:01.12	6/2/2010 5:01	SUM	0	2	201.0387354	1	1	0.949166667	59.19345662	57.5586771	1.634779395
AF15-S1-2010.06.02T01:01.57	6/2/2010 8:01	SUM	0	2	18.31067753	1	1	0.984126984	47.03805121	50.19274538	-3.1546945
AM44-S1-2010.06.02T01:03.10	6/2/2010 8:03	SUM	1	11	33.05310893	1	0.454545455	0.78582646	26.29374111	23.8769559	2.416785345
AF59-D1-2010.06.02T07:00.54	6/2/2010 14:00	SUM	0	2	7.734999659	1	0	0.944949495	9.83179232	10.20483642	-0.3730442
AF56-S2-2010.06.02T07:01.51	6/2/2010 14:01	SUM	0	2	106.4261235	1	0	0.890909091	23.57823614	29.53627312	-5.9580366
AF58-D1-2010.06.02T07:01.17	6/2/2010 14:01	SUM	0	3	10.84096385	1	0	0.956508034	5.934803223	5.603603603	0.331199633
AF52-D1-2010.06.02T07:01.50	6/2/2010 14:01	SUM	0	2	6.181114298	1	0	0.886792453	9.30263158	9.815789475	-0.513157885
AF62-S1-2010.06.02T15:00.56	6/2/2010 22:00	SUM	0	2	4.198022788	1	0	0.981649832	11.92318635	13.3883357	-1.4651492
AF34-S1-2010.06.02T15:00.47	6/2/2010 22:00	SUM	0	2	3.346230749	1	0	0.920634921	30.34637268	25.81543385	4.53093865
AM44-S1-2010.06.02T19:01.42	6/3/2010 2:01	SUM	0	2	61.0892557	1	0.5	0.807987711	55.38193457	52.3616643	3.0202705
AF40-S1-2010.06.02T22:00.49	6/3/2010 5:00	SUM	1	10	24.67086577	1	0.6	1	3.720554764	5.015647225	-1.29509246
AM44-S1-2010.06.03T01:02.09	6/3/2010 8:02	SUM	1	2	69.54062991	1	1	0.76454257	46.55369844	51.49253201	-4.9388335
AF58-D1-2010.06.03T07:00.55	6/3/2010 14:00	SUM	0	3	43.67774058	0	0	0.974347728	13.93219535	12.79871977	1.133475733
AF59-S1-2010.06.03T07:00.54	6/3/2010 14:00	SUM	0	4	19.75627559	0.75	0	0.945454545	13.41020626	13.6514936	-0.241287425
AF34-D1-2010.06.03T07:01.25	6/3/2010 14:01	SUM	0	2	89.47042305	1	0	0.952380952	16.48933144	15.93100996	0.55832145
AF52-D1-2010.06.03T07:01.11	6/3/2010 14:01	SUM	0	2	3.556325292	1	0	0.818181818	1.56756757	1.891180655	-0.32361309
AF15-D1-2010.06.03T07:01.23	6/3/2010 14:01	SUM	0	2	4.915765601	1	0	0.920634921	3.75	3.30263158	0.44736841
AF56-S1-2010.06.03T11:00.26	6/3/2010 18:00	SUM	0	2	49.65094963	1	0	0.909090909	38.62588905	48.60312945	-9.97724
AF52-S1-2010.06.03T15:01.53	6/3/2010 22:01	SUM	0	2	19.46146821	1	0	0.816498316	31.21088194	33.44416786	-2.233286
AF62-S1-2010.06.03T19:01.23	6/4/2010 2:01	SUM	0	2	43.30311937	1	0.5	0.990909091	60.48684211	73.93421052	-13.44737
AM44-S1-2010.06.03T22:03.06	6/4/2010 5:03	SUM	1	5	74.25259583	1	0.8	0.739339478	54.06571835	58.08748222	-4.02176392
AF56-S1-2010.06.04T01:01.52	6/4/2010 8:01	SUM	0	2	9.920379109	1	1	0.909090909	33.39473684	46.47368421	-13.078945
AF59-S1-2010.06.04T01:03.05	6/4/2010 8:03	SUM	0	6	36.27703737	1	0.333333333	0.945454545	20.23245614	17.84210526	2.390350767
AF15-D1-2010.06.04T07:01.24	6/4/2010 11:01	SUM	0	4	81.78335162	1	0.25	0.898703025	12.06578947	11.46710526	0.598684223
AF52-S1-2010.06.04T07:00.49	6/4/2010 14:00	SUM	0	3	8.059126507	1	0	0.8	9.21740161	9.217401613	0
AF34-D1-2010.06.04T07:01.12	6/4/2010 14:01	SUM	0	2	7.335197697	1	0	0.952380952	12.13086771	11.56294452	0.5679232
AF62-S1-2010.06.04T07:01.27	6/4/2010 14:01	SUM	0	4	49.94712744	1	0	0.981818182	15.94150071	17.8559744	-1.914473625
AF40-S1-2010.06.04T07:01.53	6/4/2010 14:01	SUM	1	46	65.37231101	0.934782609	0.391304348	0.971281093	1.745423341	2.13622089	-0.390797539
AM14b-S1-2010.06.04T07:02.01	6/4/2010 14:02	SUM	1	4	31.14427843	1	0.25	0.948220686	12.23986487	14.68527738	-2.445412803
AF58-D1-2010.06.04T11:01.18	6/4/2010 18:01	SUM	0	2	88.81585946	0	0	0.968245968	10.04338549	9.617354195	0.4260311
AM14b-S1-2010.06.04T19:00.55	6/5/2010 2:00	SUM	1	2	81.90810905	1	0	0.952380952	27.83819345	36.22048365	-8.382288
AF34-S1-2010.06.04T19:02.59	6/5/2010 2:02	SUM	0	2	43.71711998	1	0	0.952380952	15.34210527	14.96052631	0.38157895
AM14b-S1-2010.06.04T22:00.48	6/5/2010 5:00	SUM	1	2	42.85821401	0.5	0.5	0.952380952	22.76315789	26.56578947	-3.8026315
AF59-S1-2010.06.05T01:00.50	6/5/2010 5:01	SUM	0	6	147.0491186	1	0.5	0.944943142	21.25165956	21.71040778	-0.458748233
AF54-S1-2010.06.05T01:00.48	6/5/2010 8:00	SUM	1	9	67.61635892	0.888888889	0.555555556	0.762370466	21.56748854	20.82653706	0.740951411
AF62-S1-2010.06.05T01:01.23	6/5/2010 8:01	SUM	1	13	45.21798957	1	0.846153846	0.942579643	29.32662217	28.59995623	0.726665954
AM14b-S1-2010.06.05T01:02.58	6/5/2010 8:02	SUM	0	2	3.381737885	1	1	0.94406042	11.69736842	15.77631579	-4.0789475
AF52-S1-2010.06.05T04:00.43	6/5/2010 11:00	SUM	0	3	64.74254471	1	0.333333333	0.810998878	29	31.96491228	-2.964912033
AF62-S1-2010.06.05T04:00.56	6/5/2010 11:00	SUM	1	15	52.74584355	1	0.133333333	0.952659933	13.30113798	13.48150782	-0.180369885
AF56-D1-2010.06.05T07:01.48	6/5/2010 14:01	SUM	0	2	4.907123468	1	0	0.890909091	14.26955904	9.445590325	4.8239688
AF15-D1-2010.06.05T07:01.11	6/5/2010 14:01	SUM	0	2	10.16729985	1	0	0.887992832	3.076102415	3.34352774	-0.26742515
AM14b-D1-2010.06.05T07:02.17	6/5/2010 14:02	SUM	0	3	30.67221992	1	0	0.925584571	8.777619727	10.11830251	-1.340682867
AF19-S1-2010.06.05T15:01.48	6/5/2010 22:01	SUM	0	2	17.11760894	1	0	0.777777778	11.88157894	12.84210527	-0.96052629
AF56-S1-2010.06.05T22:00.53	6/6/2010 5:00	SUM	0	2	46.48585478	1	1	0.87962963	53.69736842	91.65789473	-37.96053
AM14b-S1-2010.06.05T22:01.28	6/6/2010 5:01	SUM	0	4	70.01743054	1	0.75	0.924603175	18.76404694	23.73239687	-4.9683499
AF19-S1-2010.06.05T22:03.07	6/6/2010 5:03	SUM	1	9	20.14052892	1	0.666666667	0.763460773	29.07586534	24.78244033	4.293424942
AF52-S1-2010.06.06T01:00.47	6/6/2010 8:00	SUM	1	2	33.55388305	1	1	0.745454545	64.63086771	73.55369844	-8.922833
AF59-S1-2010.06.06T01:01.51	6/6/2010 8:01	SUM	0	6	19.45853424	1	0.333333333	0.917732884	15.45175438	14.75	0.701754382
AF15-S1-2010.06.06T04:01.23	6/6/2010 11:01	SUM	1	25	44.64135053	0.88	0.52	0.736310453	23.80848902	23.44232338	0.366165804
AF56-D1-2010.06.06T07:00.49	6/6/2010 14:00	SUM	0	3	71.48424344	1	0	0.871941639	16.09862494	14.70151731	1.397107667
AM14b-D1-2010.06.06T07:01.18	6/6/2010 14:01	SUM	0	2	79.4908274	1	0	0.928059396	13.25960171	15.66038407	-2.400782
AF54-D1-2010.06.06T07:01.28	6/6/2010 14:01	SUM	0	3	55.15812547	1	0	0.740681448	12.44736842	12.3245614	0.122807067
AF15-D1-2010.06.06T07:01.24	6/6/2010 14:01	SUM	0	3	11.47783039	1	0	0.787250384	2.701754387	2.973684213	-0.271929967
AF52-S1-2010.06.06T07:03.09	6/6/2010 14:03	SUM	1	8	58.03101909	0.75	0.375	0.740687322	28.25035562	30.31641181	-2.066055661
AF34-S1-2010.06.06T11:01.24	6/6/2010 18:01	SUM	0	2	71.69599892	1	0	0.967993755	23.18847795	23.85206259	-0.6635847
AM44-S1-2010.06.06T19:02.46	6/7/2010 2:02	SUM	1	4	99.91639196	0.75	0.75	0.719982079	59.60935277	69.62553343	-10.0161805
AF54-S1-2010.06.06T22:00.54	6/7/2010 5:00	SUM	0	2	98.72597459	1	1	0.715656566	36.64473684	42.05263158	-5.407895
AF59-S1-2010.06.07T04:00.54	6/7/2010 11:00	SUM	1	6	48.17777528	1	0.166666667	0.890909091	25.28947368	26.29385965	-1.004385847
AF19-D1-2010.06.07T07:00.55	6/7/2010 14:00	SUM	0	3	18.83455647	0.666666667	0	0.744666325	7.792555713	5.693693693	2.098862033
AF56-D1-2010.06.07T11:03.04	6/7/2010 18:03	SUM	0	2	46.65954708	1	0	0.872727273	17.47901849	23.43990043	-5.9608834
AF54-S1-2010.06.07T19:02.54	6/8/2010 2:02	SUM	1	5	16.40715716	1	0.8	0.752727273	43.2428165	41.56970128	1.67311522
AF56-S1-2010.06.07T22:00.47	6/8/2010 5:00	SUM	0	2	1.828802292	1	1	0.872727273	50.74466571	59.83285918	-9.0881915
AM14b-S1-2010.06.07T22:01.32	6/8/2010 5:01	SUM	1	2	84.26060164	1	0.5	0.921957672	21.38086771	23.58926031	-2.2083927
AF34-S1-2010.06.07T22:02.40	6/8/2010 5:02	SUM	0	2	85.63771843	1	1	0.983866771	31.82432432	32.87837838	-1.05405425
AF52-S1-2010.06.08T04:00.56	6/8/2010 11:00	SUM	0	4	53.74757508	0.75	0.25	0.695908773	21.21923897	21.8124111	-0.593172155
AF56-S1-2010.06.08T04:01.49	6/8/2010 11:01	SUM	0	2	64.43760026	0.5	0.5	0.871548822	31.23541963	41.87339971	-10.63798185
AF34-D1-2010.06.08T07:00.54	6/8/2010 14:00	SUM	0	2	86.19682527	1	0	0.959920635	16.26742532	18.88086771	-2.6134425
AM44-S2-2010.06.08T07:01.48	6/8/2010 14:01	SUM	0	2	156.3691192	1	0	0.714285714	51.59210526	54.36842105	-2.7763155
AF59-S1-2010.06.08T07:01.12	6/8/2010 14:01	SUM	0	7	51.28214164	1	0.428571429	0.846404855	32.44117049	30.89097744	1.55019311
AF19-D1-2010.06.08T11:01.40	6/8/2010 18:01	SUM	0	2	4.11555182	1	0	0.720046083	8.960526315	8.69736842	0.2631579
AF54-S1-2010.06.08T15:01.53	6/8/2010 22:01	SUM	0	2	90.16628554	1	0	0.777777778	31.44736842	34.85526316	-3.40789455
AF56-S1-2010.06.08T22:00.56	6/9/2010 5:00	SUM	0	3	4.026227625	1	1	0.836363636	51.81626363	51.90872451	-0.092461
AM14b-S1-2010.06.08T22:01.21	6/9/2010 5:01	SUM	1	6	26.15543445	0.666666667	0.833333333	0.919915697	33.0215742	26.37422949	6.647345167
AF19-S1-2010.06.09T01:00.55	6/9/2010 8:00	SUM	1	5	81.49350757	1	1	0.743685223	36.6688478	26.56628734	10.10256
AF54-S1-2010.06.09T01:01.42	6/9/2010 8:01	SUM	0	2	16.94017075	1	0.5	0.781818182	54.1155761	63.17460882	-9.0590345
AF52-S1-2010.06.09T04:00.53	6/9/2010 11:00	SUM	0	2	29.75532014	1	0.5	0.706397306	31.17105263	37.97368421	-6.80263079
AF34-S1-2010.06.09T04:01.14	6/9/2010 11:01	SUM	0	2	18.0785859	1	0.5	0.920634921	11.8918919	10.81081081	1.0810813
AF56-D1-2010.06.09T07:00.48	6/9/2010 14:00	SUM	0	2	98.10803363	1	0	0.836363636	20.44950213	22.04943101	-1.599929
AF62-D1-2010.06.09T07:01.20	6/9/2010 14:01	SUM	0	2	97.77421645	0.5	0	0.909090909	11.5	13.53947369	-2.0394735
AF52-S1-2010.06.09T11:00.49	6/9/2010 18:00	SUM	1	37	22.37213506	1	0.459459459	0.806258541	17.21735035	16.16195071	1.055399619
AF19-S1-2010.06.09T11:02.23	6/9/2010 18:02	SUM	0	2	10.3063567	1	0	0.73015873	18.76315789	17.67105263	1.092105185
AF34-S1-2010.06.09T19:00.53	6/10/2010 2:00	SUM	1	2	29.77642443	1	0.5	0.887736815	38.2972973	41.86486487	-3.56756735
AF34-S1-2010.06.09T22:01.07	6/10/2010 5:01	SUM	0	6	57.74028316	1	0.5	0.897687459	22.27264106	24.77358938	-2.500948267
AF59-S1-2010.06.09T22:02.24	6/10/2010 5:02	SUM	0	2	25.86015341	1	1	0.813067785	44.70732575	44.29765292	0.409673
AF56-S1-2010.06.10T04:00.38	6/10/2010 11:00	SUM	0	2	15.67032051	1	0.5	0.836363636	27.57894737	39.01315789	-11.434211
AF59-S1-2010.06.10T04:01.24	6/10/2010 11:01	SUM	0	4	17.34920644	0.75	0.5	0.773556074	25.70945946	25.46923898	0.2402205
AM44-S1-2010.06.10T04:03.05	6/10/2010 11:03	SUM	0	2	53.88359419	1	0.5	0.698412698	22.10704125	24.38940256	-2.282361
AF62-S1-2010.06.10T07:01.53	6/10/2010 14:01	SUM	1	33	31.83752491	0.939393939	0.393939394	0.890540241	25.84923919	24.91260399	0.936635192
AF56-D1-2010.06.10T11:01.07	6/10/2010 18:01	SUM	0	2	11.06875268	1	0	0.836363636	16.7027027	21.27027027	-4.56756765
AM14b-S1-2010.06.10T22:00.45	6/11/2010 5:00	SUM	0	3	67.94447348	1	1	0.899973323	14.24703651	14.35182551	-0.104789123
AF19-S1-2010.06.10T22:01.24	6/11/2010 5:01	SUM	0	3	31.04065054	1	1	0.755333675	42.70246562	33.49099099	9.211476333
AF40-S1-2010.06.11T01:01.48	6/11/2010 8:01	SUM	0	3	44.00864853	1	0.666666667	0.892627008	10.15955429	11.24845898	-1.0889047
AF56-S1-2010.06.11T04:00.53	6/11/2010 11:00	SUM	0	2	69.99776801	1	0.5	0.854545455	40.9374111	58.41749644	-17.480085
AF59-S1-2010.06.11T04:00.42	6/11/2010 11:00	SUM	0	4	62.06715108	1	0.25	0.727272727	27.34263869	26.93314367	0.4094948
AM44-D1-2010.06.11T07:00.56	6/11/2010 14:00	SUM	0	2	3.512204956	1	0	0.73015873	14.5945946	12.77027027	1.82432454
AM14b-D1-2010.06.11T07:00.53	6/11/2010 14:00	SUM	1	3	97.07617379	1	0	0.889560499	35.61450925	37.99359886	-2.379089667
AF19-D1-2010.06.11T07:02.59	6/11/2010 14:02	SUM	0	2	84.24874655	1	0	0.752048131	14.65789473	14.82894737	-0.17105265
AF56-D1-2010.06.11T11:01.58	6/11/2010 18:01	SUM	0	2	68.74109674	1	0	0.854545455	26.27631579	37.75	-11.4736865
AF40-D1-2010.06.11T11:02.32	6/11/2010 18:02	SUM	0	2	14.15723653	1	0	0.873015873	8.210526315	8.44736842	-0.23684211
AM44-S1-2010.06.11T15:01.17	6/11/2010 22:01	SUM	1	10	40.37267479	1	0.7	0.725952381	39.96863442	35.02368421	4.94494999
AM14b-S1-2010.06.11T19:00.55	6/12/2010 2:00	SUM	1	2	48.03127003	1	0.5	0.898412698	43.46621622	47.25037537	-3.7841595
AF56-S1-2010.06.11T19:01.50	6/12/2010 2:01	SUM	0	2	10.66446799	1	0.5	0.854545455	29.31685633	25.24857753	4.0682785
AF34-S1-2010.06.11T22:01.23	6/12/2010 5:01	SUM	0	5	101.386995	1	0.8	0.803975389	46.21266003	44.18990043	2.0227598
AF54-S1-2010.06.11T22:02.48	6/12/2010 5:02	SUM	1	8	20.00632813	0.875	0.75	0.839073427	38.53435673	35.03654971	3.497807013
AF40-S2-2010.06.12T04:02.46	6/12/2010 11:02	SUM	0	2	155.3075409	0.5	0.5	0.836965295	43.71870554	51.72083926	-8.0021335
AF19-D1-2010.06.12T07:01.23	6/12/2010 14:01	SUM	0	2	78.07325445	1	0	0.743983615	40.26209104	42.8371266	-2.5750355
AM14b-D1-2010.06.12T07:01.51	6/12/2010 14:01	SUM	0	2	72.85411766	1	0	0.899937461	43.56578948	46.61842105	-3.0526314
AM14b-S1-2010.06.12T11:03.03	6/12/2010 18:03	SUM	0	2	53.46500452	1	0.5	0.894444444	15.44736842	19.64473684	-4.1973683
AF19-S2-2010.06.12T19:01.56	6/13/2010 2:01	SUM	0	2	172.8515021	1	0.5	0.758064516	43.84210527	39.28947368	4.55263
AF56-S1-2010.06.12T22:02.24	6/13/2010 5:02	SUM	1	10	90.49650371	0.8	0.6	0.908653199	31.99857752	34.48513514	-2.48655737
AF59-S1-2010.06.13T01:01.52	6/13/2010 8:01	SUM	0	5	32.20698273	0.8	0.4	0.712747602	8.441536272	8.461450926	-0.01991474
AF40-S1-2010.06.13T01:01.47	6/13/2010 8:01	SUM	0	3	6.138414989	1	1	0.785083338	34.65125652	47.7961119	-13.14485333
AF15-S1-2010.06.13T01:02.44	6/13/2010 8:02	SUM	0	3	69.80451905	1	0.333333333	0.795767196	37.2494073	45.41868184	-8.169273333
AF54-D1-2010.06.13T11:02.22	6/13/2010 18:02	SUM	0	2	52.34011682	1	0	0.88989899	31.34210527	28.39473684	2.947368
AF19-S1-2010.06.13T22:00.55	6/14/2010 5:00	SUM	0	3	2.165755395	1	1	0.756920976	42.99122807	31.93859649	11.05263
AF40-S1-2010.06.14T01:00.43	6/14/2010 8:00	SUM	0	5	54.81677489	1	0.4	0.741481873	28.21209104	29.8772404	-1.66514938
AF34-S1-2010.06.14T04:01.22	6/14/2010 11:01	SUM	1	24	36.63513833	1	0.708333333	0.647969881	34.02071479	30.80965505	3.211059946
AF19-D1-2010.06.14T07:00.50	6/14/2010 14:00	SUM	0	3	17.11611013	1	0	0.746031746	16.61901375	18.21929824	-1.600284333
AF59-D1-2010.06.14T07:01.51	6/14/2010 14:01	SUM	0	3	10.76040362	1	0	0.682940516	3.324561407	2.771929827	0.5526315
AM44-D1-2010.06.14T07:01.25	6/14/2010 14:01	SUM	0	2	65.07437806	1	0	0.703338807	27.10526316	25.56578947	1.5394735
AF54-S1-2010.06.14T07:01.47	6/14/2010 14:01	SUM	0	5	16.11686923	1	0.4	0.941204498	20.22292556	18.31052632	1.91239926
AF15-D1-2010.06.14T11:01.50	6/14/2010 18:01	SUM	0	2	51.92533027	1	0	0.863237873	2.75	2.97368421	-0.22368419
AF56-S1-2010.06.14T19:02.20	6/15/2010 2:02	SUM	1	25	67.23487902	0.92	0.48	0.948871296	26.69524893	27.14662873	-0.451379648
AF19-S1-2010.06.14T22:00.26	6/15/2010 5:00	SUM	1	4	36.56860408	1	1	0.77826253	42.37784495	39.39029161	2.987553
AF19-S1-2010.06.15T01:01.36	6/15/2010 8:01	SUM	0	5	34.39424075	1	0.4	0.777777778	23.64210526	17.89473684	5.74736794
AF52-S1-2010.06.15T04:00.50	6/15/2010 11:00	SUM	1	3	41.76533784	1	0.333333333	0.845416428	28.85609293	27.08819345	1.7678995
AF15-S1-2010.06.15T04:01.24	6/15/2010 11:01	SUM	0	4	65.12761721	1	0.25	0.884472606	8.47670697	10.91109531	-2.43438825
AF40-S1-2010.06.15T04:01.53	6/15/2010 11:01	SUM	1	12	75.79514332	0.916666667	0.5	0.689059776	24.6306899	26.40925794	-1.778568133
AF59-D1-2010.06.15T07:01.47	6/15/2010 14:01	SUM	0	2	27.87556248	1	0	0.688047138	20.86842105	22.25	-1.38157875
AM44-D1-2010.06.15T07:01.41	6/15/2010 14:01	SUM	0	3	14.26194977	1	0	0.668458781	6.754385967	9.42105263	-2.666667
AF62-S1-2010.06.15T11:02.21	6/15/2010 18:02	SUM	1	2	71.68885781	1	0	0.853367003	40.93421052	50.09210527	-9.1578935
AF54-S1-2010.06.15T19:00.55	6/16/2010 2:00	SUM	0	2	49.24946121	1	0	0.909090909	39.59459459	46.70839261	-7.113798
AF59-S1-2010.06.15T19:02.24	6/16/2010 2:02	SUM	0	7	73.53356255	0.857142857	0.428571429	0.757787565	29.96687665	29.16815688	0.798719786
AF54-S1-2010.06.15T22:00.48	6/16/2010 5:00	SUM	0	2	48.22699369	1	1	0.899158249	13.56578948	16.52631579	-2.960526
AF40-S1-2010.06.15T22:03.08	6/16/2010 5:03	SUM	1	4	58.67999275	1	1	0.690732207	45.44985775	49.75071124	-4.30085325
AF15-D1-2010.06.16T07:01.42	6/16/2010 14:01	SUM	0	3	102.6798554	1	0	0.914917221	6.754385963	8.05263158	-1.298245467
AF62-D1-2010.06.16T07:01.50	6/16/2010 14:01	SUM	1	4	38.77134022	0.75	0	0.84023569	8.868421053	9.585526315	-0.71710535
AF54-S1-2010.06.16T11:02.24	6/16/2010 18:02	SUM	0	2	29.66617159	1	0	0.908249158	61.32290185	64.26422475	-2.94132315
AF62-S1-2010.06.16T22:00.49	6/17/2010 5:00	SUM	1	4	93.67643215	1	0.25	0.828843466	24.689367	30.54800854	-5.858641775
AF59-S1-2010.06.16T22:02.11	6/17/2010 5:02	SUM	0	2	22.55815476	1	1	0.8	25.69167852	25.88869133	-0.1970128
AF62-S1-2010.06.17T04:02.17	6/17/2010 11:02	SUM	0	6	35.99739352	1	0.5	0.845005612	27.81863442	28.60739687	-0.788762413
AF15-D1-2010.06.17T07:02.18	6/17/2010 14:02	SUM	0	2	26.48840523	1	0	0.936507937	14.21052631	17.42105263	-3.21052621
AF19-S1-2010.06.17T07:02.33	6/17/2010 14:02	SUM	0	5	33.92499241	1	0.4	0.827940201	30.31749644	23.11009957	7.2073974
AF52-S1-2010.06.17T11:02.39	6/17/2010 18:02	SUM	0	2	62.11398893	1	0	0.854545455	18.27631579	17.46052631	0.81578945
AF52-S1-2010.06.17T22:01.47	6/18/2010 5:01	SUM	0	2	78.60220099	1	1	0.854545455	33.10526316	35.04480797	-1.9395446
AF59-S1-2010.06.18T04:00.54	6/18/2010 11:00	SUM	0	3	53.8957412	1	0.333333333	0.836363636	53.76315789	55.93859649	-2.175438433
AF52-S1-2010.06.18T04:00.53	6/18/2010 11:00	SUM	0	3	69.70090959	1	0.333333333	0.841526375	45.40848744	45.46396396	-0.055476433
AF54-S1-2010.06.18T07:00.54	6/18/2010 14:00	SUM	0	2	73.98788306	1	0.5	0.908249158	45.45199146	58.34708393	-12.8950935
AF15-D1-2010.06.18T11:00.55	6/18/2010 18:00	SUM	0	2	37.29690985	1	0	0.920634921	1.58108108	1.986486485	-0.4054054
AF34-S1-2010.06.18T19:00.50	6/19/2010 2:00	SUM	1	2	30.23680764	1	0.5	0.66684294	32.72261735	35.11593172	-2.3933145
AF15-S1-2010.06.18T19:00.56	6/19/2010 2:00	SUM	1	22	122.3803395	1	0.409090909	0.86938872	16.78986163	17.15336868	-0.363507262
AF59-S1-2010.06.18T22:00.56	6/19/2010 5:00	SUM	0	2	34.0824802	1	1	0.872727273	51.51742532	54.89509246	-3.37766735
AF52-S1-2010.06.18T22:02.23	6/19/2010 5:02	SUM	1	37	17.48449306	1	0.405405405	0.80696309	13.8913921	13.77340356	0.117988554
AF62-S1-2010.06.19T01:01.54	6/19/2010 8:01	SUM	0	2	80.71275973	1	1	0.807407407	26.56507824	30.37162162	-3.806543
AF54-S1-2010.06.19T01:01.46	6/19/2010 8:01	SUM	1	5	68.94757134	1	0.8	0.905117845	20.57795954	17.75978347	2.81817602
AF19-S1-2010.06.19T01:01.12	6/19/2010 8:01	SUM	1	6	76.06151357	1	0.666666667	0.86293911	30.08036984	28.39319583	1.68717505
AF56-S1-2010.06.19T04:01.24	6/19/2010 11:01	SUM	1	4	51.74735035	1	0.5	0.931818182	26.84210526	27.16233997	-0.3202346
AM44-D1-2010.06.19T07:00.56	6/19/2010 14:00	SUM	0	2	24.27421579	1	0	0.619047619	15.61273116	17.96799431	-2.35526315
AF19-S1-2010.06.19T07:00.47	6/19/2010 14:00	SUM	0	7	59.20295977	1	0.428571429	0.843208251	22.57427352	21.08443406	1.489840229
AF59-D1-2010.06.19T11:00.56	6/19/2010 18:00	SUM	0	3	9.794380026	1	0	0.853647587	23.65670934	24.87316264	-1.2164532
AF54-D1-2010.06.19T11:03.00	6/19/2010 18:03	SUM	0	3	56.83247354	1	0	0.896969697	15.08866762	15.21455666	-0.12588894
AF62-S1-2010.06.19T19:01.55	6/20/2010 2:01	SUM	1	3	66.85107704	1	0	0.797941681	39.3245614	45.11403509	-5.7894735
AF40-S1-2010.06.19T22:01.41	6/20/2010 5:01	SUM	0	2	57.7402626	0.5	1	0.739820201	29.38904695	23.74502134	5.6440255
AF59-S1-2010.06.20T01:01.53	6/20/2010 8:01	SUM	0	2	78.00781461	1	0.5	0.853198653	63.60526316	71.77631579	-8.1710525
AF40-S1-2010.06.20T04:01.12	6/20/2010 11:01	SUM	0	4	5.648766663	1	0.5	0.760578198	29.12482219	28.02204837	1.102773475
AF59-S1-2010.06.20T04:01.18	6/20/2010 11:01	SUM	0	2	89.46104227	1	1	0.868233618	52.3918919	60.35135135	-7.9594585
AF62-S1-2010.06.20T07:01.17	6/20/2010 14:01	SUM	0	4	53.5248716	1	0	0.781818182	13.93421052	14.01973684	-0.0855263
AF54-S1-2010.06.20T11:01.40	6/20/2010 18:01	SUM	1	2	70.83826426	1	0.5	0.844612795	51.34210526	57.31578948	-5.973684
AF59-S1-2010.06.20T15:01.49	6/20/2010 22:01	SUM	0	4	44.93131447	0.75	0.5	0.834233848	27.13300142	23.50711237	3.625888975
AF54-S1-2010.06.21T04:00.53	6/21/2010 11:00	SUM	0	4	71.52262365	1	0.25	0.870937361	13.75657895	14.65789474	-0.901315925
AF40-S1-2010.06.21T04:01.42	6/21/2010 11:01	SUM	0	3	19.21680776	1	0.333333333	0.781959379	14.25770507	16.65433855	-2.396633667
AF62-S1-2010.06.21T04:02.35	6/21/2010 11:02	SUM	0	2	16.92402588	1	0.5	0.754545455	71.16714083	82.4128734	-11.245735
AF34-S1-2010.06.21T07:00.53	6/21/2010 14:00	SUM	0	3	50.7618555	1	0	0.684534652	14.63938939	14.30255255	0.336837
AF59-S1-2010.06.21T07:01.55	6/21/2010 14:01	SUM	0	2	73.81534778	1	0	0.879759863	57.35561878	59.66073969	-2.305121
AM44-D1-2010.06.21T07:02.07	6/21/2010 14:02	SUM	0	2	45.99726392	1	0	0.619047619	20.19736843	28.05263158	-7.855263
AF62-D1-2010.06.21T07:03.07	6/21/2010 14:03	SUM	0	2	33.30843564	1	0	0.754545455	10.32894736	10.40789474	-0.07894735
AF56-D1-2010.06.21T11:02.09	6/21/2010 18:02	SUM	0	2	50.11210477	1	0	0.87037037	29.34637268	44.02240398	-14.67603
AM14b-S1-2010.06.21T11:03.52	6/21/2010 18:03	SUM	0	5	11.19870658	1	0.4	0.298972923	21.45666983	20.73908645	0.7175838
AF59-S1-2010.06.21T15:00.44	6/21/2010 22:00	SUM	1	2	90.88996217	1	0.5	0.880808081	37.31081081	40.56756757	-3.2567565
AF54-S1-2010.06.21T22:00.44	6/22/2010 5:00	SUM	0	2	18.72073789	1	1	0.818181818	40.46728307	39.1098862	1.357397
AF15-S1-2010.06.21T22:00.53	6/22/2010 5:00	SUM	0	4	8.662591647	1	1	0.827979023	34.24857753	33.20181366	1.04676375
AF62-S1-2010.06.21T22:01.24	6/22/2010 5:01	SUM	0	2	11.16627742	1	1	0.761447811	22.54694168	22.00248933	0.5444522
AF56-S1-2010.06.21T22:01.41	6/22/2010 5:01	SUM	0	3	28.06336681	1	1	0.872727273	41.8598862	47.00023708	-5.140352
AF59-S1-2010.06.21T22:01.42	6/22/2010 5:01	SUM	1	20	47.92140192	0.9	0.45	0.870572391	34.79455903	33.65380512	1.14075401
AF62-S1-2010.06.22T04:00.56	6/22/2010 11:00	SUM	0	2	12.17628457	1	1	0.770707071	53.96052632	63.22368421	-9.2631565
AF19-D1-2010.06.22T07:00.49	6/22/2010 14:00	SUM	0	3	15.86509587	1	0	0.80952381	9.98008535	9.536510193	0.443575133
AF34-D1-2010.06.22T07:01.49	6/22/2010 14:01	SUM	0	2	6.873816155	1	0	0.692982456	11.89473685	12.25	-0.355263
AF15-D1-2010.06.22T07:01.40	6/22/2010 14:01	SUM	1	2	85.65468132	1	0	0.785714286	18.69736843	18.42105263	0.2763158
AF54-S1-2010.06.22T07:02.24	6/22/2010 14:02	SUM	0	4	39.24551632	1	0	0.821710697	26.43012091	30.19754623	-3.76742555
AF34-S1-2010.06.22T19:01.53	6/23/2010 2:01	SUM	1	6	56.85008707	1	0.833333333	0.71031746	36.53460039	33.82504873	2.7095521
AF15-S1-2010.06.23T04:00.54	6/23/2010 11:00	SUM	1	8	19.35367659	1	1	0.749469291	44.35117354	40.57974751	3.771426075
AF19-S1-2010.06.23T07:00.55	6/23/2010 14:00	SUM	0	6	21.80522682	1	0.333333333	0.829791773	21.80227596	16.86510194	4.937174812
AF34-S1-2010.06.23T11:02.41	6/23/2010 18:02	SUM	0	3	9.972619562	1	0	0.677777778	15.64627786	13.92413466	1.722143067
AF54-S1-2010.06.23T15:01.50	6/23/2010 22:01	SUM	0	2	1.013983087	0.5	0	0.777777778	35.60953058	38.29409673	-2.684566
AM44-S1-2010.06.23T15:02.24	6/23/2010 22:02	SUM	1	5	72.78817985	0.8	0.6	0.723391069	17.6086771	16.5715505	1.03712662
AF54-S1-2010.06.24T01:01.23	6/24/2010 8:01	SUM	0	2	95.94980429	1	1	0.763636364	73.35526316	81.30263158	-7.9473663
AF56-S1-2010.06.24T01:01.24	6/24/2010 8:01	SUM	0	3	28.99952078	1	0.666666667	0.846883934	34.72593646	32.56709341	2.158843667
AF40-S1-2010.06.24T04:00.55	6/24/2010 11:00	SUM	0	7	32.45508191	1	0.571428571	0.808243728	20.92206869	21.59723633	-0.675167643
AF19-S1-2010.06.24T07:01.47	6/24/2010 14:01	SUM	1	3	42.14860002	1	0.666666667	0.798941799	40.97368421	34.72807018	6.245614
AF19-S1-2010.06.24T11:01.23	6/24/2010 18:01	SUM	1	10	72.06416488	1	0.7	0.800332821	34.25633001	31.01351351	3.24281598
AF59-S1-2010.06.24T15:01.47	6/24/2010 22:01	SUM	1	3	99.59212764	1	0.333333333	0.878114478	40.55547653	42.07586534	-1.5203887
AF56-S1-2010.06.24T15:02.11	6/24/2010 22:02	SUM	1	5	92.60920777	0.8	0.4	0.836363636	41.55035562	44.61920341	-3.068847
AF34-S1-2010.06.24T19:00.26	6/25/2010 2:00	SUM	1	2	92.86204713	1	0.5	0.745698925	51.87019915	54.33285918	-2.46266
AF54-S1-2010.06.24T19:00.55	6/25/2010 2:00	SUM	1	2	48.08034989	1	0.5	0.77979798	63.03662873	70.00995733	-6.9733285
AF52-S1-2010.06.24T22:00.23	6/25/2010 5:00	SUM	0	2	51.44725251	1	0.5	0.745454545	68.43172119	63.20945946	5.222262
AF54-S1-2010.06.25T04:00.49	6/25/2010 11:00	SUM	0	2	38.65652092	1	1	0.781818182	44.52418208	45.9203414	-1.39615955
AM44-S1-2010.06.25T04:01.33	6/25/2010 11:01	SUM	0	6	36.78500218	1	0.666666667	0.722761046	17.07586534	19.50533428	-2.4294692
AF40-S1-2010.06.25T07:01.46	6/25/2010 14:01	SUM	1	8	66.73311889	0.875	0.625	0.829706609	31.09637269	31.09370554	0.002667813
AF40-D1-2010.06.25T11:01.52	6/25/2010 18:01	SUM	1	2	85.4651734	0.5	0	0.80952381	14.78947369	16.98684211	-2.19736865
AM44-S1-2010.06.25T15:03.01	6/25/2010 22:03	SUM	0	2	14.9610433	0.5	0	0.720046083	14.97368421	17.30263158	-2.3289475
AF52-S1-2010.06.25T22:01.45	6/26/2010 5:01	SUM	1	23	62.83238661	1	0.47826087	0.728055093	15.92068155	16.65254499	-0.731863333
AF59-S1-2010.06.26T01:00.43	6/26/2010 8:00	SUM	0	2	39.5429503	1	1	0.871548822	33.52027027	38.50177809	-4.981508
AM14b-S1-2010.06.26T01:03.16	6/26/2010 8:03	SUM	0	2	9.868719014	1	1	0.333214794	131.0917496	128.9295875	2.162162
AF56-S1-2010.06.26T04:01.42	6/26/2010 11:01	SUM	1	2	20.65847918	1	1	0.863636364	42.37660029	42.91820768	-0.541607315
AM44-S1-2010.06.26T07:02.06	6/26/2010 14:02	SUM	0	3	52.34118464	1	0.333333333	0.700382723	18.58345187	20.01493599	-1.431484
AF59-D1-2010.06.26T11:01.38	6/26/2010 18:01	SUM	0	2	37.48088352	1	0	0.853198653	18.56578947	20.05263157	-1.48684225
AM14b-D1-2010.06.26T11:02.56	6/26/2010 18:02	SUM	0	2	69.01084328	0.5	0	0.294117647	90.02631579	98.39473684	-8.368421
AM44-D1-2010.06.26T15:01.47	6/26/2010 22:01	SUM	0	4	112.4379689	1	0	0.682539683	22.69487909	25.66589616	-2.97101725
AF56-S1-2010.06.26T19:01.52	6/27/2010 2:01	SUM	0	2	97.75441809	1	0.5	0.854545455	60.34032716	71.62339972	-11.283071
AF54-S1-2010.06.26T19:02.08	6/27/2010 2:02	SUM	0	2	5.752256188	1	0.5	0.772727273	42.06578948	38.64473684	3.4210525
AF34-S1-2010.06.26T22:00.43	6/27/2010 5:00	SUM	0	2	2.236542484	1	1	0.761904762	54.05263158	51.52631579	2.5263155
AF59-D1-2010.06.27T07:02.23	6/27/2010 14:02	SUM	0	3	82.4648416	1	0	0.854545455	20.17283073	20.6673779	-0.494547203
AF19-S1-2010.06.27T07:02.20	6/27/2010 14:02	SUM	0	5	9.890342965	1	0.2	0.750104505	23.53357041	19.50483642	4.0287343
AF15-D1-2010.06.27T11:01.24	6/27/2010 18:01	SUM	0	2	26.99656238	1	0	0.746031746	4.789473685	4.63157895	0.15789475
AF54-S1-2010.06.27T11:01.53	6/27/2010 18:01	SUM	0	3	27.42296658	1	0.333333333	0.756228956	50.16832622	52.94310099	-2.774774667
AF40-S1-2010.06.27T11:01.12	6/27/2010 18:01	SUM	1	3	116.7677055	1	0.333333333	0.803208739	17.7949265	23.65481271	-5.859886333
AF52-S1-2010.06.27T15:00.56	6/27/2010 22:00	SUM	1	5	56.47990421	1	0	0.713994517	32.08762447	29.70398293	2.3836416
AF59-S1-2010.06.27T19:00.48	6/28/2010 2:00	SUM	0	2	66.35862501	1	0.5	0.862457912	33.07716927	32.08641537	0.990754
AF40-S1-2010.06.27T19:02.54	6/28/2010 2:02	SUM	1	7	75.42882902	0.857142857	0.714285714	0.795479482	26.48516562	28.77524893	-2.290082971
AF15-S1-2010.06.27T22:01.28	6/28/2010 5:01	SUM	1	4	43.93381726	0.75	1	0.768345043	40.5416074	38.52382646	2.017781125
AF15-S1-2010.06.28T04:00.55	6/28/2010 11:00	SUM	0	2	66.85557544	1	0.5	0.738095238	30.55263158	33.36842105	-2.8157893
AF59-D1-2010.06.28T07:01.23	6/28/2010 14:01	SUM	0	3	4.659006094	1	0	0.908529742	7.956140353	7.40350877	0.552631533
AF54-D1-2010.06.28T11:01.48	6/28/2010 14:03	SUM	0	3	116.4093459	1	0	0.779124579	23.56140351	26.80701755	-3.245614
AF56-D1-2010.06.28T11:01.47	6/28/2010 18:01	SUM	0	2	9.615451152	1	0	0.872727273	20.76102419	28.41749645	-7.656471
AF19-D1-2010.06.28T11:02.52	6/28/2010 18:02	SUM	0	3	92.53642064	1	0	0.723416965	12.62991939	13.81341868	-1.183499333
AF15-S1-2010.06.28T19:00.54	6/29/2010 2:00	SUM	0	3	14.23243667	1	0.666666667	0.747440536	44.4350403	45.57088668	-1.1358463
AF54-S1-2010.06.28T19:01.48	6/29/2010 2:01	SUM	0	2	66.2530971	0.5	0.5	0.771407837	32.62792398	32.56505848	0.0628655
AF19-S1-2010.06.28T22:00.41	6/29/2010 5:00	SUM	1	5	35.74057632	1	1	0.706994368	33.51038407	28.07012802	5.4402562
AF59-S1-2010.06.28T22:02.33	6/29/2010 5:02	SUM	0	2	22.93504559	1	1	0.909090909	84.63157895	86.17994311	-1.5483643
AF59-S1-2010.06.29T01:02.53	6/29/2010 8:02	SUM	1	2	76.86664099	1	1	0.917508418	76.14473684	74.84210527	1.3026315
AF54-D1-2010.06.29T07:00.55	6/29/2010 14:00	SUM	0	3	36.68644126	1	0	0.787561146	19.58843054	21.36605026	-1.777619833
AF59-S1-2010.06.29T07:01.39	6/29/2010 14:01	SUM	0	4	63.10187184	0.75	0.25	0.913299663	20.35135135	18.86913229	1.482219025
AF34-D1-2010.06.29T11:00.56	6/29/2010 18:00	SUM	0	2	79.22866201	1	0	0.761904762	27.60881935	28.80938834	-1.2005691
AF56-S1-2010.06.29T15:00.54	6/29/2010 22:00	SUM	0	3	29.33261634	1	0.333333333	0.909090909	45.13845425	48.60146989	-3.463015667
AF62-S1-2010.06.29T19:02.56	6/30/2010 2:02	SUM	0	2	55.60943824	1	0.5	0.766958042	63.32894736	84.07894737	-20.75
AF52-S1-2010.06.29T22:01.23	6/30/2010 5:01	SUM	0	3	3.279397097	1	1	0.737357611	43.4293504	40.78141299	2.647937333
AF54-S1-2010.06.30T01:02.06	6/30/2010 8:02	SUM	0	3	60.54638737	1	0.666666667	0.784382284	44.03556188	50.46372688	-6.428164667
AF40-S1-2010.06.30T01:02.27	6/30/2010 8:02	SUM	0	2	35.2176845	1	1	0.782258065	46.64473684	52.82894736	-6.184211
AF15-S1-2010.06.30T04:00.56	6/30/2010 11:00	SUM	0	2	29.77906448	1	1	0.772619048	43.75	43.03947368	0.7105263
AF19-S1-2010.06.30T04:01.17	6/30/2010 11:01	SUM	0	4	62.51612395	1	0.25	0.707142857	17.81312233	15.71568279	2.0974396
AF59-D1-2010.06.30T07:01.50	6/30/2010 14:01	SUM	0	2	14.39201482	1	0	0.927272727	8.326102415	8.15113798	0.1749645
AF40-S2-2010.06.30T07:02.53	6/30/2010 14:02	SUM	0	2	117.8335253	1	0	0.774134791	21.35526315	28.55263158	-7.1973675
AF56-S1-2010.06.30T07:02.18	6/30/2010 14:02	SUM	1	3	120.4501206	1	0	0.921212121	33.90018966	45.62683736	-11.72664767
AF15-S1-2010.06.30T19:02.47	7/1/2010 2:02	SUM	1	6	67.22800868	0.833333333	0.5	0.756899642	25.75841631	30.93978189	-5.181365383
AF56-S1-2010.06.30T22:01.50	7/1/2010 5:01	SUM	0	3	8.561827244	1	1	0.909090909	34.86154575	29.24585111	5.615693333
AF19-S1-2010.06.30T22:01.53	7/1/2010 5:01	SUM	1	2	62.60738163	1	0.5	0.694535519	22.57361309	26.90647226	-4.33285905
AF54-S1-2010.07.01T01:00.53	7/1/2010 8:00	SUM	0	2	70.52367841	1	1	0.813067785	48.91216216	49.80761024	-0.89544805
AF59-S1-2010.07.01T01:01.42	7/1/2010 8:01	SUM	1	4	27.41253725	1	0.75	0.913636364	52.11604038	50.37772641	1.738314
AF52-S1-2010.07.01T01:01.54	7/1/2010 8:01	SUM	1	4	62.24046234	1	0.5	0.735334225	75.05263158	96.6118421	-21.55921
AF19-S1-2010.07.01T01:02.59	7/1/2010 8:02	SUM	1	6	42.96086103	1	0.833333333	0.695609319	26.35870081	21.27596017	5.082741362
AF62-S1-2010.07.01T04:02.39	7/1/2010 11:02	SUM	1	5	61.5611505	1	0.8	0.651419321	54.60825035	57.11678521	-2.50853484
AM44-S1-2010.07.01T04:03.02	7/1/2010 11:03	SUM	1	5	53.61065351	1	0.8	0.619047619	42.64096728	40.9227596	1.7182086
AF15-D1-2010.07.01T07:00.56	7/1/2010 14:00	SUM	0	2	2.659180491	1	0	0.746031746	3.019559035	3.4715505	-0.4519915
AF56-D1-2010.07.01T07:01.54	7/1/2010 14:01	SUM	0	2	45.6629001	1	0	0.926599327	15.55263158	17	-1.4473685
AF59-S1-2010.07.01T07:01.54	7/1/2010 14:01	SUM	0	6	10.26615327	1	0.333333333	0.917957351	28.59210526	26.84210526	1.749999912
AF54-S1-2010.07.01T15:01.46	7/1/2010 22:01	SUM	1	2	94.39805212	1	0	0.797979798	62.57894737	67.35526316	-4.7763155
AF15-S1-2010.07.01T19:01.23	7/2/2010 2:01	SUM	1	2	47.90910095	1	0.5	0.768862767	32.34352774	32.92887624	-0.58534825
AF54-S1-2010.07.01T22:00.47	7/2/2010 5:00	SUM	0	2	77.76601467	1	1	0.816498316	50.68100996	49.93705548	0.7439545
AF59-D1-2010.07.02T07:01.24	7/2/2010 14:01	SUM	0	3	15.50991758	1	0	0.908529742	11.38027501	11.08274064	0.297534447
AF56-S1-2010.07.02T07:02.38	7/2/2010 14:02	SUM	1	2	27.77325503	1	0.5	0.945454545	59.27631579	78.17105263	-18.8947385
AF34-S1-2010.07.02T07:02.17	7/2/2010 14:02	SUM	1	16	42.70637596	1	0.625	0.7796819	34.42555467	30.07694948	4.348605213
AF56-D1-2010.07.02T11:01.41	7/2/2010 18:01	SUM	0	2	20.04567676	1	0	0.945454545	12.44736843	14.28947369	-1.8421055
AF52-D1-2010.07.02T15:00.55	7/2/2010 22:00	SUM	1	2	33.86395127	1	0	0.698113208	30.41891892	36.62162162	-6.202703
AF19-S1-2010.07.02T19:00.50	7/3/2010 2:00	SUM	0	2	57.33125756	1	0.5	0.663978495	40.52702703	38.78378378	1.7432435
AF40-S1-2010.07.02T22:02.06	7/3/2010 5:02	SUM	0	7	21.89254767	1	0.571428571	0.808207154	28.32909978	24.70808779	3.621012157
AM44-S1-2010.07.03T01:00.56	7/3/2010 8:00	SUM	0	2	40.89830994	1	1	0.674775251	41.41891891	44.59459459	-3.1756756
AF59-S1-2010.07.03T04:00.53	7/3/2010 11:00	SUM	1	8	23.51680709	1	0.5	0.903781526	23.63893828	21.85093153	1.788006725
AF15-S1-2010.07.03T04:01.48	7/3/2010 11:01	SUM	1	2	61.1373828	1	1	0.753968254	49.9128734	48.62802276	1.284851
AF52-S1-2010.07.03T04:02.28	7/3/2010 11:02	SUM	1	8	28.91352506	1	0.625	0.64643447	22.66367354	24.91242888	-2.248755409
AF54-S1-2010.07.03T07:03.03	7/3/2010 14:03	SUM	0	3	68.74161933	0.666666667	0.333333333	0.739393939	46.88267215	46.22785944	0.654813333
AF19-S1-2010.07.03T11:01.23	7/3/2010 18:01	SUM	0	4	7.906346626	1	0.5	0.651965695	21.43129643	14.39991307	7.0313828
AF15-S1-2010.07.04T01:01.53	7/4/2010 8:01	SUM	0	4	88.1642748	1	0.5	0.764016897	19.03911807	20.70394737	-1.664829375
AF62-S1-2010.07.04T01:02.54	7/4/2010 8:02	SUM	1	4	19.21713205	1	1	0.568771044	70.78325036	71.74875533	-0.9655047
AF40-S1-2010.07.04T04:00.53	7/4/2010 11:00	SUM	0	2	11.50312645	1	0.5	0.777777778	26.23684211	30.53947369	-4.3026315
AM44-S1-2010.07.04T04:01.56	7/4/2010 11:01	SUM	0	2	6.455573253	1	0.5	0.698412698	24.78378378	30.54054054	-5.756757
AF56-D1-2010.07.04T11:01.53	7/4/2010 18:01	SUM	0	2	42.95613006	1	0	0.945454545	14.28378379	18.32503556	-4.0412515
AF59-S1-2010.07.04T11:02.57	7/4/2010 18:02	SUM	0	3	21.21191343	0.666666667	0	0.909090909	16.80701754	17.92105263	-1.114034967
AF19-S1-2010.07.04T15:02.09	7/4/2010 22:02	SUM	0	2	76.95668866	1	0	0.656041987	24.58641537	25.06792319	-0.481508
AF40-S1-2010.07.04T19:03.04	7/5/2010 2:03	SUM	1	4	83.37383674	0.75	0.5	0.801587302	24.07432433	26.74822191	-2.673897425
AF19-S1-2010.07.04T22:00.38	7/5/2010 5:00	SUM	0	3	6.668174259	1	1	0.655676009	52.4943101	41.96680892	10.5275017
AF56-S1-2010.07.04T22:00.50	7/5/2010 5:00	SUM	0	3	5.320893821	1	1	0.945454545	57.6685633	54.58250356	3.086059933
AF54-S1-2010.07.04T22:01.24	7/5/2010 5:01	SUM	0	3	4.661826203	1	1	0.754831332	54.15860597	51.67686107	2.481744933
AF59-S1-2010.07.04T22:01.23	7/5/2010 5:01	SUM	1	8	23.38373739	1	0.625	0.894477003	40.41145092	40.41260669	-0.001155675
AF56-D1-2010.07.05T07:00.53	7/5/2010 14:00	SUM	0	3	17.28445182	1	0	0.969356034	3.513513513	2.693693693	0.819819533
AM44-S2-2010.07.05T07:00.56	7/5/2010 14:00	SUM	0	2	224.7550489	1	0	0.723691169	10.40220484	12.07325747	-1.6710525
AF54-D1-2010.07.05T11:01.42	7/5/2010 18:01	SUM	0	2	59.07890902	1	0	0.775681342	16.05263158	15.78947369	0.2631579
AF19-S1-2010.07.05T11:02.31	7/5/2010 18:02	SUM	0	2	43.87775841	1	0.5	0.631557708	26.22866288	20.87482219	5.3538405
AF54-S1-2010.07.05T19:00.56	7/6/2010 2:00	SUM	1	2	90.26939608	1	0.5	0.793706294	85.76351352	94.05547653	-8.2919645
AF52-S1-2010.07.05T19:01.51	7/6/2010 2:01	SUM	0	4	3.127855323	1	0.75	0.646592656	29.21266003	26.86539829	2.34726175
AF15-S1-2010.07.05T19:01.44	7/6/2010 2:01	SUM	0	4	66.01742049	1	0.25	0.752944188	15.74022048	18.55921053	-2.81898982
AF54-S1-2010.07.06T01:00.25	7/6/2010 8:00	SUM	0	2	36.59848857	1	0.5	0.752525253	57.10881935	58.47332859	-1.364508
AF56-S1-2010.07.06T04:00.55	7/6/2010 11:00	SUM	0	3	69.62921441	1	0.333333333	0.981818182	27.17543859	28.60526316	-1.4298247
AF54-S1-2010.07.06T04:00.41	7/6/2010 11:00	SUM	1	3	55.4258956	1	1	0.785820469	39.82954006	41.50426742	-1.674727467
AF59-D1-2010.07.06T07:01.52	7/6/2010 14:01	SUM	0	2	69.49624757	1	0	0.854545455	17.90042674	17.76600284	0.13442389
AF40-D1-2010.07.06T07:02.00	7/6/2010 14:02	SUM	0	3	51.76975235	1	0	0.819167093	7.63157895	10.98245614	-3.350877
AF19-S2-2010.07.06T11:01.50	7/6/2010 18:01	SUM	0	2	153.70164	1	0	0.617857143	21.63157895	23.76315789	-2.13157875
AF40-S1-2010.07.06T22:00.25	7/7/2010 5:00	SUM	1	10	39.46949799	1	0.6	0.819780833	32.14480797	32.78193457	-0.63712679
AM44-S1-2010.07.06T22:01.18	7/7/2010 5:01	SUM	0	3	36.24271365	1	1	0.740525295	24.08605974	18.97415837	5.111901233
AF52-S1-2010.07.07T01:00.44	7/7/2010 8:00	SUM	1	5	75.50513556	1	1	0.561088876	47.20782361	48.23854907	-1.0307264
AF34-S1-2010.07.07T01:01.17	7/7/2010 8:01	SUM	1	6	59.09068221	1	1	0.769022017	59.86782836	52.80559507	7.0622325
AF52-S1-2010.07.07T04:00.41	7/7/2010 11:00	SUM	0	4	43.98826745	1	0.25	0.599755245	37.07361308	36.10455192	0.969061125
AF54-S1-2010.07.07T04:01.23	7/7/2010 11:01	SUM	1	2	54.99803735	1	1	0.818181818	44.60810811	51.04054054	-6.43243
AF56-S1-2010.07.07T04:01.18	7/7/2010 11:01	SUM	1	2	8.648031004	1	1	0.963636364	39.85028449	51.29516358	-11.4448805
AF19-S4-2010.07.07T04:01.42	7/7/2010 14:01	SUM	0	1	0	1	0	0.571428571	24.92105263	26.05263158	-1.131579
AF34-S1-2010.07.07T07:01.48	7/7/2010 14:01	SUM	1	6	36.46273795	1	0	0.764394137	24.68421053	24.36403509	0.320175433
AM44-D1-2010.07.07T07:02.10	7/7/2010 14:02	SUM	0	2	13.64592117	1	0	0.714285714	13.22297297	13.5416074	-0.3186344
AF19-D1-2010.07.07T11:01.45	7/7/2010 18:01	SUM	0	3	87.29831195	1	0	0.574500768	31.24561404	27.33333334	3.912280867
AF59-S1-2010.07.07T11:02.41	7/7/2010 18:02	SUM	1	9	49.96401218	0.777777778	0.222222222	0.848185559	24.76775899	24.28730924	0.480449767
AF54-S1-2010.07.07T15:00.49	7/7/2010 22:00	SUM	1	2	62.77248398	0.5	0	0.809090909	75.91963015	83.49146515	-7.5718355
AF15-S1-2010.07.07T22:01.57	7/8/2010 5:01	SUM	0	4	58.40295642	0.75	0.25	0.70767702	27.67852063	32.49270981	-4.81418925
AF56-S1-2010.07.08T04:00.53	7/8/2010 11:00	SUM	0	7	17.86609075	1	0.428571429	0.958297258	21.60709205	17.83387523	3.77321731
AF15-S1-2010.07.08T04:01.49	7/8/2010 11:01	SUM	0	2	72.6190015	1	1	0.71344086	47	58.43243243	-11.4324315
AF62-S1-2010.07.08T04:03.02	7/8/2010 11:03	SUM	1	3	50.13822365	0.666666667	0.666666667	0.761870845	72.32076813	80.05689901	-7.736132
AF54-D1-2010.07.08T07:01.53	7/8/2010 14:01	SUM	0	2	84.18458215	1	0	0.834848485	13.14473684	13.65789473	-0.51315815
AM44-D1-2010.07.08T07:02.35	7/8/2010 14:02	SUM	0	2	3.463991832	1	0	0.756081438	18.82894737	18.28947369	0.53947371
AF19-S1-2010.07.08T15:02.46	7/8/2010 22:02	SUM	0	2	91.22677202	1	0	0.580796253	24.15576103	27.73115221	-3.5753913
AF15-S1-2010.07.09T07:03.01	7/9/2010 14:03	SUM	0	4	63.49794693	1	0	0.668145161	21.26973684	24.49342105	-3.223684175
AF56-D1-2010.07.09T11:01.23	7/9/2010 18:01	SUM	0	2	6.186362046	1	0	0.935858586	19.42105263	29.52631579	-10.105262
AF59-D1-2010.07.09T11:02.11	7/9/2010 18:02	SUM	0	2	49.08592027	0.5	0	0.844107744	8.15789474	8.5	-0.34210525
AF40-S1-2010.07.09T15:01.23	7/9/2010 22:01	SUM	0	2	2.559081489	1	0	0.873015873	16.67105263	18.11842105	-1.44736845
AF54-S1-2010.07.09T19:00.55	7/10/2010 2:00	SUM	1	7	80.49037047	1	0.428571429	0.859877579	29.91068888	31.67831741	-1.767628643
AF52-S1-2010.07.09T19:01.23	7/10/2010 2:01	SUM	1	5	39.22625118	1	0	0.564634581	30.33072546	29.83669986	0.49402562
AF19-S1-2010.07.09T19:02.14	7/10/2010 2:02	SUM	1	6	12.47493234	1	0.666666667	0.559856631	27.48660502	21.49442864	5.99217607
AM44-S2-2010.07.10T04:00.53	7/10/2010 11:00	SUM	0	2	148.0048503	1	0.5	0.807987711	21.77631579	25.55263158	-3.77631585
AF59-S1-2010.07.10T04:01.54	7/10/2010 11:01	SUM	0	2	66.69179639	1	0.5	0.845454545	73.46728307	78.80761025	-5.34032475
AF59-S1-2010.07.10T07:00.44	7/10/2010 14:00	SUM	0	5	46.80749336	0.8	0.4	0.857171717	27.78564881	26.93896001	0.8466888
AF15-D1-2010.07.10T07:01.26	7/10/2010 14:01	SUM	0	2	50.73348715	1	0	0.650793651	7.565789475	9.05263158	-1.4868425
AF34-D1-2010.07.10T07:01.18	7/10/2010 14:01	SUM	0	3	6.468628308	1	0	0.774603175	18.69298245	19.44736842	-0.75438579
AF54-D1-2010.07.10T07:02.52	7/10/2010 14:02	SUM	0	2	11.87321601	1	0	0.880808081	4.327880515	4.35526316	-0.027382645
AF40-S1-2010.07.10T19:00.55	7/11/2010 2:00	SUM	1	9	15.95463104	0.666666667	0.444444444	0.902656881	25.257468	23.60810811	1.649359928
AM44-S1-2010.07.10T22:01.05	7/11/2010 5:01	SUM	0	3	58.7708071	1	1	0.803243434	46.59174965	46.25035562	0.341393973
AF56-S1-2010.07.11T04:00.54	7/11/2010 11:00	SUM	0	5	47.30987479	1	0.2	0.945252525	24.97339971	23.30355619	1.66984357
AF54-S1-2010.07.11T04:00.41	7/11/2010 11:00	SUM	1	2	90.42671942	1	0.5	0.904934688	23.01315789	23.26315789	-0.25
AF34-S1-2010.07.11T04:00.25	7/11/2010 11:00	SUM	1	15	72.92012962	1	0.533333333	0.767324475	34.48605184	32.76297613	1.723075773
AF54-S1-2010.07.11T07:01.50	7/11/2010 14:01	SUM	0	2	30.86197654	1	0.5	0.89006734	36.53947368	36.67105264	-0.13157895
AF59-S1-2010.07.11T07:02.47	7/11/2010 14:02	SUM	0	6	22.26037449	1	0.333333333	0.868503695	17.71752015	16.51991465	1.197605508
AF15-S1-2010.07.11T07:02.54	7/11/2010 14:02	SUM	1	11	45.34272121	0.818181818	0.818181818	0.66568915	35.04357947	34.26703737	0.776542027
AF54-S1-2010.07.11T19:01.46	7/12/2010 2:01	SUM	0	2	18.45039715	1	0.5	0.906533892	17.81578947	14.57894737	3.23684185
AF62-S1-2010.07.11T22:00.54	7/12/2010 5:00	SUM	1	15	12.39286066	1	0.8	0.80976431	33.69388336	31.86870555	1.825177858
AM44-S1-2010.07.11T22:01.16	7/12/2010 5:01	SUM	1	2	43.23623475	1	0.5	0.714285714	37.62375533	44.03733998	-6.4135845
AF52-S1-2010.07.12T04:00.54	7/12/2010 11:00	SUM	0	2	86.50002163	1	0.5	0.603921569	44.61522049	56.03058322	-11.415364
AF54-S1-2010.07.12T04:00.53	7/12/2010 11:00	SUM	0	2	72.34961301	1	0.5	0.872727273	26.935633	25.26529161	1.67034145
AF59-D1-2010.07.12T07:02.13	7/12/2010 14:02	SUM	0	3	85.91919608	1	0	0.853647587	15.19013751	15.52987198	-0.339734433
AM44-D1-2010.07.12T07:02.22	7/12/2010 14:02	SUM	0	2	16.58251295	1	0	0.738095238	43.85526316	40.69736842	3.157895
AF52-S1-2010.07.12T11:00.57	7/12/2010 18:00	SUM	1	7	13.87529715	0.857142857	0.428571429	0.64894666	33.00782361	29.63940256	3.368421043
AM44-S1-2010.07.12T22:03.05	7/13/2010 5:03	SUM	0	6	116.3658227	0.833333333	0.5	0.707589837	12.2916074	13.27145567	-0.979848133
AF59-S1-2010.07.13T04:02.21	7/13/2010 11:02	SUM	0	4	64.61067692	0.75	0.25	0.834318023	25.78472222	23.26827486	2.51644745
AF40-D1-2010.07.13T11:01.23	7/13/2010 18:01	SUM	0	2	83.27767442	1	0	0.936507937	14.72581792	16.30583215	-1.58001404
AF62-S1-2010.07.13T19:01.39	7/14/2010 2:01	SUM	1	2	38.76232922	1	0.5	0.809090909	50.53733998	52.03342816	-1.4960885
AF54-S1-2010.07.13T22:00.54	7/14/2010 5:00	SUM	0	2	45.25972861	1	1	0.85026738	30.61842105	33.82894737	-3.210526
AM44-S1-2010.07.13T22:01.31	7/14/2010 5:01	SUM	0	2	51.81950018	1	1	0.702706397	27.85526316	35.73115221	-7.875889
AF59-S1-2010.07.14T01:01.44	7/14/2010 8:01	SUM	0	2	63.73657205	1	0.5	0.854545455	61.14473684	69.71052631	-8.5657905
AF54-S1-2010.07.14T04:00.55	7/14/2010 11:00	SUM	0	2	28.46748811	1	0.5	0.814751286	23.42105263	25.96052631	-2.5394735
AF19-S1-2010.07.14T04:01.26	7/14/2010 11:01	SUM	0	3	84.60399158	0.666666667	1	0.627287709	21.34784785	22.5513013	-1.203453267
AF54-D1-2010.07.14T07:01.25	7/14/2010 14:01	SUM	0	2	49.2248375	1	0	0.818181818	7.381578945	8.776315785	-1.394737
AF56-D1-2010.07.14T07:01.52	7/14/2010 14:01	SUM	0	3	12.17220709	1	0	0.927272727	9.394736843	12.09649123	-2.701753433
AF59-D1-2010.07.14T11:01.24	7/14/2010 18:01	SUM	0	2	31.68422919	1	0	0.854545455	3.42105263	3.52631579	-0.10526315
AF19-S2-2010.07.14T11:02.23	7/14/2010 18:02	SUM	0	2	212.5655532	1	0.5	0.621259433	26.87061403	26.3369883	0.53362575
AF40-D1-2010.07.14T15:02.21	7/14/2010 22:02	SUM	0	2	79.50303323	1	0	0.944444444	46.38798009	54.90220484	-8.5142255
AF40-S1-2010.07.14T22:01.21	7/15/2010 5:01	SUM	0	3	52.49103436	1	1	0.952124936	29.49502134	33.09696538	-3.601944167
AF54-S1-2010.07.14T22:01.50	7/15/2010 5:01	SUM	0	4	41.96794559	1	0.5	0.780808081	30.20483641	28.29338549	1.91145095
AF56-S1-2010.07.14T22:01.17	7/15/2010 5:01	SUM	1	9	18.24890916	0.777777778	0.666666667	0.9332211	24.38177651	21.6419314	2.739845133
AF59-S1-2010.07.15T01:01.53	7/15/2010 8:01	SUM	0	2	3.738787178	1	1	0.854545455	56.67105263	57.52631579	-0.855263
AM44-S1-2010.07.15T01:01.49	7/15/2010 8:01	SUM	0	2	26.55090143	1	1	0.723558964	47.78058322	36.96194879	10.8186365
AF52-S1-2010.07.15T01:02.52	7/15/2010 8:02	SUM	1	23	30.34315793	0.956521739	0.391304348	0.640907423	20.98512586	20.72416352	0.260962351
AF15-S2-2010.07.15T04:02.09	7/15/2010 11:02	SUM	0	2	211.7556763	1	0.5	0.711853559	43.27027027	52.44594594	-9.1756755
AF59-S1-2010.07.15T07:01.55	7/15/2010 14:01	SUM	0	2	61.02410359	1	0	0.854545455	55.40078236	57.47119488	-2.0704127
AF59-S1-2010.07.15T11:01.24	7/15/2010 18:01	SUM	1	9	28.06368034	1	0.444444444	0.88664422	25.22411886	24.22712186	0.996997022
AF19-S1-2010.07.15T15:01.55	7/15/2010 22:01	SUM	0	2	75.71199111	1	0	0.647977471	18.59210526	18.43421053	0.1578945
AF54-S1-2010.07.15T22:00.53	7/16/2010 5:00	SUM	0	2	2.122600658	1	1	0.745454545	29.44736842	29.39473684	0.0526316
AF19-S1-2010.07.15T22:00.41	7/16/2010 5:00	SUM	1	2	79.92060566	1	1	0.72773224	25.86842105	30.64473684	-4.776316
AF19-S1-2010.07.16T01:00.53	7/16/2010 8:00	SUM	0	2	2.453663381	1	1	0.679979519	57.84459459	46.56934566	11.2752495
AM44-S1-2010.07.16T01:00.49	7/16/2010 8:00	SUM	1	2	67.82531579	1	0.5	0.675396825	57.37660029	59.79694168	-2.4203414
AF59-S1-2010.07.16T01:02.25	7/16/2010 8:02	SUM	1	4	76.27453661	1	0.5	0.876683502	32.33552632	32.98684211	-0.651315725
AF52-S1-2010.07.16T04:01.43	7/16/2010 11:01	SUM	1	2	67.75762346	1	1	0.651346801	83.56009957	94.40291607	-10.842817
AF56-D1-2010.07.16T07:01.49	7/16/2010 14:01	SUM	0	3	82.18126346	0.666666667	0	0.963411897	6.511616883	7.280701753	-0.769084867
AF15-D1-2010.07.16T07:01.47	7/16/2010 14:01	SUM	0	3	86.0367241	1	0	0.73015873	10.55263158	10.37719298	0.1754386
AF40-S1-2010.07.16T07:01.42	7/16/2010 14:01	SUM	1	17	17.50336821	0.941176471	0.352941176	0.946567874	19.55719187	17.79558196	1.761609945
AF34-S1-2010.07.16T22:01.29	7/17/2010 5:01	SUM	0	2	32.42090814	1	1	0.750065053	15.02702703	16.36486487	-1.3378375
AF54-S1-2010.07.17T01:01.40	7/17/2010 8:01	SUM	0	2	13.52397856	1	1	0.709090909	38.90256046	33.48506401	5.4174965
AF34-S1-2010.07.17T04:00.41	7/17/2010 11:00	SUM	1	12	50.87519057	0.916666667	0.5	0.757497931	25.40288644	21.30319135	4.099694725
AF56-D1-2010.07.17T11:00.56	7/17/2010 18:00	SUM	0	2	97.62966836	1	0	0.972558923	9.725106685	13.84957326	-4.12446675
AF54-S1-2010.07.17T22:02.44	7/18/2010 5:02	SUM	0	5	36.34626241	1	0.6	0.653265993	33.79269006	28.97982456	4.81286564
AF52-S1-2010.07.18T04:00.55	7/18/2010 11:00	SUM	0	3	25.09384582	1	0.666666667	0.675137441	39.93859649	34.71929824	5.219298
AF56-D1-2010.07.18T07:00.55	7/18/2010 14:00	SUM	0	2	18.9507502	1	0	0.963299663	8.29089616	7.131578945	1.15931715
AF19-D1-2010.07.18T07:02.18	7/18/2010 14:02	SUM	0	2	96.68708059	1	0	0.743983615	30.48684211	31.38157895	-0.89473665
AF15-S1-2010.07.18T07:02.23	7/18/2010 14:02	SUM	0	4	72.0356776	1	0	0.750364823	19.22759602	23.71603841	-4.488443
AF59-S1-2010.07.18T11:02.22	7/18/2010 18:02	SUM	0	2	76.06510344	1	0.5	0.872727273	49.06578948	51.32894736	-2.263158
AF54-S1-2010.07.18T22:00.56	7/19/2010 5:00	SUM	0	2	10.18365098	1	1	0.651346801	23.61842105	23.94736842	-0.3289472
AF15-S1-2010.07.18T22:01.09	7/19/2010 5:01	SUM	1	13	38.91287315	1	0.615384615	0.764011489	22.20669657	22.08961593	0.117080544
AF56-S1-2010.07.19T01:02.55	7/19/2010 8:02	SUM	0	2	17.68187844	1	1	0.927272727	35.72368421	31.26315789	4.460526
AF62-S1-2010.07.19T04:00.55	7/19/2010 11:00	SUM	1	2	83.68736983	1	1	0.845454545	71.34210526	88.7368421	-17.39474
AM44-S1-2010.07.19T04:01.10	7/19/2010 11:01	SUM	0	2	12.94492935	1	1	0.647258338	59.85348506	42.97012803	16.8833575
AF40-S1-2010.07.19T07:00.49	7/19/2010 14:00	SUM	1	12	42.48465682	1	0.333333333	0.92848609	20.58197013	18.92093409	1.661036092
AF59-D1-2010.07.19T07:01.54	7/19/2010 14:01	SUM	0	3	11.33231367	1	0	0.865095398	11.87719298	12.10526316	-0.22807
AF62-D1-2010.07.19T07:01.25	7/19/2010 14:01	SUM	0	2	55.16314196	0.5	0	0.862457912	55.23684211	61.55263158	-6.3157895
AF56-S1-2010.07.19T07:02.23	7/19/2010 14:02	SUM	0	4	15.3363031	1	0	0.940656566	12.02631579	14.32236842	-2.29605225
AF54-S1-2010.07.19T19:01.23	7/20/2010 2:01	SUM	1	6	55.56774256	1	0.666666667	0.664666623	43.47321005	40.18432907	3.288881583
AF62-S1-2010.07.19T19:01.53	7/20/2010 2:01	SUM	1	7	29.52742718	0.714285714	0.714285714	0.8664543	47.8125381	44.35826052	3.4542777
AF19-S1-2010.07.19T22:00.53	7/20/2010 5:00	SUM	1	9	20.29480497	0.888888889	0.666666667	0.790342493	31.23386105	23.50920219	7.724658678
AF56-S1-2010.07.20T01:02.16	7/20/2010 8:02	SUM	0	2	2.809088915	0.5	1	0.944949495	69.15789474	74.36842105	-5.2105265
AF56-S1-2010.07.20T07:02.46	7/20/2010 14:02	SUM	1	16	32.94582497	0.9375	0.5	0.908216463	25.72790718	24.86913229	0.858774963
AF59-D1-2010.07.20T11:02.11	7/20/2010 18:02	SUM	0	2	55.44692243	0.5	0	0.906533892	8.358819345	9.13584637	-0.777027
AF62-D1-2010.07.20T11:02.22	7/20/2010 18:02	SUM	1	3	77.40586217	0.666666667	0	0.87640133	9.52015173	7.77809388	1.742058067
AF34-S1-2010.07.20T11:02.16	7/20/2010 18:02	SUM	1	2	9.618410331	1	0	0.761904762	43.44736842	43.65789473	-0.21052635
AF34-S1-2010.07.20T15:01.17	7/20/2010 22:01	SUM	1	2	66.75723477	1	0.5	0.768049155	23.76315789	20.51315789	3.25
AF34-S1-2010.07.20T19:02.41	7/21/2010 2:02	SUM	0	4	65.43292827	1	0.75	0.772017409	34.87233286	28.78627312	6.086060375
AF59-S1-2010.07.20T22:00.24	7/21/2010 5:00	SUM	1	10	87.21464084	0.9	0.5	0.909090909	27.88129445	25.87460882	2.006685597
AF40-S1-2010.07.21T04:00.24	7/21/2010 11:00	SUM	0	3	74.58597152	1	0.333333333	0.936507937	16.77192982	20.23684211	-3.464913333
AM44-D1-2010.07.21T11:01.54	7/21/2010 18:01	SUM	0	2	22.4827621	1	0	0.585714286	18.56578947	23.34210527	-4.776316
AF19-S1-2010.07.21T15:02.22	7/21/2010 22:02	SUM	0	2	35.11923792	1	0	0.806661462	14.94736843	13.71052631	1.236842
AM44-S1-2010.07.21T22:01.18	7/22/2010 5:01	SUM	1	8	16.25440034	1	0.875	0.653203843	45.06187767	38.16838549	6.89349255
AF52-S1-2010.07.22T04:00.55	7/22/2010 11:00	SUM	1	3	59.46721251	1	0.666666667	0.54660278	74.51161688	75.8188715	-1.307254667
AF15-S1-2010.07.22T04:01.23	7/22/2010 11:01	SUM	0	2	68.63366573	1	0.5	0.714265537	23.05014225	29.18456615	-6.13442579
AM44-D1-2010.07.22T07:00.55	7/22/2010 14:00	SUM	0	2	3.362086951	1	0	0.631976446	9.461711715	9.59534535	-0.13363365
AF54-S1-2010.07.22T07:01.12	7/22/2010 14:01	SUM	0	4	25.2486985	1	0.25	0.761705101	40.72403983	40.44007824	0.2839615
AF19-D1-2010.07.22T11:01.00	7/22/2010 18:01	SUM	0	2	19.64540428	1	0	0.793650794	10.16002845	10.35064011	-0.1906115
AF54-S1-2010.07.22T22:00.53	7/23/2010 5:00	SUM	0	2	76.90780183	1	1	0.745454545	61.74359886	67.77987198	-6.036273
AF59-S1-2010.07.22T22:01.25	7/23/2010 5:01	SUM	0	4	21.45953577	0.75	1	0.909090909	37.13673542	36.89669274	0.240042575
AF62-S1-2010.07.22T22:01.04	7/23/2010 5:01	SUM	1	4	10.98907695	1	1	0.831818182	43.74982219	39.48630868	4.2635125
AF40-S1-2010.07.23T01:01.42	7/23/2010 8:01	SUM	0	2	32.5016399	1	1	0.920634921	13.77631579	17.92105263	-4.144737
AF40-D1-2010.07.23T07:00.56	7/23/2010 14:00	SUM	0	3	45.12022384	1	0	0.920634921	8.207207207	8.693693697	-0.486486533
AF56-D1-2010.07.23T07:01.24	7/23/2010 14:01	SUM	0	2	0.535062954	1	0	0.854545455	10.36059744	12.88300143	-2.52240415
AF59-S1-2010.07.23T07:03.08	7/23/2010 14:03	SUM	0	3	54.19563953	1	0.333333333	0.909090909	43.98245614	46.1754386	-2.192982333
AF62-D1-2010.07.23T11:03.02	7/23/2010 18:03	SUM	1	3	61.14910671	0.333333333	0	0.836363636	2.44736842	2.14035088	0.307017533
AF40-S1-2010.07.23T19:01.46	7/24/2010 2:01	SUM	0	2	37.4610771	1	0.5	0.920634921	34.47368421	47.51315789	-13.039475
AF62-S1-2010.07.23T19:01.54	7/24/2010 2:01	SUM	1	8	34.98831081	1	0.75	0.830681818	43.47368421	42.82690256	0.64678175
AF52-S1-2010.07.23T19:01.42	7/24/2010 2:01	SUM	1	4	49.4155014	1	0	0.598327132	26.13815789	28.50586771	-2.367710875
AF56-S1-2010.07.24T04:00.55	7/24/2010 11:00	SUM	1	11	10.4627188	1	0.545454545	0.862411999	24.57739558	23.51920341	1.058192036
AF15-S1-2010.07.24T04:02.27	7/24/2010 11:02	SUM	1	8	21.96075386	0.875	0.625	0.694350204	28.26609175	26.72839616	1.537695513
AF19-D1-2010.07.24T07:00.55	7/24/2010 14:00	SUM	0	2	70.45472968	1	0	0.80952381	12.76920342	13.89615932	-1.1269558
AF59-S1-2010.07.24T07:02.21	7/24/2010 14:02	SUM	1	4	20.74357528	0.75	0.25	0.899579125	19.46710527	22.34868421	-2.881578825
AF62-D1-2010.07.24T07:03.09	7/24/2010 14:03	SUM	0	2	70.35590436	0.5	0	0.836363636	23.36842105	25.01315789	-1.644737
AF54-S1-2010.07.24T11:01.24	7/24/2010 18:01	SUM	1	3	12.53258355	1	0.666666667	0.795506346	21.40825036	22.4077762	-0.999525967
AF19-S1-2010.07.24T15:00.43	7/24/2010 22:00	SUM	0	2	2.781215151	1	0	0.80952381	5.594594595	5.95945946	-0.3648649
AF54-S1-2010.07.24T22:01.18	7/25/2010 5:01	SUM	0	6	40.742554	1	0.5	0.814045022	28.96657184	25.6446183	3.32195275
AF19-S1-2010.07.25T04:00.56	7/25/2010 11:00	SUM	0	2	5.972506522	1	0.5	0.829323109	35.30263158	23.46052631	11.84210445
AF40-S1-2010.07.25T04:00.23	7/25/2010 11:00	SUM	1	15	23.76340454	0.866666667	0.466666667	0.952278546	28.74087245	27.38596491	1.354907513
AF59-D1-2010.07.25T07:02.46	7/25/2010 14:02	SUM	0	2	74.33729127	1	0	0.890909091	6.381578945	7.736842105	-1.3552632
AF34-S2-2010.07.25T11:01.46	7/25/2010 18:01	SUM	0	2	170.1663822	1	0	0.746031746	24.44025605	25.59779516	-1.157539
AF19-S1-2010.07.25T22:00.56	7/26/2010 5:00	SUM	0	2	8.120469137	1	1	0.839989759	19.76315789	17.53947369	2.2236843
AF59-S1-2010.07.25T22:01.50	7/26/2010 5:01	SUM	1	2	72.58074731	1	1	0.898989899	87.61130868	94.64473684	-7.0334285
AF59-S1-2010.07.26T04:03.01	7/26/2010 11:03	SUM	0	3	8.554186374	1	0.333333333	0.89640853	25.29397819	23.78199252	1.5119858
AF54-S1-2010.07.26T07:02.08	7/26/2010 14:02	SUM	1	3	94.529345	1	0	0.792704826	34.88596491	40.3245614	-5.438596267
AF59-S1-2010.07.26T19:02.42	7/27/2010 2:02	SUM	0	2	34.47880566	1	0.5	0.909090909	23.34246089	21.94487909	1.3975815
AF54-S1-2010.07.26T19:02.23	7/27/2010 2:02	SUM	0	4	25.97493629	1	0.75	0.782731158	31.42460882	30.49608819	0.92852075
AF52-S1-2010.07.27T01:01.17	7/27/2010 8:01	SUM	1	6	60.47659416	1	0.833333333	0.673540294	40.83558558	39.37328118	1.462304283
AF19-S1-2010.07.27T04:00.54	7/27/2010 11:00	SUM	0	2	64.1284711	1	0.5	0.793650794	31.61842105	37.01315789	-5.394737
AM44-S1-2010.07.27T04:01.52	7/27/2010 11:01	SUM	0	4	56.88419572	1	0.5	0.664064533	49.53152165	44.0387822	5.49273875
AF15-S1-2010.07.27T04:01.07	7/27/2010 11:01	SUM	1	2	94.7400705	1	1	0.754301075	58.73079659	74.50746799	-15.776675
AF34-S2-2010.07.27T07:00.56	7/27/2010 14:00	SUM	0	2	142.0410432	1	0	0.737634409	17.96337127	18.49110953	-0.52773805
AF15-S1-2010.07.27T07:01.54	7/27/2010 14:01	SUM	0	3	88.82758028	1	0	0.736772487	24.72807017	28.92105263	-4.192983667
AF52-S1-2010.07.27T07:01.45	7/27/2010 14:01	SUM	1	5	101.8138589	0.8	0.4	0.683875572	39.96201991	39.71721195	0.24480814
AF56-D1-2010.07.27T07:02.15	7/27/2010 14:02	SUM	0	2	79.95823264	1	0	0.908249158	5.414295875	4.6098862	0.80440955
AF19-D1-2010.07.27T07:03.03	7/27/2010 14:03	SUM	0	2	57.46632447	1	0	0.793650794	7.5	9.065789475	-1.56578965
AF59-S1-2010.07.28T01:03.05	7/28/2010 8:03	SUM	0	7	42.55159603	0.857142857	0.571428571	0.927272727	44.11400122	39.73054257	4.383459214
AF34-S1-2010.07.28T04:00.50	7/28/2010 11:00	SUM	0	4	60.42973957	1	0.75	0.716042155	40.97332859	36.96372689	4.009601625
AF62-S1-2010.07.28T07:00.49	7/28/2010 14:00	SUM	1	18	51.44987311	0.666666667	0.555555556	0.826774383	30.02880512	28.10376166	1.925043237
AF52-S1-2010.07.28T07:01.53	7/28/2010 14:01	SUM	1	18	30.80882966	1	0.388888889	0.748035738	23.52046784	25.00264738	-1.482179506
AF34-D1-2010.07.28T07:02.15	7/28/2010 14:02	SUM	0	2	16.08075457	1	0	0.714285714	7.315789475	6.934210525	0.38157895
AF54-S1-2010.07.28T11:01.23	7/28/2010 18:01	SUM	0	5	78.10603171	1	0.6	0.777441077	30.55248933	28.25433855	2.29815082
AF56-S1-2010.07.28T19:01.18	7/29/2010 2:01	SUM	1	16	16.90529446	1	0.5625	0.922078723	25.00826814	25.31761202	-0.309344124
AF59-S1-2010.07.29T04:00.41	7/29/2010 11:00	SUM	1	2	94.31407175	1	0.5	0.9	50.85312945	49.7556899	1.09743935
AF19-S1-2010.07.29T04:00.49	7/29/2010 11:00	SUM	1	5	112.4961739	1	0.2	0.86031746	17.15519204	16.85049786	0.304694304
AF40-S1-2010.07.29T04:01.18	7/29/2010 11:01	SUM	0	5	73.46443788	1	0.2	0.968253968	30.34893315	32.39089616	-2.04196302
AF15-D1-2010.07.29T07:01.46	7/29/2010 14:01	SUM	0	2	65.28186021	1	0	0.73015873	2.77631579	2.815789475	-0.0394737
AF59-D1-2010.07.29T07:02.25	7/29/2010 14:02	SUM	0	3	82.43988909	1	0	0.925908985	12.85087719	11.50877193	1.3421052
AF19-S1-2010.07.29T07:02.22	7/29/2010 14:02	SUM	1	10	48.24497114	1	0.4	0.868477752	34.37072072	27.74799273	6.6227277
AF56-D1-2010.07.29T11:01.12	7/29/2010 18:01	SUM	1	4	47.32612312	1	0	0.931031469	10.94310099	10.6609175	0.2821835
AF34-S1-2010.07.29T19:01.48	7/30/2010 2:01	SUM	1	8	68.45161648	1	0.625	0.689964158	37.96683855	33.07636913	4.890469188
AF54-S1-2010.07.29T22:01.47	7/30/2010 5:01	SUM	0	3	37.81729563	1	1	0.781818182	19.99810337	18.68705548	1.311047733
AF40-S1-2010.07.29T22:01.18	7/30/2010 5:01	SUM	0	5	41.39890135	1	0.6	0.968253968	6.775960172	8.191891892	-1.41593154
AF15-S1-2010.07.30T01:01.51	7/30/2010 8:01	SUM	1	7	29.76110661	1	1	0.759992257	26.17476123	24.35754928	1.817211957
AF59-D1-2010.07.30T07:01.49	7/30/2010 14:01	SUM	0	2	3.105644227	1	0	0.88989899	9.29054054	9.982930295	-0.69238975
AF15-S1-2010.07.30T07:02.12	7/30/2010 14:02	SUM	0	4	50.71420212	1	0	0.757799672	17.66447369	22.16447369	-4.499999355
AM44-D1-2010.07.30T07:03.02	7/30/2010 14:03	SUM	0	2	52.15925245	1	0	0.698412698	15.18421053	17.02631579	-1.84210525
AF54-S2-2010.07.30T07:03.01	7/30/2010 14:03	SUM	0	2	215.1419973	1	0	0.777777778	20.84210526	21.02631579	-0.1842104
AF40-S1-2010.07.30T15:02.19	7/30/2010 22:02	SUM	0	2	62.71166194	1	0	0.968253968	24.11842105	24.02631579	0.0921055
AF59-S1-2010.07.30T19:02.45	7/31/2010 2:02	SUM	0	3	10.37405714	1	0.666666667	0.865881033	62.92348928	58.54191033	4.381579
AF59-D1-2010.07.31T07:02.34	7/31/2010 14:02	SUM	0	3	22.29257761	1	0	0.854545455	5.27050735	3.697249883	1.5732575
AF54-S1-2010.07.31T11:00.55	7/31/2010 18:00	SUM	0	6	23.88243396	1	0.5	0.767502838	19.69476055	15.76730678	3.927454017
AF34-S1-2010.07.31T15:01.54	7/31/2010 22:01	SUM	1	4	90.02300491	0.75	0.25	0.686507937	29.78837719	29.59502924	0.19334785
AF59-S1-2010.07.31T19:00.42	8/1/2010 2:00	SUM	0	4	34.50906026	1	0.75	0.849326599	40.05879564	35.54020468	4.51859115
AF15-S1-2010.07.31T19:02.43	8/1/2010 2:02	SUM	0	2	68.93372315	1	0	0.731491274	40.59210527	42.06578948	-1.47368425
AF52-S1-2010.07.31T22:00.39	8/1/2010 5:00	SUM	1	8	42.18948465	1	0.75	0.754481132	42.27053699	39.94807966	2.3224574
AF19-S1-2010.07.31T22:01.24	8/1/2010 5:01	SUM	0	2	70.21424004	1	1	0.888888889	16.72581792	15.84068279	0.885135
AM44-S1-2010.08.01T01:02.02	8/1/2010 8:02	SUM	1	19	42.62656514	0.894736842	0.631578947	0.716812292	31.01501917	26.32980002	4.685219432
AF19-S1-2010.08.01T04:01.31	8/1/2010 11:01	SUM	0	2	85.54275391	0.5	0.5	0.888888889	21.12731153	22.60810811	-1.480797
AF56-S1-2010.08.01T04:01.39	8/1/2010 11:01	SUM	0	5	20.55306955	1	0.4	0.927272727	26.41209104	25.32532006	1.08677094
AF59-D1-2010.08.01T07:01.23	8/1/2010 14:01	SUM	0	3	11.68549727	1	0	0.852749719	9.077287813	7.648885727	1.428402267
AF54-S2-2010.08.01T07:01.53	8/1/2010 14:01	SUM	0	2	103.9039083	1	0	0.727924528	39.19736842	41.72368421	-2.5263158
AF34-S1-2010.08.01T07:01.49	8/1/2010 14:01	SUM	1	6	50.32973833	1	0.5	0.70150518	16.53330962	16.5769322	-0.043622578
AF62-D1-2010.08.01T07:02.46	8/1/2010 14:02	SUM	0	2	37.15012783	0.5	0	0.825757576	24.71052631	29.47368421	-4.7631575
AF52-D1-2010.08.01T07:02.24	8/1/2010 14:02	SUM	0	3	39.03111269	1	0	0.762177329	17.85893789	18.57610242	-0.717164667
AF40-S1-2010.08.01T22:01.39	8/2/2010 5:01	SUM	0	2	46.72048935	1	1	0.968253968	43.14864865	49.74324324	-6.5945925
AF19-S1-2010.08.01T22:01.02	8/2/2010 5:01	SUM	0	2	3.167068539	1	1	0.879130887	10.31578947	10.13157895	0.18421055
AF59-S1-2010.08.02T01:01.24	8/2/2010 8:01	SUM	0	2	61.19632993	1	1	0.818181818	37.94096728	34.52880512	3.412162
AF62-S1-2010.08.02T01:02.12	8/2/2010 8:02	SUM	0	4	14.40607454	0.75	0.5	0.818181818	32.77613798	31.09317212	1.682965825
AF54-S1-2010.08.02T04:01.38	8/2/2010 11:01	SUM	1	8	26.83296696	1	0.625	0.699637888	34.86415363	36.90922831	-2.045074763
AF56-S1-2010.08.02T07:01.54	8/2/2010 14:01	SUM	0	6	105.8490136	1	0.333333333	0.927272727	24.09826932	20.99620674	3.102062383
AF40-S1-2010.08.02T07:01.23	8/2/2010 14:01	SUM	1	20	49.51046831	0.9	0.45	0.966641065	22.1735064	18.59854196	3.57496453
AF54-D1-2010.08.02T07:02.02	8/2/2010 14:02	SUM	0	2	49.37674714	0.5	0	0.69521045	22.68421053	21.65789473	1.02631605
AF19-D1-2010.08.02T11:00.56	8/2/2010 18:00	SUM	0	2	47.81409374	1	0	0.873015873	14.78627312	15.04338549	-0.25711235
AF59-S1-2010.08.02T19:02.59	8/3/2010 2:02	SUM	0	2	87.11409314	1	0.5	0.809090909	62.73684211	62.36842105	0.368421
AF15-S1-2010.08.02T22:01.52	8/3/2010 5:01	SUM	1	14	46.2766721	0.857142857	0.428571429	0.535317522	21.60892095	21.90215403	-0.29323285
AF59-S1-2010.08.03T04:01.52	8/3/2010 11:01	SUM	0	2	93.84500193	1	0.5	0.8	22.88940256	21.69807966	1.19132315
AF52-S1-2010.08.03T04:02.31	8/3/2010 11:02	SUM	0	2	69.33729561	1	0.5	0.809506531	18.26315789	19.23684211	-0.97368415
AF54-S2-2010.08.03T07:01.50	8/3/2010 14:01	SUM	0	2	119.0792321	1	0	0.712962963	42.32894736	49.30263158	-6.973684
AF34-S1-2010.08.03T11:01.57	8/3/2010 18:01	SUM	1	10	16.41919409	0.9	0.4	0.776180403	36.00056899	28.77496444	7.22560521
AF19-S1-2010.08.03T19:01.24	8/4/2010 2:01	SUM	1	12	36.96108337	1	0.583333333	0.890604199	29.16822085	22.74341117	6.424810408
AF59-S1-2010.08.03T22:00.56	8/4/2010 5:00	SUM	1	2	99.29058095	1	1	0.833333333	64.28769559	67.05085349	-2.763158
AF62-S1-2010.08.03T22:01.52	8/4/2010 5:01	SUM	1	10	12.20849279	0.9	0.6	0.858347749	19.17339972	21.87596017	-2.702560582
AF59-S1-2010.08.04T01:02.56	8/4/2010 8:02	SUM	1	17	91.6004833	1	0.529411765	0.8260982	31.95635419	30.80159726	1.154756953
AF56-D1-2010.08.04T07:01.23	8/4/2010 14:01	SUM	0	3	71.72780595	1	0	0.957351291	11.11237553	14.83902323	-3.726648407
AF52-S1-2010.08.04T22:01.49	8/5/2010 5:01	SUM	0	2	21.99595486	1	1	0.8	38.05263158	40.85526316	-2.8026315
AF62-S2-2010.08.05T07:02.59	8/5/2010 14:02	SUM	0	2	154.0202188	1	0	0.871548822	13	13.5131579	-0.5131579
AF40-S1-2010.08.05T07:02.23	8/5/2010 14:02	SUM	1	3	94.88584532	1	0.333333333	0.957671958	20.95614035	22.62280702	-1.6666667
AF19-D1-2010.08.05T07:03.09	8/5/2010 14:03	SUM	0	2	65.78718764	1	0	0.888888889	22.84210527	20.43421053	2.407895
AF52-S1-2010.08.05T15:01.22	8/5/2010 22:01	SUM	1	4	36.91453731	1	0.5	0.831818182	38.77631579	38.59210526	0.1842105
AF52-S1-2010.08.06T04:01.45	8/6/2010 11:01	SUM	1	14	29.75907338	1	0.428571429	0.86805703	15.38731965	15.32869336	0.058626264
AF56-D1-2010.08.06T07:01.47	8/6/2010 14:01	SUM	0	2	11.13822231	1	0	0.981818182	10.81970128	9.528093885	1.2916076
AF34-D1-2010.08.06T07:01.45	8/6/2010 14:01	SUM	0	2	70.18608532	1	0	0.873015873	9.80263158	9.5	0.30263155
AF54-S2-2010.08.06T07:01.29	8/6/2010 14:01	SUM	0	2	144.9237413	1	0	0.745454545	40.47368421	45.22368421	-4.75
AF19-D1-2010.08.06T11:01.45	8/6/2010 18:01	SUM	0	2	76.05560407	1	0	0.873015873	11.21052631	11.52631579	-0.315789455
AF62-S1-2010.08.06T11:01.15	8/6/2010 18:01	SUM	1	5	21.27252033	0.8	0.2	0.89010101	22.79231863	25.41280228	-2.62048294
AF40-S1-2010.08.06T22:00.54	8/7/2010 5:00	SUM	0	2	19.20707017	1	1	0.968253968	24.33428165	27.52560456	-3.19132315
AM44-S1-2010.08.06T22:02.23	8/7/2010 5:02	SUM	1	6	13.72682935	1	1	0.710104113	32.68020652	31.24282177	1.43738475
AF56-S1-2010.08.07T04:00.54	8/7/2010 8:01	SUM	0	6	81.49788724	1	0.333333333	1	23.54279279	26.3440019	-2.8012094
AF19-S1-2010.08.07T01:02.52	8/7/2010 8:02	SUM	0	2	48.21357768	0.5	1	0.873015873	14.42567568	11.9487909	2.4768846
AF40-S1-2010.08.07T04:01.23	8/7/2010 11:01	SUM	1	14	18.16623474	1	0.428571429	0.955709165	19.62096119	15.95036578	3.670595602
AF62-D1-2010.08.07T07:00.50	8/7/2010 14:00	SUM	0	2	72.39178998	0.5	0	0.880808081	19.41002845	22.81899004	-3.40896155
AF19-D1-2010.08.07T07:01.46	8/7/2010 14:01	SUM	0	3	75.12330534	0.666666667	0	0.873015873	12.03508772	11.99122807	0.043859567
AF59-S1-2010.08.07T07:01.55	8/7/2010 14:01	SUM	0	4	33.65616528	0.75	0	0.862457912	19	18.13815789	0.861842175
AF62-S1-2010.08.07T22:01.29	8/8/2010 5:01	SUM	0	3	16.94457598	1	1	0.872727273	36.6514936	33.33191086	3.3195829
AF19-S1-2010.08.08T01:00.55	8/8/2010 8:00	SUM	0	2	3.351492379	1	1	0.855990783	19.92709815	21.00533429	-1.07823595
AF34-S1-2010.08.08T04:01.23	8/8/2010 11:01	SUM	0	8	97.92492649	1	0.5	0.926299283	33.10969851	28.72410404	4.385594038
AF59-D1-2010.08.08T07:02.46	8/8/2010 14:02	SUM	1	6	24.19982428	1	0	0.871717172	19.73245614	18.94736842	0.785087785
AF19-S1-2010.08.08T15:01.53	8/8/2010 22:01	SUM	0	2	22.39651965	1	0	0.841269841	17.30263158	18.07894737	-0.7763156
AF54-S1-2010.08.08T15:01.50	8/8/2010 22:01	SUM	1	6	33.48648535	1	0.666666667	0.881301775	24.78034614	21.3844239	3.395922433
AF59-S1-2010.08.08T19:00.26	8/9/2010 2:00	SUM	0	5	17.79110703	1	0.6	0.875488215	34.20184922	30.743101	3.4587482
AF19-S1-2010.08.08T22:02.23	8/9/2010 5:02	SUM	0	2	63.88189721	1	1	0.846864429	12.23948949	14.82244745	-2.582958
AF52-S1-2010.08.09T01:00.48	8/9/2010 8:00	SUM	1	11	54.37725343	1	0.454545455	0.928833792	14.45312298	14.08437864	0.368744327
AF62-S1-2010.08.09T04:01.53	8/9/2010 11:01	SUM	1	19	21.80999669	0.894736842	0.578947368	0.909817473	29.50838512	27.33682713	2.171558
AF19-S1-2010.08.09T07:01.05	8/9/2010 14:01	SUM	0	2	67.7543439	1	0.5	0.825396825	35.06970128	35.06223328	0.007468
AF54-D1-2010.08.09T07:02.36	8/9/2010 14:02	SUM	0	2	11.68582293	1	0	0.906533892	9.789473685	9.921052635	-0.1315785
AF34-S2-2010.08.09T07:02.40	8/9/2010 14:02	SUM	0	2	217.078839	0.5	0	0.951860526	39.07894736	35.77631579	3.3026315
AF40-S2-2010.08.09T07:03.02	8/9/2010 14:03	SUM	0	2	110.6128844	1	0	0.968253968	20.96052631	21.97368421	-1.013158
AF15-S1-2010.08.09T15:01.51	8/9/2010 22:01	SUM	0	2	64.28011418	1	0	0.546186441	32.46052632	37.28947368	-4.828947
AF56-S1-2010.08.09T22:01.33	8/10/2010 5:01	SUM	0	5	105.1890343	1	0.6	0.927003367	22.53243243	17.47368421	5.05874842
AF59-S1-2010.08.10T01:00.50	8/10/2010 8:00	SUM	0	2	3.070173686	1	1	0.872727273	40.45945946	34.09459459	6.3648645
AF19-S1-2010.08.10T04:02.36	8/10/2010 11:02	SUM	1	3	37.67493597	1	1	0.828953075	32.78928929	32.98779042	-0.198501
AF19-S1-2010.08.10T07:00.56	8/10/2010 14:00	SUM	1	17	44.42795938	0.941176471	0.882352941	0.837610313	30.59281185	25.69096961	4.90184185
AF54-D1-2010.08.10T07:01.54	8/10/2010 14:01	SUM	1	2	38.69643565	1	0	0.871717172	33.46052632	35.22368421	-1.76315805
AF40-D1-2010.08.10T11:00.41	8/10/2010 18:00	SUM	0	2	88.94679719	1	0	0.968253968	21.52702702	25.18918919	-3.662162
AF34-D1-2010.08.10T11:00.48	8/10/2010 18:00	SUM	0	2	35.07147243	1	0	0.951996928	19.85135135	21.2972973	-1.4459459
AF54-D1-2010.08.10T11:00.53	8/10/2010 18:00	SUM	0	2	60.13757468	1	0	0.880808081	8.537339975	9.444167855	-0.9068279
AF15-D1-2010.08.10T11:01.24	8/10/2010 18:01	SUM	0	2	6.024763302	1	0	0.572618352	9.46728307	9.360953055	0.10632999
AF56-S1-2010.08.10T19:01.54	8/11/2010 2:01	SUM	1	13	117.6935921	0.923076923	0.615384615	0.909090909	25.36907758	27.51077799	-2.141699923
AF54-S1-2010.08.10T19:02.42	8/11/2010 2:02	SUM	1	9	55.4948462	1	0.888888889	0.868462402	29.91117433	29.02410305	0.887071411
AF59-S1-2010.08.10T22:01.26	8/11/2010 5:01	SUM	0	2	52.42086827	1	0.5	0.909090909	54.27738265	54.79196302	-0.51458035
AF40-S1-2010.08.11T01:01.50	8/11/2010 8:01	SUM	0	5	21.46826989	1	0.6	0.958627752	28.27496444	23.93399715	4.34096666
AF52-S1-2010.08.11T01:01.21	8/11/2010 8:01	SUM	1	32	58.99890793	1	0.5625	0.951051394	21.25655672	22.55074235	-1.294185521
AM44-S1-2010.08.11T04:01.42	8/11/2010 11:01	SUM	0	3	72.04369445	1	0.333333333	0.71005291	15.06401138	17.46752015	-2.403508733
AF19-S1-2010.08.11T07:02.13	8/11/2010 14:02	SUM	1	8	74.82814856	1	0.125	0.851190476	7.411184211	6.733552634	0.677631585
AF52-D1-2010.08.11T07:03.04	8/11/2010 14:03	SUM	0	2	86.99474924	1	0	0.981306778	22.36664296	22.185633	0.18101
AF34-D1-2010.08.11T11:01.55	8/11/2010 18:01	SUM	0	2	85.8586683	0.5	0	0.904761905	30.47368421	35.61842105	-5.144737
AM44-D1-2010.08.11T15:02.00	8/11/2010 22:02	SUM	1	4	32.34895132	1	0	0.735519236	13.68421052	16.20394737	-2.519737075
AF52-S1-2010.08.11T15:03.03	8/11/2010 22:03	SUM	0	2	22.33221125	0.5	0.5	0.981649832	21.92105263	27.43421053	-5.5131592
AM44-S1-2010.08.11T22:00.55	8/12/2010 5:00	SUM	1	12	39.0819422	1	0.75	0.73063928	23.2828223	21.69261037	1.590212087
AF59-S1-2010.08.11T22:02.11	8/12/2010 5:02	SUM	1	10	65.17484356	0.8	0.7	0.902854329	25.42074443	24.15520389	1.265540488
AF34-S1-2010.08.12T01:01.11	8/12/2010 8:01	SUM	0	2	20.37711363	1	1	0.904761905	39.87588905	39.45874822	0.417141
AF15-S1-2010.08.12T04:01.53	8/12/2010 11:01	SUM	0	5	79.74649968	1	0.4	0.670812032	20.79046942	23.18165007	-2.3911806
AF62-D1-2010.08.12T07:00.56	8/12/2010 14:00	SUM	1	6	11.39485943	0.833333333	0	0.9332211	20.50165955	22.38643907	-1.88477955
AF34-S1-2010.08.12T15:02.42	8/12/2010 22:02	SUM	0	2	84.43008509	1	0.5	0.904761905	51.46052632	59.03947368	-7.578947
AF15-S1-2010.08.12T22:00.49	8/13/2010 5:00	SUM	1	7	42.58305404	0.857142857	1	0.75564663	33.77046784	32.27067669	1.499791171
AF52-S1-2010.08.12T22:00.53	8/13/2010 5:00	SUM	1	3	64.67657381	1	1	0.975757576	63.66311048	75.23589379	-11.57278433
AF52-S1-2010.08.13T04:00.53	8/13/2010 11:00	SUM	1	4	48.75485118	1	0.5	0.959090909	41.05707681	51.99519915	-10.93812122
AF59-S1-2010.08.13T11:01.53	8/13/2010 18:01	SUM	0	3	99.61142573	0.666666667	0.666666667	0.834455668	24.12636321	24.92105263	-0.794689233
AF54-S2-2010.08.13T11:02.16	8/13/2010 18:02	SUM	0	2	201.1823484	1	0.5	0.866654572	14.53911807	14.91642959	-0.377311535
AF19-S1-2010.08.13T19:01.03	8/14/2010 2:01	SUM	0	4	34.36996286	1	0.25	0.841269841	17.64420341	17.28538407	0.358819425
AF56-S1-2010.08.13T22:00.56	8/14/2010 5:00	SUM	0	3	23.47152945	1	1	0.872727273	33.54528212	36.96941678	-3.424134543
AF34-S1-2010.08.13T22:00.54	8/14/2010 5:00	SUM	1	13	48.91187227	0.923076923	0.769230769	0.908326441	33.35840902	28.34369187	5.014716785
AM44-S1-2010.08.14T07:02.57	8/14/2010 14:02	SUM	0	3	72.79478665	1	0.333333333	0.73426801	30.13157895	34.52631579	-4.394737367
AF56-D1-2010.08.14T11:01.23	8/14/2010 18:01	SUM	0	2	1.50710925	1	0	0.872727273	2.263157895	1.921052635	0.3421053
AF59-D1-2010.08.14T11:02.22	8/14/2010 18:02	SUM	0	2	16.93730141	1	0	0.833333333	8.315789475	7.342105265	0.97368435
AF62-S1-2010.08.14T22:01.02	8/15/2010 5:01	SUM	0	2	64.66897588	1	1	0.935858586	31.78805121	37.72652917	-5.938478
AF15-S1-2010.08.15T01:01.53	8/15/2010 8:01	SUM	0	2	32.20401678	1	1	0.80952381	38.59139403	41.23221906	-2.640825
AF40-S1-2010.08.15T07:01.17	8/15/2010 14:01	SUM	0	3	50.46396269	1	0.333333333	0.952380952	12.62280702	12.57894737	0.043859633
AF56-S1-2010.08.15T11:00.48	8/15/2010 18:00	SUM	1	12	23.26746839	1	0.583333333	0.872194164	12.56478189	11.95501422	0.60976784
AF62-S1-2010.08.15T19:00.42	8/16/2010 2:00	SUM	1	46	65.75083781	0.782608696	0.586956522	0.957246101	27.48594533	25.45358402	2.032361393
AF15-S1-2010.08.15T19:03.05	8/16/2010 2:03	SUM	1	4	57.69852651	1	1	0.809198543	29.01440256	32.08285917	-3.0684565
AF54-S1-2010.08.15T22:00.53	8/16/2010 5:00	SUM	1	18	106.7134758	1	0.833333333	0.80088375	33.04496602	32.20744429	0.837521712
AF19-S1-2010.08.15T22:01.42	8/16/2010 5:01	SUM	1	3	98.07205931	1	1	0.877709507	22.6036036	20.35704125	2.246562
AF34-D1-2010.08.16T07:01.23	8/16/2010 14:01	SUM	0	3	11.04363673	1	0	0.888888889	12.92982456	13.14035088	-0.210526167
AF59-S1-2010.08.16T07:01.47	8/16/2010 14:01	SUM	1	22	57.66687834	0.909090909	0.590909091	0.770243813	28.04525339	26.71647664	1.328776737
AF15-D1-2010.08.16T07:02.23	8/16/2010 14:02	SUM	0	3	34.56039677	1	0	0.777777778	12.47581793	11.9179706	0.5578472
AF19-S1-2010.08.16T07:02.42	8/16/2010 14:02	SUM	0	4	102.4822226	1	0.5	0.864567332	7.675804093	9.18640351	-1.510599525
AF52-S1-2010.08.16T22:01.05	8/17/2010 5:01	SUM	1	3	35.709533	1	0.666666667	0.890909091	24.338312	30.09269796	-5.754386
AF15-S1-2010.08.17T01:02.24	8/17/2010 8:02	SUM	0	2	86.88683937	1	1	0.790528233	52.99780702	55.11184211	-2.1140349
AM44-S1-2010.08.17T04:00.49	8/17/2010 11:00	SUM	1	9	6.920254103	1	1	0.63600607	38.79579579	36.30306622	2.492729567
AF56-S2-2010.08.17T07:00.42	8/17/2010 14:00	SUM	0	2	191.0787344	1	0	0.907375643	17.17567568	21.16216216	-3.9864865
AF15-D1-2010.08.17T07:01.23	8/17/2010 14:01	SUM	0	3	8.344791494	1	0	0.777777778	11.95495495	12.3018018	-0.346846843
AM44-D1-2010.08.17T07:01.18	8/17/2010 14:01	SUM	1	3	23.40592413	1	0	0.620695637	6.719298247	7.51754386	-0.79824549
AF34-S1-2010.08.17T11:01.51	8/17/2010 18:01	SUM	1	16	23.59935379	0.875	0.6875	0.868823605	32.09326102	29.94185633	2.151404663
AF52-S2-2010.08.17T11:02.54	8/17/2010 18:02	SUM	0	2	104.9676612	1	0.5	0.924501425	42.82894737	51.02631579	-8.1973705
AF40-S1-2010.08.17T15:01.54	8/17/2010 22:01	SUM	1	19	24.96891721	0.894736842	0.684210526	0.900177908	24.61230067	20.61563225	3.996668574
AF56-S1-2010.08.17T19:00.54	8/18/2010 2:00	SUM	1	3	55.86277413	1	1	0.921212121	38.371266	47.08131816	-8.710053333
AF56-S1-2010.08.17T22:00.53	8/18/2010 5:00	SUM	1	8	43.20542248	1	0.75	0.922558923	20.24561897	19.28442587	0.961193125
AF52-S1-2010.08.18T22:00.54	8/19/2010 5:00	SUM	0	4	56.11414398	1	1	0.872727273	43.81312233	41.06863442	2.74448785
AF54-S1-2010.08.19T01:02.00	8/19/2010 8:02	SUM	1	6	53.87295528	0.833333333	1	0.813927739	33.25462304	31.16666667	2.0879564
AF52-S1-2010.08.19T07:00.49	8/19/2010 14:00	SUM	1	24	51.55136305	0.958333333	0.375	0.887528058	18.26543978	20.13587601	-1.870436228
AF40-S1-2010.08.19T07:01.54	8/19/2010 14:01	SUM	1	4	32.93457987	1	0.5	0.888888889	9.826280228	9.745376958	0.080903275
AF54-S1-2010.08.19T15:01.53	8/19/2010 22:01	SUM	1	2	12.09802742	1	0.5	0.827272727	25.22688478	28.55974395	-3.332859
AF52-S1-2010.08.19T22:01.23	8/20/2010 5:01	SUM	1	2	24.23001811	1	1	0.881818182	41.74004267	54.71728307	-12.97724
AF15-S1-2010.08.20T01:00.54	8/20/2010 8:00	SUM	0	2	13.28865058	1	1	0.823988735	43.66038407	37.64331437	6.0170695
AF34-D1-2010.08.20T07:01.54	8/20/2010 14:01	SUM	0	2	29.1262203	1	0	0.904761905	1.93421053	1.97368421	-0.0394737
AF54-S1-2010.08.20T07:01.23	8/20/2010 14:01	SUM	1	3	74.86240531	1	0.333333333	0.835241302	37.64675202	41.01991465	-3.3731624
AF52-S1-2010.08.21T01:01.24	8/21/2010 8:01	SUM	0	2	4.049799152	1	1	0.872727273	65.53307254	72.01529161	-6.4822195
AF59-D1-2010.08.21T07:01.53	8/21/2010 14:01	SUM	0	2	97.17680035	1	0	0.807407407	28.89722618	29.62091038	-0.7236842
AM44-D1-2010.08.21T07:02.47	8/21/2010 14:02	SUM	0	2	40.61049402	1	0	0.666666667	28.19736842	30.57894737	-2.381579
AF15-D1-2010.08.21T11:00.56	8/21/2010 18:00	SUM	0	2	17.19914513	1	0	0.777777778	3.40860597	2.516002845	0.8926029
AF59-S1-2010.08.21T19:01.17	8/22/2010 2:01	SUM	0	2	89.53528909	1	1	0.825757576	61.07645804	62.18812234	-1.11166405
AF40-S1-2010.08.21T22:01.23	8/22/2010 5:01	SUM	0	3	26.02074072	1	1	0.857142857	7.194497127	8.129932567	-0.935435333
AF54-S1-2010.08.22T04:00.47	8/22/2010 11:00	SUM	0	2	96.07026973	1	0.5	0.872727273	38.81578948	47.93421052	-9.118419
AF59-S1-2010.08.22T04:01.24	8/22/2010 11:01	SUM	1	2	51.11611553	1	0.5	0.862626263	12.97297297	15.52702703	-2.554054
AM44-D1-2010.08.22T07:01.49	8/22/2010 14:01	SUM	0	2	47.99963256	1	0	0.680107527	6.342105265	7.43421053	-1.092105395
AF59-D1-2010.08.22T07:02.51	8/22/2010 14:02	SUM	0	2	5.072934979	1	0	0.853198653	4.07894737	4.67105263	-0.5921055
AF15-D1-2010.08.22T07:02.52	8/22/2010 14:02	SUM	0	3	15.98778612	1	0	0.73015873	9.649122807	10.69298246	-1.043859833
AF19-S1-2010.08.22T11:00.49	8/22/2010 18:00	SUM	0	2	89.01994284	1	0.5	0.936507937	45.5	49.08108108	-3.5810812
AF34-D1-2010.08.22T11:01.50	8/22/2010 18:01	SUM	0	2	95.29299782	1	0	0.888888889	2.67105263	3.210526315	-0.5394735
AF62-S1-2010.08.23T04:03.02	8/23/2010 11:03	SUM	1	2	92.25766398	1	1	0.936363636	70.91891892	77.71621622	-6.79729675
AF54-D1-2010.08.23T07:01.24	8/23/2010 14:01	SUM	0	2	19.45452878	1	0	0.888888889	14.61913229	16.03733997	-1.41820779
AF34-D1-2010.08.23T07:01.18	8/23/2010 14:01	SUM	0	2	3.873901708	1	0	0.841269841	19.52631579	20.69736842	-1.1710525
AF62-S1-2010.08.23T07:01.52	8/23/2010 14:01	SUM	1	6	29.49849567	0.833333333	0.5	0.945286195	10.35858227	11.07598388	-0.71740175
AF59-S1-2010.08.23T07:02.24	8/23/2010 14:02	SUM	0	2	97.36615231	1	0.5	0.880639731	48	51.30263157	-3.3026315
AF19-S1-2010.08.23T11:01.47	8/23/2010 18:01	SUM	1	8	5.258441328	1	0.875	0.96031746	42.03609531	36.56365576	5.472438588
AF40-S1-2010.08.23T11:02.18	8/23/2010 18:02	SUM	1	22	20.53803063	1	0.727272727	0.849755392	30.81688866	28.01251132	2.804377352
AF59-S1-2010.08.23T22:01.30	8/24/2010 5:01	SUM	1	11	84.04835799	1	0.636363636	0.880226507	18.53530324	16.20199146	2.333311864
AF15-D1-2010.08.24T07:03.07	8/24/2010 11:00	SUM	0	4	111.2461572	0.75	0.25	0.729070661	16.01973684	17.59210526	-1.5723684
AF40-D1-2010.08.24T07:02.22	8/24/2010 14:02	SUM	1	9	20.42850381	0.555555556	0	0.850088183	10.0877193	10.00584795	0.081871333
AF54-S1-2010.08.24T15:01.47	8/24/2010 22:01	SUM	1	24	17.64182686	1	0.833333333	0.805678825	27.89494429	26.92250474	0.972439563
AF34-S1-2010.08.24T22:00.49	8/25/2010 5:00	SUM	1	3	90.52873692	1	0.666666667	0.851169141	29.68421053	34.90350877	-5.219298233
AF34-S1-2010.08.25T01:00.43	8/25/2010 8:00	SUM	1	4	75.98293415	1	1	0.859722222	25.90896159	26.96923898	-1.060277383
AF52-S1-2010.08.25T04:00.49	8/25/2010 11:00	SUM	1	21	82.12844001	1	0.619047619	0.923270638	22.61518661	21.45973041	1.155456105
AF15-S1-2010.08.25T04:01.23	8/25/2010 11:01	SUM	0	3	29.21202077	1	1	0.763313552	40.10881935	52.81578947	-12.70696833
AF62-S1-2010.08.25T04:03.01	8/25/2010 11:03	SUM	0	2	10.82314718	1	0.5	0.945454545	11.89509246	15.64118065	-3.7460885
AF34-S1-2010.08.25T07:01.11	8/25/2010 14:01	SUM	1	4	56.32031712	1	0.75	0.868136872	35.1136202	36.2272404	-1.113620375
AF59-S1-2010.08.25T15:01.50	8/25/2010 22:01	SUM	0	2	92.38426711	1	0.5	0.872727273	35.60526316	37.21052632	-1.6052631
AF62-D1-2010.08.26T07:01.24	8/26/2010 14:01	SUM	0	2	23.4405813	1	0	0.963299663	6.42105263	6.75	-0.3289472
AF34-D1-2010.08.26T07:02.16	8/26/2010 14:02	SUM	0	2	10.37957507	1	0	0.873015873	25.07539118	26.64438122	-1.56899
AF54-D1-2010.08.26T07:02.53	8/26/2010 14:02	SUM	0	2	14.3235942	1	0	0.824185249	8.14473684	9.065789475	-0.9210525
AF34-S1-2010.08.26T15:00.56	8/26/2010 22:00	SUM	0	2	7.923810766	1	0.5	0.873015873	10.63513514	11.63513514	-1
AF15-S2-2010.08.27T04:01.11	8/27/2010 11:01	SUM	0	2	149.7468561	1	0.5	0.683333333	5.19736842	5.407894735	-0.2105263
AF62-D1-2010.08.27T07:00.41	8/27/2010 14:00	SUM	0	2	16.41823532	1	0	0.927272727	7.62162162	10.68918919	-3.06756775
AF62-S1-2010.08.27T22:01.25	8/28/2010 5:01	SUM	0	2	62.321002	1	1	0.927272727	48.84210527	65.83997155	-16.997865
AF52-S1-2010.08.28T07:01.54	8/28/2010 14:01	SUM	1	7	26.46257953	1	0.714285714	0.896103896	15.16002845	17.12334891	-1.963320471
AF15-D1-2010.08.28T11:02.54	8/28/2010 18:02	SUM	0	2	2.748782915	1	0	0.714285714	0.67105263	0.55263158	0.118421035
AF59-S1-2010.08.28T15:01.54	8/28/2010 22:01	SUM	1	20	17.69538178	1	0.7	0.866767677	28.1544808	26.23054765	1.92393337
AF56-S1-2010.08.28T19:01.24	8/29/2010 2:01	SUM	1	7	11.45732884	1	0.857142857	0.981818182	35.86242634	32.29811014	3.564315714
AF56-S1-2010.08.28T22:00.55	8/29/2010 5:00	SUM	1	2	91.09405476	1	0.5	0.981818182	37.76315789	48.94736843	-11.1842085
AF19-S1-2010.08.28T22:01.42	8/29/2010 5:01	SUM	1	7	46.8232961	1	1	0.995464853	47.39118066	37.64621012	9.7449707
AF15-D1-2010.08.29T07:00.56	8/29/2010 14:00	SUM	0	3	9.939615294	1	0	0.702167605	6.187766713	6.862968233	-0.6752015
AF52-D1-2010.08.29T07:01.23	8/29/2010 14:01	SUM	0	2	85.56389925	1	0	0.890909091	28.31970128	33.56792318	-5.248222
AM44-D1-2010.08.29T11:02.05	8/29/2010 18:02	SUM	0	2	76.93892694	1	0	0.793650794	5.407894735	5.855263155	-0.4473682
AF62-S1-2010.08.29T19:01.11	8/30/2010 2:01	SUM	1	22	92.43460552	1	0.636363636	0.930532599	33.97057828	34.0014222	-0.030843895
AF34-S1-2010.08.29T22:01.44	8/30/2010 5:01	SUM	1	19	29.51471121	0.842105263	1	0.864879677	38.25495995	35.39634648	2.858613526
AM44-S1-2010.08.29T22:01.53	8/30/2010 5:01	SUM	1	29	33.05542682	0.896551724	0.793103448	0.824684205	25.41431359	20.87183281	4.542480818
AF40-D1-2010.08.30T11:00.55	8/30/2010 18:00	SUM	0	2	6.274284242	1	0	0.888888889	15.02951636	19.4470128	-4.41749635
AF52-D1-2010.08.30T15:01.51	8/30/2010 22:01	SUM	1	2	18.77633391	1	0	0.898284734	30.39473684	32.82894737	-2.4342105
AF52-S1-2010.08.30T19:01.18	8/31/2010 2:01	SUM	1	7	53.17252153	1	0.714285714	0.890909091	26.69365982	31.02794147	-4.334282186
AF34-S1-2010.08.30T19:01.53	8/31/2010 2:01	SUM	1	6	29.34149832	0.833333333	1	0.860121391	42.12766714	42.16275486	-0.035087633
AF52-S1-2010.08.31T01:00.56	8/31/2010 8:00	SUM	0	2	3.440468669	1	1	0.899158249	11.02702703	12.41891892	-1.3918917
AF34-D1-2010.08.31T07:00.56	8/31/2010 14:00	SUM	1	7	119.0920177	1	0	0.85260771	11.20686852	11.37146921	-0.164600757
AF59-S1-2010.08.31T07:01.24	8/31/2010 14:01	SUM	1	4	72.9688001	1	0.25	0.871632997	28.32894737	27.27631579	1.05263155
AF54-S1-2010.08.31T19:00.44	9/1/2010 2:00	SUM	1	12	34.28833503	1	1	0.698506758	32.54048127	31.14610005	1.39438119
AF34-D1-2010.09.01T07:00.55	9/1/2010 14:00	SUM	0	3	17.28614394	1	0	0.867042157	10.55998103	11.82716927	-1.267188367
AF40-D1-2010.09.01T11:01.47	9/1/2010 18:01	SUM	0	2	89.21225325	1	0	0.895264117	33.39260313	37.79338549	-4.4007825
AF59-S1-2010.09.01T11:03.02	9/1/2010 18:03	SUM	0	3	66.32230554	0.666666667	0.333333333	0.872727273	18.10526316	18.92105263	-0.8157894
AF52-S1-2010.09.02T01:00.56	9/2/2010 8:00	SUM	1	4	101.5183098	1	0.5	0.881818182	4.592638693	4.23790896	0.354729738
AF59-S1-2010.09.02T07:02.17	9/2/2010 14:02	SUM	0	4	46.30306397	1	0.25	0.890909091	16.53200569	16.42389758	0.1081081
AM44-D1-2010.09.02T07:02.10	9/2/2010 14:02	SUM	1	6	10.62303087	0.833333333	0	0.869854071	10.06140351	11.43421053	-1.372806967
AF15-D1-2010.09.02T11:00.56	9/2/2010 18:00	SUM	0	2	5.100651915	1	0	0.777777778	7.13584637	6.657894735	0.47795145
AF40-S1-2010.09.02T11:02.22	9/2/2010 18:02	SUM	1	23	24.90015774	0.956521739	0.652173913	0.86302356	22.48606559	19.69861223	2.787453235
AF62-S1-2010.09.02T11:03.04	9/2/2010 18:03	SUM	0	2	57.01701193	1	0.5	0.927272727	44.93421052	63.35526316	-18.421055
AF56-S1-2010.09.02T15:01.17	9/2/2010 22:01	SUM	0	2	19.25237237	1	0.5	0.963636364	35.97368421	41.60526316	-5.631579
AF59-S1-2010.09.03T04:00.54	9/3/2010 11:00	SUM	1	13	24.16958019	0.846153846	1	0.916652369	37.22677536	35.70210089	1.524674482
AF52-S1-2010.09.03T04:00.28	9/3/2010 11:00	SUM	1	20	98.01728983	1	0.85	0.85865078	29.71322902	30.91379801	-1.200569165
AF62-S1-2010.09.03T04:01.54	9/3/2010 11:01	SUM	1	5	65.38045196	1	0.2	0.948469308	10.80085348	11.27027027	-0.46941666
AF59-D1-2010.09.03T07:01.54	9/3/2010 14:01	SUM	1	4	9.157875078	1	0	0.895117845	6.453947368	5.993421053	0.460526375
AF15-S1-2010.09.03T11:02.18	9/3/2010 18:02	SUM	1	3	42.78786584	1	0.333333333	0.78015873	19.04385965	19.29824561	-0.254385973
AF54-S1-2010.09.03T19:00.55	9/4/2010 2:00	SUM	0	2	70.97255282	1	1	0.715656566	39.15149359	48.52204837	-9.3705535
AF19-S1-2010.09.03T19:00.56	9/4/2010 2:00	SUM	1	2	36.84171241	1	0.5	0.96031746	35.3918919	40.10810811	-4.716216
AF15-S1-2010.09.03T19:02.43	9/4/2010 2:02	SUM	0	2	78.07872846	1	0.5	0.788888889	47.32894736	63.17105263	-15.842105
AF62-S1-2010.09.04T01:01.41	9/4/2010 8:01	SUM	1	2	98.32434668	1	1	0.925557461	46.31045519	54.0700569	-7.759602
AF56-S1-2010.09.04T01:01.17	9/4/2010 8:01	SUM	1	9	21.52116382	1	0.777777778	0.963636364	45.07320039	51.40881671	-6.335615622
AF54-S1-2010.09.04T07:00.54	9/4/2010 14:00	SUM	0	2	36.63195928	1	0.5	0.734006734	35.0967283	41.6703414	-6.5736135
AF59-D1-2010.09.04T07:03.04	9/4/2010 14:03	SUM	0	2	77.24589556	1	0	0.927272727	14.00533429	15.84174965	-1.8364153
AF15-D1-2010.09.04T11:01.54	9/4/2010 18:01	SUM	0	2	10.67741397	1	0	0.777777778	3.539473685	2.763157895	0.77631595
AF52-S1-2010.09.04T11:02.25	9/4/2010 18:02	SUM	1	23	36.5937915	1	0.565217391	0.785905988	18.23081205	18.6439483	-0.413136252
AF62-S1-2010.09.04T19:00.50	9/5/2010 2:00	SUM	0	2	69.27450693	1	1	0.935858586	20.83783784	26.22972973	-5.391892
AF59-S1-2010.09.05T07:01.17	9/5/2010 14:01	SUM	1	4	53.34334238	0.5	0.25	0.917414713	13.59975107	13.67638691	-0.07663585
AM44-D1-2010.09.05T07:02.21	9/5/2010 14:02	SUM	0	2	41.84289774	1	0	0.855990783	12.27631579	13.75	-1.4736844
AF54-D1-2010.09.05T07:03.04	9/5/2010 14:03	SUM	0	2	98.07374022	1	0	0.775681342	27.49182077	31.5437411	-4.05192045
AF19-S1-2010.09.05T15:00.50	9/5/2010 22:00	SUM	1	15	22.18887207	1	0.866666667	0.938573135	32.60037933	27.68435277	4.916026753
AF52-S1-2010.09.06T01:00.55	9/6/2010 8:00	SUM	1	2	87.28677942	1	1	0.836363636	68.51351351	65.48648649	3.0270255
AF15-S1-2010.09.06T01:02.17	9/6/2010 8:02	SUM	0	2	51.56828876	1	0.5	0.808115719	46.75	58.02631579	-11.276314
AF54-S1-2010.09.06T04:00.44	9/6/2010 11:00	SUM	1	13	20.77571703	0.923076923	0.923076923	0.781011296	24.73640442	23.85649415	0.879910331
AM44-D1-2010.09.06T07:02.16	9/6/2010 14:02	SUM	0	3	34.78615685	0.666666667	0	0.824458099	9.710526317	10.85964912	-1.149122767
AF62-S1-2010.09.06T07:02.24	9/6/2010 14:02	SUM	1	8	50.6832231	0.875	0.25	0.848947811	11.75328947	13.29934211	-1.546052616
AF15-D1-2010.09.06T11:01.56	9/6/2010 18:01	SUM	1	2	59.11065939	1	0	0.801587302	12.75924608	16.01493599	-3.255689685
AF34-S1-2010.09.06T19:00.43	9/7/2010 2:00	SUM	0	2	84.50326348	1	1	0.793650794	34.10810811	37.87837838	-3.77027
AF59-S1-2010.09.06T22:03.02	9/7/2010 5:03	SUM	0	2	16.12591067	1	1	0.852144082	24.13513513	24.14864865	-0.01351355
AF34-S1-2010.09.07T01:00.53	9/7/2010 8:00	SUM	0	4	48.07413287	1	1	0.815391201	45.45288051	49.61290896	-4.160029425
AF34-D1-2010.09.07T07:01.43	9/7/2010 14:01	SUM	0	3	16.2382807	1	0	0.80952381	15.07017544	15.81578947	-0.745613967
AF15-S2-2010.09.07T07:01.23	9/7/2010 14:01	SUM	0	2	239.6124539	1	0.5	0.80952381	50.92105264	65.7631579	-14.84211
AF54-D1-2010.09.07T11:02.24	9/7/2010 14:01	SUM	1	4	111.6429938	1	0	0.8139413	14.3881579	15.2368421	-0.848684175
AF59-D1-2010.09.07T11:01.53	9/7/2010 18:01	SUM	0	2	47.86950172	1	0	0.853198653	1.183854905	0.97937411	0.2044808
AM44-D1-2010.09.07T11:03.03	9/7/2010 18:03	SUM	0	2	29.38831379	1	0	0.777777778	14.61842106	15.84210527	-1.22368405
AF59-S1-2010.09.07T22:01.53	9/8/2010 5:01	SUM	0	2	20.09317934	1	1	0.872727273	26.62162162	29.13513513	-2.5135135
AF62-S1-2010.09.08T01:01.11	9/8/2010 8:01	SUM	1	8	22.6021347	1	1	0.829166667	35.34237198	36.77338193	-1.43100945
AF59-D1-2010.09.08T07:01.23	9/8/2010 14:01	SUM	0	3	47.65627025	1	0	0.884175084	17.25438596	19.1491228	-1.894736667
AM44-D1-2010.09.08T07:01.17	9/8/2010 14:01	SUM	0	2	25.55585484	1	0	0.775985663	32.05263158	37.34210527	-5.2894735
AF62-S1-2010.09.08T07:01.37	9/8/2010 14:01	SUM	1	7	90.60617654	0.714285714	0.428571429	0.830735931	29.28134525	28.84921764	0.432127643
AF52-S1-2010.09.08T19:01.52	9/9/2010 2:01	SUM	1	7	54.06863611	1	1	0.758711659	48.91383865	47.4867913	1.4270472
AF34-S1-2010.09.08T22:01.21	9/9/2010 5:01	SUM	0	3	10.71581943	1	1	0.870945358	46.27927928	33.62162162	12.65765867
AF56-S1-2010.09.08T22:01.16	9/9/2010 5:01	SUM	0	3	24.34679836	1	1	0.981818182	34.54172594	31.63110479	2.910621333
AM44-S1-2010.09.09T01:01.46	9/9/2010 8:01	SUM	1	8	47.96430408	1	0.5	0.77997123	32.90707978	27.74643887	5.160641903
AF19-S1-2010.09.09T07:00.56	9/9/2010 14:00	SUM	1	6	15.05614406	1	0.5	0.952252944	25.69084874	22.38679469	3.304054083
AF40-S1-2010.09.09T15:02.41	9/9/2010 22:02	SUM	1	15	15.59685393	0.933333333	0.8	0.82307561	26.66749908	25.68571466	0.981784415
AF19-S1-2010.09.09T19:00.53	9/10/2010 2:00	SUM	1	3	74.51723342	1	0.333333333	0.952124936	24.51588431	24.03319108	0.482693533
AF15-S1-2010.09.09T22:02.10	9/10/2010 5:02	SUM	0	3	9.944716603	1	1	0.82161114	35.66033138	37.03994784	-1.379616333
AF59-D1-2010.09.10T07:03.06	9/10/2010 14:03	SUM	0	2	84.69534153	0.5	0	0.890909091	16.65789473	18.39473684	-1.73684221
AF34-S1-2010.09.10T19:01.25	9/11/2010 2:01	SUM	0	2	93.97949156	1	1	0.888888889	62.80263157	73.72368421	-10.9210505
AF59-D1-2010.09.11T07:01.23	9/11/2010 14:01	SUM	0	2	53.37688579	1	0	0.872727273	21.85348506	23.54551921	-1.6920345
AF34-D1-2010.09.11T07:01.23	9/11/2010 14:01	SUM	0	2	80.01896078	1	0	0.888888889	37.03947368	41.07894737	-4.0394739
AF15-D1-2010.09.11T07:01.23	9/11/2010 14:01	SUM	0	3	11.4562976	1	0	0.792541389	8.131578943	8.201754387	-0.070175467
AF62-D1-2010.09.11T11:01.29	9/11/2010 18:01	SUM	0	2	29.23742685	1	0	0.836363636	4.17105263	4.13157895	0.0394737
AF56-S1-2010.09.11T11:01.58	9/11/2010 18:01	SUM	0	3	51.44620015	1	0.333333333	0.981818182	24.95614035	36.69298245	-11.73684267
AM44-D1-2010.09.11T11:03.01	9/11/2010 18:03	SUM	0	2	19.64205145	0.5	0	0.788888889	2.52631579	2.75	-0.2236842
AF54-S1-2010.09.11T22:00.52	9/12/2010 5:00	SUM	0	3	22.17642001	1	1	0.823232323	25.09577999	20.96443812	4.131342633
AF59-S1-2010.09.11T22:02.40	9/12/2010 5:02	SUM	0	3	28.40807549	0.666666667	1	0.872727273	67.11190138	67.03793267	0.073969
AM44-S1-2010.09.12T01:00.54	9/12/2010 8:00	SUM	1	3	83.06764136	1	1	0.750042669	41.43764817	50.28236131	-8.844714333
AF62-S1-2010.09.12T04:00.53	9/12/2010 11:00	SUM	0	2	14.02829217	1	0.5	0.844107744	21.1589616	25.26849218	-4.10953065
AM44-S1-2010.09.12T04:00.53	9/12/2010 11:00	SUM	1	8	28.7891865	1	0.375	0.7490242	18.53573969	14.70652561	3.829213463
AF54-D1-2010.09.12T07:01.23	9/12/2010 14:01	SUM	0	2	64.13674764	1	0	0.836363636	20.05263158	22.42105263	-2.368421
AF15-S2-2010.09.12T07:01.29	9/12/2010 14:01	SUM	0	2	223.3161948	1	0.5	0.793650794	35.79516358	45.3883357	-9.5931715
AF40-S1-2010.09.12T07:01.23	9/12/2010 14:01	SUM	1	3	66.71482678	1	0.333333333	0.861665813	23.35158843	29.56353722	-6.211947967
AF59-D1-2010.09.12T11:02.48	9/12/2010 18:02	SUM	0	2	76.34070371	0.5	0	0.871548822	0.35526316	0.39473684	-0.039473685
AF34-S1-2010.09.12T22:01.24	9/13/2010 5:01	SUM	0	2	94.47291126	1	1	0.918693813	46.04054054	54.35135135	-8.310811
AF62-S1-2010.09.12T22:01.41	9/13/2010 5:01	SUM	1	30	26.69970944	1	0.733333333	0.890102916	33.83639166	35.07463253	-1.238240697
AF59-S1-2010.09.13T04:02.36	9/13/2010 11:02	SUM	0	2	30.49021775	1	1	0.923048465	56.11344239	46.88335704	9.230083
AF34-D1-2010.09.13T07:01.57	9/13/2010 14:01	SUM	0	2	58.29708224	1	0	0.912058372	20.97368421	23.03947369	-2.0657895
AF59-D1-2010.09.13T07:01.53	9/13/2010 14:01	SUM	0	3	56.58107817	0.666666667	0	0.924044509	6.522285443	6.466571837	0.055713633
AF15-D1-2010.09.13T11:01.12	9/13/2010 18:01	SUM	0	2	5.216590338	1	0	0.777777778	0.22368421	0.14473684	0.07894735
AF56-S1-2010.09.13T15:01.50	9/13/2010 22:01	SUM	1	11	33.4542404	1	0.636363636	0.963636364	21.71130221	20.59778798	1.113514671
AF34-S1-2010.09.13T19:00.25	9/14/2010 2:00	SUM	1	16	15.07868113	0.9375	1	0.93683215	29.34966216	26.49791074	2.851751134
AF52-S1-2010.09.13T19:01.49	9/14/2010 2:01	SUM	1	4	10.54242783	1	1	0.827272727	41.43634424	46.20857041	-4.7722265
AF15-S1-2010.09.13T22:00.53	9/14/2010 5:00	SUM	1	2	44.61622208	1	1	0.822580645	51.7272404	62.35953058	-10.63229
AM44-D1-2010.09.14T07:01.24	9/14/2010 14:01	SUM	0	3	2.207770297	0.666666667	0	0.71367855	2.192982457	2.140350877	0.052631573
AF59-S1-2010.09.14T07:01.53	9/14/2010 14:01	SUM	0	2	20.10240785	1	0.5	0.909090909	60.52631579	58.72368421	1.8026315
AF15-D1-2010.09.14T07:03.00	9/14/2010 14:03	SUM	0	2	42.15863583	1	0	0.80952381	6.32894737	7.802631575	-1.47368395
AF59-D1-2010.09.14T11:01.24	9/14/2010 18:01	SUM	0	2	28.38571437	0.5	0	0.925227114	2.44736842	2.842105265	-0.39473695
AF52-S1-2010.09.14T22:00.56	9/15/2010 5:00	SUM	1	8	87.01156873	1	0.5	0.869174449	18.47866287	21.01804765	-2.539384863
AF59-D1-2010.09.15T07:00.55	9/15/2010 14:00	SUM	0	3	17.18968568	0.666666667	0	0.914141414	13.42911333	15.25296349	-1.8238502
AF54-S2-2010.09.15T07:00.54	9/15/2010 14:00	SUM	0	2	175.1132347	1	0.5	0.830188679	40.21621622	44.48648649	-4.2702705
AF34-D1-2010.09.15T07:01.52	9/15/2010 14:01	SUM	1	5	42.99609143	1	0	0.923809524	17.41578948	18.63684211	-1.221052774
AF56-S1-2010.09.15T11:01.53	9/15/2010 18:01	SUM	1	10	25.36814588	0.5	0.5	0.948922559	20.35369843	19.20625889	1.14743965
AF40-S1-2010.09.15T15:01.18	9/15/2010 22:01	SUM	1	17	34.91235512	0.941176471	0.705882353	0.832673715	26.50678697	23.92973391	2.577053135
AF54-S1-2010.09.15T22:00.54	9/16/2010 5:00	SUM	0	3	13.36074476	1	1	0.8	39.27856804	33.96230441	5.316263
AF59-S1-2010.09.16T04:01.50	9/16/2010 11:01	SUM	0	3	15.73537179	0.666666667	0.333333333	0.890909091	15.5113798	18.26718824	-2.7558084
AF54-D1-2010.09.16T07:01.17	9/16/2010 14:01	SUM	0	2	80.58889791	1	0	0.816498316	17.27631579	17.5	-0.223684
AF52-D1-2010.09.16T07:01.24	9/16/2010 14:01	SUM	0	3	45.77219383	1	0	0.89023569	6.106448553	6.449265057	-0.342816483
AF40-D1-2010.09.16T07:01.48	9/16/2010 14:01	SUM	1	5	86.59540152	1	0	0.846185356	14.28975818	17.51408251	-3.224324394
AF52-S1-2010.09.16T19:00.56	9/17/2010 2:00	SUM	0	4	11.5035552	1	1	0.903758741	19.26155761	20.85953059	-1.5979728
AF59-S1-2010.09.16T19:02.17	9/17/2010 2:02	SUM	0	4	11.01905161	0.75	1	0.890909091	26.25889047	24.5965505	1.66234005
AF15-S1-2010.09.17T01:01.54	9/17/2010 8:01	SUM	0	2	6.175950002	0.5	1	0.790322581	46.11184211	45.29459064	0.8172517
AF62-S2-2010.09.17T07:02.07	9/17/2010 14:02	SUM	0	2	115.2477085	1	0	0.918181818	12.22368421	15.4868421	-3.26315775
AF52-D1-2010.09.17T11:00.48	9/17/2010 18:00	SUM	0	2	1.603688989	0.5	0	0.944444444	8.408250355	10.49075392	-2.0825034
AF34-D1-2010.09.17T11:01.42	9/17/2010 18:01	SUM	0	2	18.61555846	1	0	0.887992832	17.61842105	20.13157895	-2.51315775
AF56-D1-2010.09.17T11:02.25	9/17/2010 18:02	SUM	0	2	77.43921512	1	0	0.935858586	3.96230441	5.582147935	-1.61984345
AF15-S1-2010.09.17T19:00.55	9/18/2010 2:00	SUM	0	2	50.32774428	1	1	0.790322581	20.72972973	20.85135135	-0.121621625
AF54-S1-2010.09.17T19:02.41	9/18/2010 2:02	SUM	1	11	17.83817213	1	1	0.802693603	30.24867451	28.04888142	2.199793144
AF52-S1-2010.09.18T01:00.55	9/18/2010 8:00	SUM	0	5	10.49712398	1	0.4	0.955954514	12.09601707	12.98435277	-0.88833566
AF59-S1-2010.09.18T04:01.23	9/18/2010 11:01	SUM	1	20	36.44670724	0.8	0.6	0.851279461	21.83577525	21.22581792	0.609957332
AF56-D1-2010.09.18T07:00.53	9/18/2010 14:00	SUM	0	2	2.990852857	1	0	0.945454545	23.25248933	34.38122333	-11.1287321
AF62-S1-2010.09.18T07:01.12	9/18/2010 14:01	SUM	0	5	48.67797045	1	0.4	0.912457912	10.26500711	10.91294452	-0.6479373
AF34-D1-2010.09.18T07:01.49	9/18/2010 14:01	SUM	0	2	60.01262621	1	0	0.873015873	39.01315789	38.39473684	0.618421105
AF54-D1-2010.09.18T11:01.50	9/18/2010 18:01	SUM	0	2	63.1193581	1	0	0.798148148	16.38157895	19.52631579	-3.1447365
AF15-D1-2010.09.18T11:02.24	9/18/2010 18:02	SUM	0	2	36.74659326	1	0	0.761904762	8.14473684	8.355263155	-0.2105263
AF34-S1-2010.09.18T22:00.47	9/19/2010 5:00	SUM	1	7	34.90297252	1	1	0.873015873	41.88650681	42.59754115	-0.711034743
AF62-S1-2010.09.19T01:01.56	9/19/2010 8:01	SUM	0	2	32.42683916	1	1	0.909090909	36.80583214	46.41394026	-9.608108
AF56-D1-2010.09.19T07:00.56	9/19/2010 14:00	SUM	0	3	35.55760272	1	0	0.945454545	19.76600284	28.01185396	-8.245852267
AM44-D1-2010.09.19T07:01.42	9/19/2010 14:01	SUM	0	3	29.00599313	1	0	0.698412698	12.28947368	15.65789474	-3.3684212
AF62-D1-2010.09.19T07:02.12	9/19/2010 14:02	SUM	0	3	79.10645858	0.666666667	0	0.89640853	19.27192982	23.04385965	-3.7719301
AF52-S1-2010.09.19T11:00.55	9/19/2010 18:00	SUM	1	3	28.79071571	1	0.333333333	0.963636364	29.47747748	35.37837838	-5.900902333
AF52-S1-2010.09.19T19:00.55	9/20/2010 2:00	SUM	1	16	25.70529746	1	0.625	0.963636364	14.88975818	14.75675676	0.133001479
AF56-S1-2010.09.19T19:02.20	9/20/2010 2:02	SUM	1	4	105.6118009	0.75	1	0.931818182	43.48684211	53.20092461	-9.7140825
AF52-S1-2010.09.20T01:03.09	9/20/2010 8:03	SUM	0	4	12.85436762	1	0.25	0.963636364	16.23684211	19.67763158	-3.440790675
AF54-S2-2010.09.20T07:01.24	9/20/2010 14:01	SUM	0	2	140.8132559	1	0	0.827272727	15.0131579	15.31578947	-0.302631565
AF56-D1-2010.09.20T07:02.22	9/20/2010 14:02	SUM	0	3	35.36482586	1	0	0.927272727	9.508771927	13.60526315	-4.096491167
AM44-D1-2010.09.20T11:00.53	9/20/2010 18:00	SUM	0	2	10.97704929	1	0	0.746031746	10.40967284	10.82894737	-0.41927455
AF62-S1-2010.09.20T11:02.24	9/20/2010 18:02	SUM	1	2	82.77288657	1	0.5	0.954040404	27.84743955	34.16216216	-6.3147225
AF40-S1-2010.09.20T15:01.54	9/20/2010 22:01	SUM	1	8	12.7092533	1	0.625	0.796434972	22.85630038	24.96455172	-2.108251688
AF62-S1-2010.09.20T19:01.50	9/21/2010 2:01	SUM	0	5	54.16929631	1	0.8	0.948956229	15.44495021	17.62816501	-2.18321468
AF56-S1-2010.09.20T19:02.59	9/21/2010 2:02	SUM	0	6	34.67984434	1	0.666666667	0.942255892	30.07931616	26.8591157	3.22020125
AF52-S1-2010.09.20T22:01.49	9/21/2010 5:01	SUM	0	3	10.96064222	0.666666667	1	0.963636364	25.5694642	20.19938359	5.370080667
AM44-D1-2010.09.21T07:00.54	9/21/2010 14:00	SUM	0	3	67.49997331	1	0	0.786278081	23.75865339	31.03888099	-7.280226233
AF59-D1-2010.09.21T07:03.04	9/21/2010 14:03	SUM	0	2	10.13886645	1	0	0.887840671	10.89722618	12.67069701	-1.7734709
AF62-D1-2010.09.21T11:01.52	9/21/2010 18:01	SUM	0	2	91.91051941	1	0	0.963636364	9.13975818	11.57681366	-2.4370556
AF62-S1-2010.09.21T19:02.05	9/22/2010 2:02	SUM	0	2	80.1578806	1	1	0.963636364	39.73044097	47.23079659	-7.5003555
AF54-S1-2010.09.21T22:00.41	9/22/2010 5:00	SUM	0	2	74.31381203	1	1	0.872727273	27.0341394	31.89935988	-4.8652205
AF59-S1-2010.09.22T07:01.51	9/22/2010 14:01	SUM	0	2	88.15509937	1	0.5	0.890909091	47.27631579	49.88157895	-2.605263
AF62-S1-2010.09.22T07:02.11	9/22/2010 14:02	SUM	1	17	44.60612468	1	0.117647059	0.953951277	18.2882604	22.01447578	-3.726215146
AF40-S1-2010.09.22T11:00.55	9/22/2010 18:00	SUM	0	2	69.11365955	1	0.5	0.807987711	48.43278805	64.59779516	-16.165007
AF59-D1-2010.09.22T11:01.54	9/22/2010 18:01	SUM	0	2	12.1239453	1	0	0.88989899	11.84210527	12.94736842	-1.10526305
AM44-D1-2010.09.22T11:02.28	9/22/2010 18:02	SUM	0	2	64.40180192	1	0	0.822580645	5.6970128	5.38940256	0.30761025
AF62-S1-2010.09.22T19:01.42	9/23/2010 2:01	SUM	1	21	36.56708324	1	0.857142857	0.955682612	42.3023437	42.3597846	-0.057440985
AF56-S1-2010.09.22T22:00.54	9/23/2010 5:00	SUM	0	3	3.636915441	1	1	0.927272727	30.16666667	27.78070176	2.385965
AF56-D1-2010.09.23T07:01.17	9/23/2010 14:01	SUM	0	3	67.85003133	1	0	0.927272727	26.44523471	31.69298246	-5.247746667
AF34-S1-2010.09.23T07:01.40	9/23/2010 14:01	SUM	0	6	90.66210432	1	0.5	0.880431954	22.8377193	20.68421052	2.1535089
AF19-D1-2010.09.23T15:00.55	9/23/2010 22:00	SUM	1	3	77.09926308	1	0	0.876455026	21.18018018	24.0990991	-2.918918967
AF15-S1-2010.09.23T19:00.53	9/24/2010 2:00	SUM	0	3	26.79375923	1	1	0.704497354	36.49549549	46.22522522	-9.729731
AF59-S1-2010.09.23T19:02.46	9/24/2010 2:02	SUM	0	2	56.34190791	1	1	0.899158249	57.10526316	58.06578948	-0.960526
AF40-S1-2010.09.24T01:02.45	9/24/2010 8:02	SUM	0	2	44.5563262	1	1	0.784050179	37.7670697	47.75320057	-9.986133
AF52-S1-2010.09.24T04:00.59	9/24/2010 11:00	SUM	1	11	82.55889062	1	0.636363636	0.980165289	21.67936118	28.55942066	-6.880058898
AF56-D1-2010.09.24T07:00.53	9/24/2010 14:00	SUM	0	2	24.32342454	1	0	0.945454545	11.1041963	15.83392603	-4.72972975
AF59-D1-2010.09.24T07:01.19	9/24/2010 14:01	SUM	0	3	7.688366986	1	0	0.878114478	4.649122807	3.9122807	0.736842067
AF52-S1-2010.09.24T11:00.55	9/24/2010 18:00	SUM	1	7	85.40901621	0.857142857	0.285714286	0.960940946	16.15748832	18.25269254	-2.095204256
AF34-D1-2010.09.24T11:02.21	9/24/2010 18:02	SUM	0	2	30.39469236	1	0	0.888888889	6.34210526	5.513157895	0.8289476
AF52-D1-2010.09.24T15:00.47	9/24/2010 22:00	SUM	1	2	32.74986276	1	0	0.981818182	18.24324324	21.36486487	-3.1216215
AF59-S1-2010.09.24T19:02.11	9/25/2010 2:02	SUM	0	2	87.56788789	1	0.5	0.881818182	37.78947368	39.07894737	-1.289473685
AF56-S1-2010.09.24T22:03.06	9/25/2010 5:03	SUM	0	2	9.702823466	1	1	0.927272727	32.6505848	37.91374269	-5.2631579
AF34-S1-2010.09.25T01:01.47	9/25/2010 8:01	SUM	0	2	28.94617068	1	1	0.91999488	46.82147938	56.15825036	-9.3367725
AF56-S2-2010.09.25T07:00.49	9/25/2010 14:00	SUM	0	2	232.2813803	1	0	0.925900515	13.814367	19.60099574	-5.7866269
AF40-S1-2010.09.25T07:01.54	9/25/2010 14:01	SUM	1	16	47.41944787	1	0.8125	0.793420484	29.66020626	30.79840861	-1.13820225
AF19-S1-2010.09.25T15:00.54	9/25/2010 22:00	SUM	0	2	86.66478069	1	0.5	0.857142857	34.86486487	37.04054054	-2.175675485
AF15-S1-2010.09.25T19:02.25	9/26/2010 2:02	SUM	0	3	53.7653479	1	1	0.713543267	27.60810811	32.29777145	-4.689663333
AF54-S1-2010.09.25T22:00.50	9/26/2010 5:00	SUM	0	4	52.08071405	1	0.75	0.927272727	25.78076103	26.24484353	-0.46408265
AF19-S1-2010.09.25T22:01.23	9/26/2010 5:01	SUM	0	2	65.46261016	1	1	0.857142857	12.68100996	13.99644381	-1.31543385
AF56-S1-2010.09.25T22:01.24	9/26/2010 5:01	SUM	1	6	3.630947602	1	1	0.881818182	42.33910226	41.70901823	0.6300843
AF59-S1-2010.09.26T01:00.53	9/26/2010 8:00	SUM	0	2	47.59273461	1	1	0.899158249	57.22972973	60.59459459	-3.3648648
AF59-S1-2010.09.26T04:02.43	9/26/2010 11:02	SUM	0	3	88.30706606	1	0.333333333	0.908529742	14.93456614	17.80085349	-2.866287433
AF56-D1-2010.09.26T07:00.44	9/26/2010 14:00	SUM	1	5	43.35374939	1	0	0.87959596	13.36970128	16.29886202	-2.929160824
AF19-S1-2010.09.26T07:00.53	9/26/2010 14:00	SUM	1	8	66.91418072	1	0.5	0.848918331	15.14482575	17.77560455	-2.630779338
AM44-D1-2010.09.26T07:01.48	9/26/2010 14:01	SUM	0	2	53.17807547	0.5	0	0.857142857	13.53947368	17.18421053	-3.644737
AF40-S1-2010.09.26T07:01.56	9/26/2010 14:01	SUM	1	8	56.33824985	0.75	0.125	0.799987199	16.48541963	20.13753556	-3.652115475
AF34-D1-2010.09.26T11:00.56	9/26/2010 18:00	SUM	0	2	3.601659266	1	0	0.951996928	11.06756756	12.67567568	-1.60810795
AM44-S1-2010.09.26T15:02.42	9/26/2010 22:02	SUM	1	5	56.66128971	0.8	0.8	0.887801868	32.68748222	25.29687056	7.39061064
AF19-S1-2010.09.26T19:01.47	9/27/2010 2:01	SUM	0	4	21.64951835	1	1	0.848630312	40.57930299	29.0567212	11.52258075
AF15-D1-2010.09.27T07:01.42	9/27/2010 14:01	SUM	0	2	98.82379913	1	0	0.697457627	9.02631579	11.61842105	-2.59210505
AF59-S1-2010.09.27T07:01.44	9/27/2010 14:01	SUM	1	9	20.42474527	1	0.444444444	0.906883651	27.50758653	25.80409357	1.703492914
AF52-D1-2010.09.27T11:01.51	9/27/2010 18:01	SUM	0	2	25.83356504	1	0	1	8.9658606	9.47403983	-0.5081795
AF54-S1-2010.09.27T15:00.53	9/27/2010 22:00	SUM	1	25	20.11682676	0.96	0.68	0.879156343	23.02236131	21.37411095	1.648250204
AF62-S1-2010.09.27T22:02.42	9/28/2010 5:02	SUM	1	18	14.17665662	0.944444444	0.5	0.902671368	27.50308203	30.77430062	-3.271218794
AF34-S1-2010.09.28T01:02.21	9/28/2010 8:02	SUM	0	3	56.81205904	0.666666667	1	0.920634921	43.93385491	46.49407302	-2.560218
AF15-S1-2010.09.28T04:02.47	9/28/2010 11:02	SUM	1	12	40.30655132	0.916666667	1	0.737953904	40.47107634	38.80304647	1.668029869
AF56-D1-2010.09.28T07:00.41	9/28/2010 14:00	SUM	0	2	40.80173037	1	0	0.890909091	19.22972973	20.81081081	-1.5810809
AM44-D1-2010.09.28T07:01.41	9/28/2010 14:01	SUM	0	2	38.40408976	1	0	0.888888889	14.7368421	15.81578947	-1.0789475
AF34-D1-2010.09.28T07:01.24	9/28/2010 14:01	SUM	0	2	7.841298918	1	0	0.920634921	22.92105263	21.73684211	1.1842105
AF15-S1-2010.09.28T07:03.05	9/28/2010 14:03	SUM	1	3	96.32032347	0.333333333	0.333333333	0.731482181	50.25438596	57	-6.745614
AM44-S1-2010.09.28T19:03.06	9/29/2010 2:03	SUM	1	7	44.62401253	1	0.714285714	0.900007315	29.43192441	33.51381833	-4.0818945
AF19-S1-2010.09.28T22:01.12	9/29/2010 5:01	SUM	1	5	38.02436233	1	0.4	0.890681004	31.38243243	26.7951952	4.58723676
AF52-S1-2010.09.28T22:03.10	9/29/2010 5:03	SUM	1	11	88.38967767	1	0.090909091	0.92369146	20.53155308	24.07991724	-3.548364125
AF59-S1-2010.09.29T01:01.54	9/29/2010 8:01	SUM	0	2	3.929932979	1	1	0.909090909	27.73684211	26.84210527	0.894737
AF52-S1-2010.09.29T04:01.45	9/29/2010 11:01	SUM	1	13	15.52458869	0.923076923	0.923076923	0.919938133	37.71747456	32.20828318	5.509191385
AF59-S1-2010.09.29T07:01.19	9/29/2010 14:01	SUM	0	3	25.52418206	1	0.333333333	0.902469136	20.22807018	19.71929824	0.508772
AF40-D1-2010.09.29T11:01.12	9/29/2010 18:01	SUM	0	2	8.122027706	1	0	0.793650794	5.16642959	6.18634424	-1.01991475
AF34-D1-2010.09.29T11:03.08	9/29/2010 18:03	SUM	0	2	24.41100789	1	0	0.936507937	3.802631575	2.460526315	1.34210505
AM44-D1-2010.09.29T15:02.10	9/29/2010 22:02	SUM	0	2	98.08260606	1	0	0.904761905	8.062233285	8.803342815	-0.74110935
AM44-S1-2010.09.29T19:01.12	9/30/2010 2:01	SUM	0	3	79.37858542	1	1	0.904761905	18.62707444	21.22048364	-2.593409333
AF19-S1-2010.09.29T22:00.55	9/30/2010 5:00	SUM	1	24	21.14429502	0.958333333	0.708333333	0.895808151	17.18954481	17.05929943	0.130245368
AF59-S1-2010.09.30T04:01.04	9/30/2010 11:01	SUM	1	4	20.41261382	1	1	0.904545455	13.92549787	13.60010669	0.32539115
AF59-D1-2010.09.30T07:00.51	9/30/2010 14:00	SUM	1	4	41.23218302	1	0	0.908233276	22.27347084	24.71586059	-2.442389975
AF56-D1-2010.09.30T11:00.56	9/30/2010 18:00	SUM	0	2	0.380535126	1	0	0.890909091	10.93243244	12.24324325	-1.3108109
AF34-S1-2010.09.30T11:00.54	9/30/2010 18:00	SUM	1	17	34.20234018	0.411764706	0.588235294	0.944881178	27.77575098	25.70713748	2.068613671
AF62-S1-2010.09.30T19:01.47	10/1/2010 2:01	FAL	0	2	7.735780951	1	1	0.872727273	7.21052632	7.578947365	-0.368421045
AF59-S1-2010.09.30T22:00.53	10/1/2010 5:00	FAL	1	11	57.97269731	0.909090909	0.727272727	0.888919498	33.30835381	33.03058322	0.277770155
AF56-S1-2010.10.01T04:00.49	10/1/2010 11:00	FAL	0	4	38.90458168	0.75	0.25	0.899579125	17.193101	21.96443813	-4.771337525
AF40-D1-2010.10.01T11:01.24	10/1/2010 18:01	FAL	0	2	90.13085194	1	0	0.80952381	31.25	35.61842105	-4.368422
AF62-D1-2010.10.01T11:01.31	10/1/2010 18:01	FAL	0	4	32.13940146	0.75	0	0.862373737	22.74573257	28.24022048	-5.494487698
AF19-S1-2010.10.02T04:00.54	10/2/2010 11:00	FAL	0	5	15.41947542	1	0.4	0.873015873	34.08776672	27.15362731	6.93413934
AF54-S1-2010.10.02T04:01.53	10/2/2010 11:01	FAL	0	2	63.09842859	0.5	0.5	0.852144082	27.08285917	29.02062589	-1.9377666
AF56-D1-2010.10.02T11:01.24	10/2/2010 18:01	FAL	0	2	6.302572842	1	0	0.908249158	8.23186344	11.39366999	-3.161806395
AF40-S1-2010.10.02T11:01.57	10/2/2010 18:01	FAL	0	5	80.13681227	1	0.6	0.853046595	29.72361309	26.48122333	3.2423907
AF52-S1-2010.10.02T22:02.12	10/3/2010 5:02	FAL	0	3	7.933054641	0.666666667	1	0.872727273	11.29824561	11.79682314	-0.4985777
AF62-S1-2010.10.03T01:03.05	10/3/2010 8:03	FAL	1	14	17.6187163	1	1	0.887638288	46.07061573	51.29897379	-5.228358021
AF59-D1-2010.10.03T07:00.54	10/3/2010 14:00	FAL	0	2	14.32750367	1	0	0.926599327	12.58108108	14.10810811	-1.5270271
AF56-D1-2010.10.03T07:00.53	10/3/2010 14:00	FAL	0	3	8.851238815	1	0	0.926823793	7.23328592	7.374110953	-0.140824967
AF52-D1-2010.10.03T07:01.52	10/3/2010 14:01	FAL	1	5	66.45152397	1	0	0.857171717	15.95334282	16.91294452	-0.95960166
AF62-D1-2010.10.03T07:02.12	10/3/2010 14:02	FAL	1	6	46.23621847	1	0	0.875757576	27.87683736	33.98660503	-6.109769035
AM44-D1-2010.10.03T11:02.24	10/3/2010 18:02	FAL	0	2	3.221688071	1	0	0.935995904	7.89473684	8.907894735	-1.01315815
AF54-D1-2010.10.03T11:03.10	10/3/2010 18:03	FAL	0	2	70.82104072	1	0	0.872727273	12.1987909	11.98044097	0.21834995
AF56-S1-2010.10.03T19:01.24	10/4/2010 2:01	FAL	0	2	21.86123539	1	1	0.927272727	27.03947369	44.61842105	-17.57895
AF52-S1-2010.10.03T19:01.56	10/4/2010 2:01	FAL	0	2	40.56790797	1	1	0.853198653	32.39402561	35.02489332	-2.630867475
AF52-S1-2010.10.04T01:00.47	10/4/2010 8:00	FAL	1	4	13.03934587	1	1	0.854545455	64.3124111	65.53573969	-1.2233297
AF34-S1-2010.10.04T01:01.53	10/4/2010 8:01	FAL	0	2	41.94544738	0	1	0.968253968	7.440256045	10.26706971	-2.82681375
AF19-S1-2010.10.04T04:01.25	10/4/2010 11:01	FAL	0	2	54.52808295	1	1	0.91999488	48.24253201	42.71372689	5.52880555
AF56-D1-2010.10.04T07:01.23	10/4/2010 14:01	FAL	0	2	5.950113001	1	0	0.945454545	22.70590327	37.11735419	-14.41145015
AF52-S2-2010.10.04T07:01.53	10/4/2010 14:01	FAL	0	2	187.22421	1	0	0.836363636	25.19523471	25.49004268	-0.294808
AF19-D1-2010.10.04T07:01.23	10/4/2010 14:01	FAL	0	3	33.75956398	1	0	0.920634921	10.49122807	10.44736842	0.043859767
AF54-S1-2010.10.04T07:02.41	10/4/2010 14:02	FAL	0	2	27.86002319	1	0.5	0.872727273	41.69736843	42.65789474	-0.9605265
AF59-S2-2010.10.04T07:03.05	10/4/2010 14:03	FAL	0	2	109.5920058	0.5	0	0.926599327	19.06578947	20.14473684	-1.078947395
AF40-S1-2010.10.04T19:00.54	10/5/2010 2:00	FAL	1	20	38.41399882	0.95	0.7	0.895502296	23.55380512	22.85625889	0.697546245
AF56-S1-2010.10.04T22:00.54	10/5/2010 5:00	FAL	0	3	6.392902632	1	1	0.927272727	37.82669511	33.15291607	4.673779
AF52-S1-2010.10.05T01:01.13	10/5/2010 8:01	FAL	0	2	8.383993752	1	1	0.836363636	17.72368421	17.39473685	0.3289474
AF34-S1-2010.10.05T04:01.40	10/5/2010 11:01	FAL	0	2	21.95108839	0	0.5	0.936507937	12.98648649	17.77027027	-4.7837835
AF54-S1-2010.10.05T04:01.30	10/5/2010 11:01	FAL	0	3	5.890935528	1	0.333333333	0.907386231	7.251778093	7.736130867	-0.4843527
AF59-D1-2010.10.05T07:02.17	10/5/2010 14:02	FAL	0	3	74.57054238	1	0	0.927272727	18.2607871	17.96111901	0.2996681
AF34-D1-2010.10.05T15:00.47	10/5/2010 22:00	FAL	1	4	61.6135026	0	0	0.940348182	16.33463727	17.46088193	-1.126244743
AF52-S1-2010.10.05T19:00.55	10/6/2010 2:00	FAL	1	4	127.3717053	1	1	0.889879931	64.59512802	68.53858464	-3.943456488
AM44-S1-2010.10.05T19:03.07	10/6/2010 2:03	FAL	1	36	34.11613937	0.833333333	0.611111111	0.927974057	19.05782756	16.35727833	2.700549356
AF52-S1-2010.10.05T22:00.43	10/6/2010 5:00	FAL	0	2	2.288967682	1	1	0.88989899	40.68705548	44.68100996	-3.9939545
AF34-S1-2010.10.05T22:00.55	10/6/2010 5:00	FAL	1	17	14.02328159	0	0.705882353	0.933360441	30.85656012	28.06250058	2.794059544
AF54-S1-2010.10.05T22:00.41	10/6/2010 5:00	FAL	1	18	29.33661912	0.944444444	0.944444444	0.830482673	31.37644223	30.15057382	1.225868378
AF19-D1-2010.10.06T07:01.46	10/6/2010 14:01	FAL	0	2	93.66344464	1	0	0.936507937	22.82788052	27.31294452	-4.485064
AF59-D1-2010.10.06T07:01.52	10/6/2010 14:01	FAL	0	2	4.63709203	0.5	0	0.927272727	12.59210526	14.14473685	-1.5526314
AF54-D1-2010.10.06T07:01.48	10/6/2010 14:01	FAL	1	5	5.731514202	1	0	0.862241505	13.79146515	15.24708393	-1.455618904
AF52-S1-2010.10.06T07:01.53	10/6/2010 14:01	FAL	1	17	59.06761363	0.882352941	0.647058824	0.903284043	23.60338047	27.00138064	-3.398000229
AF62-S1-2010.10.06T11:02.11	10/6/2010 18:02	FAL	1	7	25.6205277	1	0.428571429	0.924236979	22.00741719	24.43873196	-2.431314724
AF15-S1-2010.10.06T19:01.18	10/7/2010 2:01	FAL	1	2	46.54839226	0	0.5	0.817460317	71.72368421	99.64473684	-27.92105
AF59-S1-2010.10.06T19:02.21	10/7/2010 2:02	FAL	0	2	30.74718082	1	1	0.927272727	58.59388336	53.64509246	4.948791
AF19-S1-2010.10.06T22:01.25	10/7/2010 5:01	FAL	0	2	96.50724894	1	1	0.944444444	47.40540541	50.17567568	-2.77027015
AF15-S1-2010.10.07T01:00.50	10/7/2010 8:00	FAL	1	13	15.25275493	0	1	0.80091772	48.25932815	48.85321151	-0.593883615
AF56-S1-2010.10.07T01:02.23	10/7/2010 8:02	FAL	1	15	86.04085362	0.933333333	0.666666667	0.901593715	26.73090722	28.51959328	-1.78868618
AF19-S1-2010.10.07T04:01.46	10/7/2010 11:01	FAL	1	29	21.43848387	1	0.379310345	0.96108522	15.10063058	15.81475668	-0.7141261
AF59-D1-2010.10.07T07:01.48	10/7/2010 14:01	FAL	0	2	14.18848069	1	0	0.935334477	9.36415363	9.259246085	0.10490755
AF15-D1-2010.10.07T07:01.53	10/7/2010 14:01	FAL	1	2	83.27122589	0	0	0.814516129	60.39473684	82.57894737	-22.18421
AF40-D1-2010.10.07T07:03.01	10/7/2010 14:03	FAL	0	2	13.03689242	1	0	0.887992832	21.60526316	26.4470128	-4.8417495
AF59-S1-2010.10.07T22:01.47	10/8/2010 5:01	FAL	1	9	48.09801586	1	0.666666667	0.94114944	32.41409831	32.99620673	-0.582108489
AF19-S1-2010.10.08T04:00.49	10/8/2010 11:00	FAL	0	5	5.80822121	1	0.8	0.964976959	50.02958748	37.49331437	12.5362744
AF54-D1-2010.10.08T07:01.17	10/8/2010 14:01	FAL	0	3	41.27831221	0.666666667	0	0.836849218	23.61062378	25.29093567	-1.680311767
AF62-D1-2010.10.08T11:00.55	10/8/2010 18:00	FAL	0	2	39.52144145	0.5	0	0.926599327	23.92994311	28.02453769	-4.0945946
AF52-S1-2010.10.08T15:01.18	10/8/2010 22:01	FAL	1	2	86.51934074	1	0.5	0.927272727	49.52631579	59.40789474	-9.8815785
AF40-S1-2010.10.08T22:01.46	10/9/2010 5:01	FAL	0	2	52.65358612	1	1	0.888888889	34.82041252	41.51244666	-6.6920345
AF52-D1-2010.10.09T07:01.52	10/9/2010 14:01	FAL	0	3	56.67438832	1	0	0.909090909	18.54836415	23.40042674	-4.852062667
AF54-D1-2010.10.09T07:01.23	10/9/2010 14:01	FAL	0	2	17.86035308	1	0	0.754545455	16.28947369	15.77631579	0.5131579
AF40-D1-2010.10.09T07:02.18	10/9/2010 14:02	FAL	0	3	41.03855366	1	0	0.883000512	34.94523471	44.2688478	-9.323610633
AF59-D1-2010.10.09T07:03.03	10/9/2010 14:03	FAL	0	3	22.2190963	0.666666667	0	0.909090909	16.32859175	16.8485064	-0.519914767
AF62-D1-2010.10.09T11:02.11	10/9/2010 18:02	FAL	0	2	1.174353913	1	0	0.927272727	14.73684211	16.44736842	-1.71052655
AF34-S1-2010.10.09T19:01.24	10/10/2010 2:01	FAL	0	3	7.286505553	0	1	0.860983103	14.46941679	18.15623518	-3.6868191
AF56-S1-2010.10.09T22:01.11	10/10/2010 5:01	FAL	0	3	39.20058523	1	1	0.914702581	40.03319108	41.63963964	-1.606449333
AF59-S1-2010.10.09T22:02.39	10/10/2010 5:02	FAL	0	2	57.54311938	1	1	0.909090909	40.47297297	37.58108108	2.89189205
AF59-D1-2010.10.10T07:01.47	10/10/2010 14:01	FAL	0	3	11.99129032	1	0	0.890909091	12.83333333	13.64912281	-0.815789303
AF52-S1-2010.10.10T11:00.53	10/10/2010 18:00	FAL	1	7	70.02380332	1	0.285714286	0.937181337	14.82239382	16.40317009	-1.5807763
AF34-S1-2010.10.10T15:02.22	10/10/2010 22:02	FAL	1	18	33.83438836	0.777777778	0.611111111	0.809054446	29.23129928	28.13438438	1.096914667
AF19-S1-2010.10.11T01:00.54	10/11/2010 8:00	FAL	1	7	53.68086337	1	1	0.961451247	38.21987401	31.71357448	6.506299029
AF56-S1-2010.10.11T01:01.11	10/11/2010 8:01	FAL	0	2	3.459307801	1	1	0.927272727	2.556899	2.704836415	-0.14793739
AF54-D1-2010.10.11T07:00.56	10/11/2010 14:00	FAL	0	2	49.67658284	1	0	0.618831537	40.33285918	49.39438122	-9.061524
AM44-S2-2010.10.11T07:01.47	10/11/2010 14:01	FAL	0	2	121.2498323	1	0	0.887992832	46.06578948	49.40789473	-3.342105
AF59-S1-2010.10.11T19:01.40	10/12/2010 2:01	FAL	1	16	24.53010257	0.75	0.5	0.879419192	20.08174787	19.87637802	0.205369963
AF54-D1-2010.10.12T07:00.56	10/12/2010 14:00	FAL	1	2	45.86582398	0.5	0	0.368673051	18.0889047	21.71763869	-3.628734
AF52-S1-2010.10.12T07:01.24	10/12/2010 14:01	FAL	0	2	5.516936675	1	0.5	0.945454545	112.5789474	132.1710526	-19.592105
AF15-S1-2010.10.12T07:02.57	10/12/2010 14:02	FAL	1	18	36.43929776	0	0.611111111	0.667587849	42.22111585	41.07329698	1.147818994
AF62-S1-2010.10.12T07:03.03	10/12/2010 14:03	FAL	1	17	15.66508524	1	0.529411765	0.942186572	28.36528324	29.74947703	-1.384193782
AF52-D1-2010.10.12T11:01.52	10/12/2010 18:01	FAL	0	2	14.66761925	0.5	0	0.945454545	16.56578947	18.25	-1.6842105
AF40-D1-2010.10.12T11:02.27	10/12/2010 18:02	FAL	0	3	11.35397063	1	0	0.888888889	18.06140351	18.71929824	-0.657894767
AF40-S1-2010.10.12T15:01.23	10/12/2010 22:01	FAL	1	13	32.37929121	0.923076923	0.846153846	0.887549726	24.56602047	23.62019307	0.945827346
AF52-S1-2010.10.12T19:01.48	10/13/2010 2:01	FAL	0	3	26.81402593	0.666666667	1	0.945454545	17.23731627	19.6469891	-2.409672933
AF56-D1-2010.10.13T07:00.55	10/13/2010 14:00	FAL	0	3	78.22414936	1	0	0.963411897	23.32432432	34.6036036	-11.2792819
AF52-D1-2010.10.13T07:01.47	10/13/2010 14:01	FAL	0	3	17.90952122	1	0	0.945454545	22.83479532	23.79337232	-0.958576967
AM44-D1-2010.10.13T07:02.53	10/13/2010 14:02	FAL	0	2	83.17387986	0.5	0	0.904761905	36.31578948	40.46052632	-4.1447365
AF19-S1-2010.10.13T22:00.48	10/14/2010 5:00	FAL	1	25	57.57594686	1	0.56	0.961884281	18.51522048	20.96054054	-2.445320052
AF19-S1-2010.10.14T01:01.11	10/14/2010 8:01	FAL	1	3	34.91843179	1	1	0.952380952	70.84684684	55.89189189	14.95495633
AF52-S1-2010.10.14T04:00.53	10/14/2010 11:00	FAL	1	12	36.817097	1	0.833333333	0.937794613	34.28633239	39.18978189	-4.903448954
AF40-D1-2010.10.14T07:00.53	10/14/2010 14:00	FAL	0	2	3.415900403	0.5	0	0.887992832	11.62162162	13.47297297	-1.8513515
AF52-D1-2010.10.14T07:00.56	10/14/2010 14:00	FAL	1	5	75.74487909	1	0	0.930707071	10.7913229	11.56315789	-0.77183498
AM44-D1-2010.10.14T07:01.23	10/14/2010 14:01	FAL	0	3	11.12667247	1	0	0.873015873	9.02631579	8.254385963	0.771929843
AF56-S1-2010.10.14T07:01.24	10/14/2010 14:01	FAL	0	4	35.73181131	1	0.25	0.968097643	8.049964438	8.690078238	-0.640113625
AF34-S1-2010.10.14T19:01.58	10/15/2010 2:01	FAL	0	2	28.04274317	1	1	0.791986687	30.86842105	35.03947368	-4.1710525
AF62-S1-2010.10.14T22:01.11	10/15/2010 5:01	FAL	0	3	15.52409929	0.666666667	1	0.945454545	23.11688004	24.05002371	-0.9331438
AF56-S1-2010.10.15T01:01.47	10/15/2010 8:01	FAL	0	2	4.661405432	0.5	1	0.981818182	36.65789473	51.72261735	-15.064725
AF40-D1-2010.10.15T07:00.50	10/15/2010 14:00	FAL	0	3	5.616872113	1	0	0.904761905	21.54054054	25.62162162	-4.081081
AF56-D1-2010.10.15T07:01.24	10/15/2010 14:01	FAL	0	3	8.566143307	1	0	0.981818182	11.85964912	14.31578948	-2.456140867
AF62-D1-2010.10.15T07:01.47	10/15/2010 14:01	FAL	1	4	78.50304644	0	0	0.958922559	16.31561166	20.318101	-4.002489925
AF59-S1-2010.10.15T07:02.54	10/15/2010 14:02	FAL	1	15	13.27198813	1	0.8	0.887694132	32.56206733	32.74589853	-0.183831219
AF54-S2-2010.10.15T15:01.11	10/15/2010 22:01	FAL	1	2	134.8425314	1	0	0.309328969	49.61735419	59.83357041	-10.216215
AF52-S1-2010.10.16T04:00.53	10/16/2010 11:00	FAL	0	3	23.67519795	1	1	0.933333333	30.90350877	35.62280702	-4.719298
AF62-S1-2010.10.16T04:02.00	10/16/2010 11:02	FAL	0	2	49.72310184	0	0.5	0.972558923	19.75248933	27.4413229	-7.688833
AF56-D1-2010.10.16T07:01.23	10/16/2010 14:01	FAL	0	3	15.38467484	1	0	0.981818182	16.07776197	24.78733997	-8.7095772
AM44-D1-2010.10.16T07:01.48	10/16/2010 14:01	FAL	0	3	61.94695856	0.666666667	0	0.873015873	16.6344239	18.26315789	-1.6287339
AF59-D1-2010.10.16T07:01.53	10/16/2010 14:01	FAL	1	5	3.83190426	0.8	0	0.883164983	19.24893314	20.58108108	-1.332147922
AF52-D1-2010.10.16T11:01.18	10/16/2010 18:01	FAL	0	2	15.49907171	1	0	0.935858586	10.08748222	9.586059745	0.5014224
AF19-S1-2010.10.16T22:00.50	10/17/2010 5:00	FAL	1	2	33.03349195	1	1	0.968253968	46.13940256	48.24608819	-2.10668555
AF56-S1-2010.10.17T01:01.24	10/17/2010 8:01	FAL	1	5	80.74148239	1	1	0.989090909	37.70896159	40.98065434	-3.27169218
AF62-S1-2010.10.17T01:02.54	10/17/2010 8:02	FAL	1	38	21.64143206	0.973684211	0.526315789	0.946331404	25.92342966	26.66953657	-0.746106946
AM44-S1-2010.10.17T04:00.50	10/17/2010 11:00	FAL	0	2	11.99130097	1	0.5	0.873015873	18.31187767	21.32752489	-3.015647
AF56-D1-2010.10.17T07:00.54	10/17/2010 14:00	FAL	0	2	6.227608755	1	0	0.981818182	20.36913229	29.20341394	-8.834284
AF34-S1-2010.10.17T19:01.22	10/18/2010 2:01	FAL	0	2	3.208437047	1	1	0.857142857	16.77631579	19.89473684	-3.11842095
AF56-S1-2010.10.17T19:01.54	10/18/2010 2:01	FAL	0	4	5.655896065	1	1	1	31.61184211	26.78947369	4.822369
AF52-S1-2010.10.18T01:01.42	10/18/2010 8:01	FAL	0	2	8.477088852	1	1	0.945454545	18.99857753	20.34921764	-1.3506403
AM44-S1-2010.10.18T01:01.17	10/18/2010 8:01	FAL	1	6	50.15902906	1	1	0.888590203	30.98458985	24.50616406	6.478426
AF40-S1-2010.10.18T04:00.44	10/18/2010 11:00	FAL	1	21	26.58773326	0.952380952	0.714285714	0.906761271	26.37465285	25.40825036	0.9664025
AF56-D1-2010.10.18T07:00.53	10/18/2010 14:00	FAL	0	2	6.416109891	1	0	1	16.73221906	19.13193457	-2.3997153
AF59-D1-2010.10.18T07:00.50	10/18/2010 14:00	FAL	0	2	75.0071465	1	0	0.918181818	16.45945946	17.82432432	-1.36486475
AF19-D1-2010.10.18T15:00.43	10/18/2010 22:00	FAL	1	2	33.90468392	1	0	0.976190476	33.10810811	35.47297297	-2.3648649
AF59-S1-2010.10.18T19:00.54	10/19/2010 2:00	FAL	0	2	89.35252953	1	1	0.926599327	45.28022759	48.03769559	-2.757468
AF56-S1-2010.10.19T01:00.43	10/19/2010 8:00	FAL	0	2	94.28892199	1	1	1	30.71621621	45.68918918	-14.97297295
AF59-S1-2010.10.19T01:01.24	10/19/2010 8:01	FAL	0	2	7.239997429	1	1	0.907718696	21.71870554	22.66607397	-0.9473685
AF52-S1-2010.10.19T01:01.26	10/19/2010 8:01	FAL	0	5	68.6345643	0.8	0.4	0.95986532	22.28549076	23.55576102	-1.27027036
AF56-D1-2010.10.19T07:01.53	10/19/2010 14:01	FAL	0	2	5.112529677	0	0	1	9.66038407	10.47332859	-0.8129445
AF59-D1-2010.10.19T07:01.44	10/19/2010 14:01	FAL	0	3	58.68327726	0.666666667	0	0.890909091	18.76955903	20.17377904	-1.404219933
AF54-S1-2010.10.19T22:01.18	10/20/2010 5:01	FAL	1	2	88.43257183	0	0.5	0.588888889	33.85135135	48.02702703	-14.175675
AF52-S1-2010.10.20T01:00.54	10/20/2010 8:00	FAL	1	32	25.23522286	1	0.59375	0.954461279	29.45463638	28.18098773	1.273648781
AM44-D1-2010.10.20T07:01.17	10/20/2010 14:01	FAL	0	2	23.12453245	1	0	0.895264117	12.14473684	11.75	0.39473685
AF40-D1-2010.10.20T07:01.24	10/20/2010 14:01	FAL	1	6	12.0183435	1	0	0.896825397	16.46574206	19.70969654	-3.24395455
AF56-D1-2010.10.20T11:01.17	10/20/2010 18:01	FAL	0	2	1.950763247	1	0	1	8.38940256	13.92923187	-5.53983079
AF34-S1-2010.10.20T11:01.11	10/20/2010 18:01	FAL	0	3	8.19431155	1	0.333333333	0.936166581	5.09009009	5.873873873	-0.783783967
AF19-S1-2010.10.20T15:00.47	10/20/2010 22:00	FAL	1	15	49.06969627	1	0.333333333	0.983051715	20.43456615	22.6802276	-2.245661487
AF19-S1-2010.10.20T19:00.48	10/21/2010 2:00	FAL	1	6	5.437914285	1	1	0.989417989	35.22498814	28.726055	6.498933117
AF34-S1-2010.10.20T22:02.47	10/21/2010 5:02	FAL	0	3	37.31911104	1	1	0.936507937	6.03606238	7.85257626	-1.816513943
AF54-S1-2010.10.21T01:01.42	10/21/2010 8:01	FAL	0	2	74.72480079	0	1	0.625416204	51.58392603	73.51458037	-21.930655
AM44-D1-2010.10.21T07:01.45	10/21/2010 14:01	FAL	0	3	15.61619049	1	0	0.888888889	7.796823137	9.33973447	-1.5429113
AF59-D1-2010.10.21T07:01.15	10/21/2010 14:01	FAL	0	3	57.82857286	1	0	0.890909091	17.8610716	20.96111901	-3.100047367
AF56-D1-2010.10.21T07:01.23	10/21/2010 14:01	FAL	0	3	24.25499633	1	0	0.981818182	14.15789474	18.84803224	-4.6901377
AF54-S1-2010.10.21T22:01.23	10/22/2010 5:01	FAL	1	17	21.75504994	0.352941176	0.411764706	0.685354889	26.98389256	29.40435947	-2.420466932
AF34-D1-2010.10.22T07:00.55	10/22/2010 14:00	FAL	0	2	54.18629501	1	0	0.936507937	39.55725462	47.58748222	-8.030229
AF56-D1-2010.10.22T07:01.42	10/22/2010 14:01	FAL	0	2	28.31794702	0.5	0	0.981818182	24.07894737	36.84210527	-12.7631605
AF59-D1-2010.10.22T07:01.54	10/22/2010 14:01	FAL	1	3	49.39003854	1	0	0.89640853	27.54135338	29.65914787	-2.117794333
AF15-S1-2010.10.22T07:01.39	10/22/2010 14:01	FAL	1	2	52.77900171	0	0.5	0.569011105	42.71052632	58.97368421	-16.263158
AF40-D1-2010.10.22T11:01.23	10/22/2010 18:01	FAL	0	2	7.516820666	1	0	0.935995904	18.15682788	20.25248933	-2.09566165
AF15-D1-2010.10.22T11:01.23	10/22/2010 18:01	FAL	0	2	78.44739924	0	0	0.587301587	28.01315789	37.52631579	-9.5131555
AM44-S1-2010.10.22T11:01.56	10/22/2010 18:01	FAL	1	10	17.47899238	0.9	0.5	0.861078794	14.8386202	12.0374111	2.80120917
AF59-D1-2010.10.22T11:02.21	10/22/2010 18:02	FAL	0	2	51.50557424	0.5	0	0.899158249	23.06578947	24.55263158	-1.48684225
AF56-S1-2010.10.22T19:00.54	10/23/2010 2:00	FAL	1	16	21.25076416	1	0.6875	0.971569865	23.00297831	24.37997866	-1.377000019
AF62-S1-2010.10.22T19:02.53	10/23/2010 2:02	FAL	0	2	9.004084629	1	1	0.945454545	12.31507824	15.25284495	-2.93776665
AF40-S1-2010.10.23T01:03.07	10/23/2010 8:03	FAL	0	2	50.96175095	0.5	1	0.933879781	39.98648649	48.23044097	-8.2439555
AF62-S1-2010.10.23T04:01.51	10/23/2010 11:01	FAL	0	2	98.00074514	1	0.5	0.945454545	28.28733997	33.93847795	-5.65113825
AF62-D1-2010.10.23T11:02.52	10/23/2010 18:02	FAL	0	2	88.87993127	1	0	0.945454545	31.32894737	34.39473684	-3.0657895
AF54-S1-2010.10.23T19:00.54	10/24/2010 2:00	FAL	1	2	44.65653941	0	1	0.654545455	55.86486487	74.02702703	-18.16216
AM44-S1-2010.10.23T19:01.24	10/24/2010 2:01	FAL	0	3	73.05992434	1	1	0.876495178	24.14509246	18.38193457	5.7631563
AF15-S1-2010.10.23T19:01.14	10/24/2010 2:01	FAL	0	4	12.41504891	0	1	0.602490044	19.77578236	23.06081081	-3.28502855
AF40-S1-2010.10.23T22:01.24	10/24/2010 5:01	FAL	1	18	11.86925414	0.944444444	0.555555556	0.909014621	21.92796744	19.71921922	2.208748295
AF62-S1-2010.10.24T04:01.28	10/24/2010 11:01	FAL	0	2	13.62428906	1	0.5	0.927272727	32.21621622	49.94594594	-17.72973
AF56-D1-2010.10.24T07:00.49	10/24/2010 14:00	FAL	0	2	9.753465886	1	0	0.954545455	32.72972972	45.54054054	-12.81081
AF15-S2-2010.10.24T07:01.24	10/24/2010 14:01	FAL	0	2	221.9047995	0	0	0.576036866	25.27631579	32.56578947	-7.289472
AF59-S1-2010.10.24T07:01.17	10/24/2010 14:01	FAL	0	2	57.50181414	1	0.5	0.899158249	57.28840683	65.01102418	-7.7226195
AF19-S1-2010.10.24T07:01.18	10/24/2010 14:01	FAL	0	5	62.61354255	1	0.6	0.968253968	17.24651494	19.14708393	-1.9005689
AF34-S1-2010.10.24T07:02.22	10/24/2010 14:02	FAL	1	6	59.52316659	1	0.5	0.936507937	34.83534851	36.76552869	-1.930179717
AF59-D1-2010.10.24T11:00.54	10/24/2010 18:00	FAL	0	2	6.916449734	1	0	0.909090909	9.07325747	9.857041255	-0.7837838
AF54-S1-2010.10.24T11:00.53	10/24/2010 18:00	FAL	1	2	99.1217453	0.5	0.5	0.678619529	90.34352774	109.6973684	-19.35384
AF19-S1-2010.10.24T11:02.43	10/24/2010 18:02	FAL	1	3	65.24596148	1	0.333333333	0.968253968	46.10573732	50.58724514	-4.4815073
[truncated: 10,097 more rows]
