# Supplementary material for: Improvements on GPS Location Cluster Analysis for the Prediction of Large Carnivore Feeding Activities: Ground-Truth Detection Probability and Inclusion of Activity Sensor Measures
Source: PLoS One. 2015 Sep 23;10(9):e0138915. doi: 10.1371/journal.pone.0138915 (PMC4580633; doi:10.1371/journal.pone.0138915)
Supplement: S3 Dataset — This dataset is used for the Double Observer Ground-truthing Experiment. LargeSizedPrey = binary indicator for whether prey found was a large sized animal (>23.7kg), WildUngulate = binary indicator for whether prey found was a mule deer or elk, Visit1FEEDING = binary indicates whether the initial ground-truthing observer found prey remains, Visit1SEARCH_LAG = number of days passed between the start of the cluster and when the initial ground-truthing observer visited the site, Visit2FEEDING = binary indicates whether the second (standard) ground-truthing observer found prey remains, Visit2SEARCH_LAG = number of days passed between the start of the cluster and when the second (standard) ground-truthing observer visited the site. (CSV) [file pone.0138915.s003.csv]

UniqueClusterID	LargeSizePrey	WildUngulate	Visit1FEEDING	Visit1SEARCH_LAG	Visit2FEEDING	Visit2SEARCH_LAG
AF01-S1-2011.02.16T22:00.54	1	1	1	1.707708333	1	42.70957176
AF01-S1-2011.07.07T01:01.17	0	1	1	2.499108796	1	53.40383102
AF01-S1-2011.11.01T22:01.18	1	1	1	1.624097222	1	41.57434028
AF01-S1-2012.01.19T07:00.56	1	1	1	1.332685185	1	25.43826389
AF01-S1-2012.01.28T22:02.18	1	1	1	1.665069444	1	24.70980324
AF01-S1-2012.04.17T07:01.03	1	1	1	0.301574074	1	31.27741898
AF01-S1-2012.04.24T04:00.45	1	1	1	0.4578125	1	24.33623843
AF01-S1-2012.05.02T01:01.31	0	0	1	0.373946759	1	33.56859954
AF01-S1-2012.05.16T01:01.16	0	0	1	0.49912037	1	23.63116898
AF01-S1-2012.06.18T22:00.44	1	1	1	0.561990741	1	48.55270833
AF01-S1-2012.09.26T04:00.44	1	1	1	0.218240741	1	21.44350694
AF01-S1-2012.10.02T01:00.45	0	0	1	0.384895833	1	56.61719907
AF01-S1-2012.10.08T07:01.14	1	1	1	1.290810185	1	51.20048611
AF01-S1-2012.11.05T22:00.43	0	0	1	0.614085648	1	30.72791667
AF15a-S1-2009.10.30T21:08.00	1	1	1	4.619444444	1	51.61944444
AF15-S1-2011.07.04T22:00.47	0	1	1	4.541122685	1	28.55503472
AF15-S1-2012.01.12T07:01.19	1	1	1	6.207418981	1	26.20413194
AF15-S1-2012.06.18T22:00.44	1	1	1	0.416157407	1	20.49282407
AF15-S1-2012.07.23T01:00.43	0	1	1	1.489085648	1	12.46167824
AF15-S1-2012.07.31T04:01.09	1	1	1	1.259618056	1	10.3224537
AF15-S1-2012.08.10T22:01.02	0	0	1	0.520115741	1	35.58707176
AF15-S1-2012.09.05T22:00.43	0	0	1	0.489085648	1	26.53434028
AF15-S1-2012.09.10T07:00.43	0	0	1	1.187002315	1	30.30515046
AF15-S1-2012.09.22T07:00.43	0	1	1	3.312002315	1	21.38106481
AF22-S1-2012.03.09T04:00.44	1	1	1	3.353657407	1	34.33487269
AF22-S1-2012.04.02T01:00.44	1	1	1	5.374490741	1	37.63873843
AF22-S1-2012.04.14T04:00.44	1	1	1	2.416157407	1	40.47881944
AF22-S1-2012.05.14T19:00.44	1	1	1	1.624490741	1	30.72642361
AF22-S1-2012.06.27T15:00.44	1	1	1	1.926574074	1	26.80831019
AF22-S1-2012.07.23T01:00.43	1	1	1	1.551585648	1	21.47306713
AF34-S1-2010.11.26T04:00.43	1	1	1	3.332835648	1	19.48916667
AF34-S1-2011.05.26T04:01.42	0	1	1	10.29048611	1	23.47547454
AF40-S1-2011.02.28T01:00.47	1	1	1	10.49489583	1	38.57487269
AF40-S1-2011.08.02T01:01.48	1	1	1	2.457083333	1	53.34635417
AF40-S1-2012.04.07T22:01.09	1	1	1	3.540868056	1	47.64724537
AF40-S1-2012.06.12T11:00.44	0	1	1	1.999490741	1	29.19347222
AF40-S1-2012.08.21T01:02.32	0	1	1	1.498240741	1	17.55759259
AF40-S1-2012.09.24T01:01.32	1	1	1	1.415601852	1	16.38472222
AF40-S1-2012.09.25T19:00.43	1	1	1	1.791168981	1	21.85293981
AF50-S1-2010.08.18T18:09.00	1	1	1	7.702083333	1	33.73708333
AF50-S1-2011.01.22T06:15.00	1	1	1	6.2625	1	13.26869213
AF50-S1-2011.03.03T12:02.00	1	1	1	1.102777778	1	33.94392361
AF50-S1-2011.03.07T03:02.00	0	0	0	2.540277778	0	30.41201389
AF52-S1-2010.10.26T07:01.41	1	1	1	7.165497685	1	29.20716435
AF52-S1-2011.01.12T04:00.41	1	1	1	9.249525463	1	41.3328588
AF52-S1-2011.03.21T07:02.11	1	1	1	2.33181713	1	21.33806713
AF52-S1-2012.04.12T22:02.17	1	1	1	3.498414352	1	20.57405093
AF54-S1-2010.11.26T11:00.48	1	1	1	3.041111111	1	24.97135417
AF54-S1-2011.03.30T01:02.23	0	0	1	1.415011574	1	20.45671296
AF54-S1-2011.07.29T01:01.08	0	1	1	0.54087963	1	12.57935185
AF54-S1-2012.04.07T19:00.33	1	1	1	1.707951389	1	45.74753472
AF54-S1-2012.05.08T19:20.20	1	1	1	0.73587963	1	34.68899306
AF54-S1-2012.05.25T01:40.19	1	1	1	1.388668981	1	25.49136574
AF54-S1-2012.06.15T01:00.33	1	1	1	0.520451389	1	44.57383102
AF54-S1-2012.06.19T22:00.33	1	1	1	0.457951389	1	39.75855324
AF54-S1-2012.07.05T19:00.33	1	1	1	0.687118056	1	47.85209491
AF54-S1-2012.07.08T22:00.19	0	1	1	0.728946759	1	29.75458333
AF54-S1-2012.08.15T19:00.44	0	1	1	0.645324074	1	26.72184028
AF54-S1-2012.09.17T01:00.33	1	1	1	1.468368056	1	29.54395833
AF54-S1-2012.10.03T07:00.33	1	1	1	1.124618056	1	31.15550926
AF56-S4-2010.12.30T11:00.43	0	0	0	9.275613426	0	43.37943287
AF57-S1-2011.05.25T19:00.23	0	0	0	5.666400463	0	19.70703704
AF57-S1-2012.04.07T19:00.44	0	0	0	1.791157407	0	44.83641204
AF57-S1-2012.04.23T22:00.38	1	1	1	0.603726852	1	28.60976852
AF57-S1-2012.05.20T19:01.48	1	1	1	2.665416667	1	18.80396991
AF57-S1-2012.06.04T01:00.44	1	1	1	1.478657407	1	49.66027778
AF57-S1-2012.06.21T19:02.01	0	0	0	0.748599537	0	34.90113426
AF57-S1-2012.07.04T04:00.54	1	1	1	1.395208333	1	38.36494213
AF57-S1-2012.09.25T19:01.10	0	0	1	0.717939815	1	21.77239583
AF57-S1-2012.11.11T01:00.58	1	1	0	1.582662037	1	24.53638889
AF59-S1-2010.08.28T15:01.54	1	1	1	4.832013889	1	21.7699537
AF59-S1-2011.01.20T22:01.42	1	1	1	2.790486111	1	27.60318287
AF59-S1-2011.12.28T01:01.23	1	1	1	1.540706019	1	63.60636574
AF61-S1-2011.02.19T19:02.34	1	1	1	0.706550926	1	25.77048611
AF61-S1-2011.05.19T22:01.49	1	1	1	6.554988426	1	34.6396412
AF61-S1-2011.11.15T04:00.23	1	1	1	2.416400463	1	30.50871528
AF61-S1-2012.04.19T04:01.31	1	1	1	4.290613426	1	26.39981481
AF61-S1-2012.04.24T22:00.44	0	0	1	0.645324074	1	20.51601852
AF61-S1-2012.04.30T15:00.44	1	1	1	1.905740741	1	51.08638889
AF61-S1-2012.05.22T19:01.09	1	1	1	0.749201389	1	33.93054398
AF61-S1-2012.08.06T19:01.23	1	1	1	1.749039352	1	30.6953125
AF61-S1-2012.08.20T04:00.36	0	1	1	1.29125	1	18.31921296
AF61-S1-2012.09.04T01:01.38	0	1	1	2.425949074	1	37.54372685
AF61-S1-2012.11.04T19:00.43	0	0	0	1.770335648	0	39.71452546
AF62-S1-2012.04.18T04:01.21	1	1	1	6.673715278	1	28.39304398
AF62-S1-2012.06.16T04:00.34	1	1	1	2.312106481	1	35.53074074
AF62-S1-2012.06.24T04:01.22	1	1	1	2.353217593	1	27.39461806
AF62-S1-2012.07.28T22:00.33	1	1	1	1.510034722	1	17.53347222
AF62-S1-2012.08.04T22:01.04	0	1	0	0.540925926	1	29.55133102
AF62-S1-2012.10.10T19:01.04	1	1	1	0.686759259	1	50.73274306
AF64-S1-2011.04.27T15:00.47	1	1	1	11.86467593	1	49.6902662
AF64-S1-2011.12.14T19:02.09	0	0	0	0.665173611	0	35.66341435
AF64-S1-2012.04.11T22:01.37	1	1	1	0.540543981	1	28.73199074
AF64-S1-2012.04.24T04:00.23	1	1	1	1.249733796	1	17.44697917
AF64-S1-2012.06.17T04:01.51	1	1	1	3.436215278	1	33.37582176
AF64-S1-2012.07.31T04:00.53	0	1	1	0.238969907	1	17.50596065
AF64-S1-2012.08.07T07:01.08	0	1	1	1.124212963	1	46.32550926
AF64-S1-2012.08.21T19:00.43	0	1	1	0.614085648	1	26.69050926
AF64-S1-2012.09.09T07:00.43	1	1	1	1.312002315	1	30.26269676
AF64-S1-2012.11.05T19:01.32	1	1	1	0.644768519	1	29.83282407
AF69-S1-2010.12.29T22:01.28	0	0	1	4.582314815	1	27.47135417
AF69-S1-2012.01.04T19:02.48	0	0	1	0.748055556	1	46.74439815
AF69-S1-2012.01.06T04:01.48	1	1	1	2.415416667	1	31.37230324
AF69-S1-2012.03.14T01:01.48	0	0	1	0.519583333	1	26.57113426
AF69-S1-2012.04.21T01:00.44	0	0	1	2.374490741	1	24.63642361
AF69-S1-2012.05.24T01:01.33	1	1	1	2.436423611	1	27.56115741
AF69-S1-2012.07.27T01:00.43	0	0	0	0.468252315	0	25.5609838
AF69-S1-2012.08.10T22:00.44	0	1	1	0.634907407	1	24.74530093
AF69-S1-2012.09.06T01:00.43	0	0	1	0.478668981	1	35.40894676
AF69-S1-2012.09.16T04:00.38	0	1	1	2.270393519	1	25.48469907
AF69-S1-2012.10.05T19:00.43	1	1	1	2.714780093	1	32.74465278
AF73-S1-2012.06.24T22:01.10	1	1	1	0.561689815	1	37.74166667
AF73-S1-2012.08.21T01:01.05	0	0	1	0.374247685	1	15.38101852
AF73-S1-2012.10.02T01:01.22	0	0	1	0.363634259	1	34.40246528
AF73-S1-2012.10.06T01:01.21	1	1	1	2.353229167	1	39.45197917
AF73-S1-2012.10.31T22:01.34	0	0	1	0.665578704	1	43.65234954
AF77-S1-2012.03.26T07:01.50	1	1	1	7.165393519	1	25.20744213
AF77-S1-2012.05.02T19:01.23	1	1	1	0.665706019	1	57.7428125
AF77-S1-2012.05.15T04:00.53	1	1	1	1.311886574	1	45.2694213
AF77-S1-2012.06.06T22:01.57	1	1	1	0.498645833	1	29.53079861
AF77-S1-2012.06.10T22:01.03	1	1	1	0.686770833	1	31.6849537
AF77-S1-2012.08.05T19:00.44	0	1	1	1.582824074	1	30.67633102
AF77-S1-2012.09.27T01:00.56	0	1	1	0.405601852	1	13.54358796
AF77-S1-2012.09.28T07:02.16	0	1	1	12.32418981	0	46.16939815
AF79-S1-2012.01.28T15:01.50	1	1	1	3.873726852	1	44.87686343
AF79-S1-2012.02.15T01:02.17	1	1	1	2.456747685	1	27.51774306
AF79-S1-2012.05.20T01:00.44	1	1	1	2.416157407	1	37.43325231
AF79-S1-2012.06.08T01:00.50	0	1	1	0.39525463	1	33.4540625
AF79-S1-2012.08.09T22:01.44	1	1	1	0.592546296	1	49.56138889
AF79-S1-2012.08.19T22:00.43	1	1	1	0.666168981	1	35.75572917
AF79-S1-2012.09.09T15:01.39	0	1	1	0.853020833	1	23.82813657
AF79-S1-2012.09.27T15:00.43	1	1	1	0.843252315	1	25.89444444
AF79-S1-2012.11.07T07:00.43	1	1	1	1.124502315	1	27.27184028
AF86-S1-2012.06.07T04:00.45	0	0	1	0.3328125	1	52.28219907
AF86-S1-2012.06.18T22:01.09	1	1	1	0.478368056	1	40.48707176
AF86-S1-2012.07.26T04:01.00	0	1	1	1.249305556	1	24.31900463
AF86-S1-2012.08.03T07:00.43	0	1	1	0.207835648	1	31.23978009
AF86-S1-2012.08.12T07:00.43	1	1	1	2.072418981	1	58.20760417
AF87-S1-2012.03.21T11:01.28	1	1	1	0.873981481	1	15.20510417
AF87-S1-2012.04.09T15:01.44	0	0	1	0.998796296	1	23.98261574
AF87-S1-2012.04.12T01:01.02	1	1	1	4.457615741	1	21.52993056
AF87-S1-2012.05.09T22:01.30	1	1	1	1.665625	1	42.64020833
AF87-S1-2012.05.16T15:00.45	1	1	1	1.082824074	1	36.20756944
AF87-S1-2012.06.18T01:01.15	1	1	1	0.353298611	1	18.5741088
AF87-S1-2012.06.24T04:00.27	1	1	1	1.395520833	1	15.3978125
AF87-S1-2012.07.01T22:01.12	0	1	1	0.467916667	1	37.70171296
AF87-S1-2012.10.01T22:00.43	1	1	1	0.582835648	1	35.61855324
AF87-S1-2012.10.06T04:00.44	1	1	1	0.291157407	1	31.46813657
AF91-S1-2012.04.16T19:00.44	1	1	1	5.666157407	1	34.65664352
AF91-S1-2012.05.05T01:01.17	0	0	0	0.51994213	0	34.47459491
AF91-S1-2012.06.09T15:01.09	1	1	1	0.842951389	0	24.01949074
AF91-S1-2012.07.07T01:01.24	0	1	0	0.467777778	1	37.46159722
AF995-S1-2012.02.27T22:00.58	1	1	1	11.56158565	1	50.6240625
AF995-S1-2012.04.15T22:00.43	1	1	1	0.478668981	1	23.58163194
AF995-S1-2012.05.04T04:00.33	1	1	1	1.228784722	1	61.47082176
AM06a-S1-2009.02.28T03:03.00	1	1	1	6.372916667	1	31.33125
AM44-S1-2011.03.17T01:02.18	1	1	1	2.415069444	1	32.61900463
AM44-S1-2012.05.09T15:02.48	0	0	0	0.935555556	0	34.86096065
AM606-S1-2010.11.24T22:00.54	1	1	1	6.582708333	1	18.52133102
AM72-S1-2011.07.13T22:02.06	0	0	0	1.498541667	1	21.68984954
AM72-S1-2012.02.22T01:01.17	1	1	1	0.374108796	1	18.67908565
AM72-S1-2012.04.26T11:00.36	1	1	1	1.104108796	1	14.2769213
AM74-S1-2012.02.13T01:00.55	1	1	1	1.499363426	1	24.54243056
AM76-S1-2012.04.16T22:00.45	1	1	1	0.5828125	1	24.51459491
AM76-S1-2012.06.26T19:01.38	1	1	1	0.675949074	1	22.77777778
AM76-S1-2012.06.27T22:01.07	1	1	1	1.509641204	1	34.55042824
AM76-S1-2012.07.16T19:01.36	1	1	1	0.623888889	1	34.8700463
AM76-S1-2012.07.25T11:01.03	0	0	0	0.999270833	0	27.06603009
AM76-S1-2012.07.29T15:00.44	0	1	1	0.905740741	1	21.03277778
AM76-S1-2012.08.09T04:00.18	1	1	1	0.260208333	1	44.37756944
AM76-S1-2012.11.11T01:00.52	1	1	1	2.499398148	1	24.52381944
AM76-S1-2012.11.26T15:01.13	1	1	1	0.957488426	1	14.96122685
AM80-S1-2011.07.06T22:01.12	1	1	1	12.5825	1	47.72438657
AM80-S1-2011.07.17T01:00.55	1	0	1	3.332696759	1	37.47114583
